# Supplementary material for: Single-Cell Transcriptome Profiling Identifies Phagocytosis-Related Dual-Feature Cells in A Model of Acute Otitis Media in Rats
Source: Front Immunol. 2021 Oct 25;12:760954. doi: 10.3389/fimmu.2021.760954 (PMC8572853; doi:10.3389/fimmu.2021.760954)
Supplement: Supplementary Information 1 — Clustering strategies of all single cells from both normal and inflamed MEM. [file DataSheet_1.zip]

Archive with 52 entries (48 files):
- List of DEGs in MKi67+ progenitor cell.xlsx
- __MACOSX/._List of DEGs in MKi67+ progenitor cell.xlsx
- Supplementary Figure S1-S4/
- __MACOSX/._Supplementary Figure S1-S4
- Supplementary Figure S1-S4/.DS_Store
- __MACOSX/Supplementary Figure S1-S4/._.DS_Store
- Supplementary Figure S1-S4/Figure S1.pdf
- __MACOSX/Supplementary Figure S1-S4/._Figure S1.pdf
- Supplementary Figure S1-S4/Figure S2.pdf
- __MACOSX/Supplementary Figure S1-S4/._Figure S2.pdf
- Supplementary Figure S1-S4/Figure S3.pdf
- __MACOSX/Supplementary Figure S1-S4/._Figure S3.pdf
- Supplementary Figure S1-S4/Figure S4.pdf
- __MACOSX/Supplementary Figure S1-S4/._Figure S4.pdf
- Supplementary information.docx
- __MACOSX/._Supplementary information.docx
- Supplementary Tables/
- __MACOSX/._Supplementary Tables
- Supplementary Tables/Table S3 com_20_cluster_number.xlsx
- Supplementary Tables/.DS_Store
- Supplementary Tables/Table S1_reagent_1.docx
- __MACOSX/Supplementary Tables/._Table S1_reagent_1.docx
- __MACOSX/Supplementary Tables/._Table S5 cell to cell
- Supplementary Tables/Table S7 MMS_sub_12cluster_number.xlsx
- Supplementary Tables/~$Table S2 cell number and marker gene of major cell type.xlsx
- __MACOSX/Supplementary Tables/._~$Table S2 cell number and marker gene of major cell type.xlsx
- Supplementary Tables/Table S6 MMS_res0.2-0.6_cluster/
- __MACOSX/Supplementary Tables/._Table S6 MMS_res0.2-0.6_cluster
- Supplementary Tables/Table S8 MMS_correlation_gene_list/
- __MACOSX/Supplementary Tables/._Table S8 MMS_correlation_gene_list
- Supplementary Tables/Table S2 cell number and marker gene lists of major cell types.xlsx
- __MACOSX/Supplementary Tables/._Table S2 cell number and marker gene lists of major cell types.xlsx
- Supplementary Tables/Table S4 com_markers_20cluster.xlsx
- Supplementary Tables/Table S6 MMS_res0.2-0.6_cluster/Table S6_4_MMS_res0.6_sub_12c.xlsx
- Supplementary Tables/Table S6 MMS_res0.2-0.6_cluster/.DS_Store
- Supplementary Tables/Table S6 MMS_res0.2-0.6_cluster/Table S6_2_MMS_res0.3_sub_10c.xlsx
- Supplementary Tables/Table S6 MMS_res0.2-0.6_cluster/Table S6_1_MMS_res0.2_sub_9c.xlsx
- Supplementary Tables/Table S6 MMS_res0.2-0.6_cluster/Table S6_3_MMS_res0.5_sub_11c.xlsx
- Supplementary Tables/Table S8 MMS_correlation_gene_list/Table S8_5_MMS_sub_M1 correlation gene.xlsx
- __MACOSX/Supplementary Tables/Table S8 MMS_correlation_gene_list/._Table S8_5_MMS_sub_M1 correlation gene.xlsx
- Supplementary Tables/Table S8 MMS_correlation_gene_list/.DS_Store
- Supplementary Tables/Table S8 MMS_correlation_gene_list/Table S8_3_MMS_sub_epi correlation gene.xlsx
- __MACOSX/Supplementary Tables/Table S8 MMS_correlation_gene_list/._Table S8_3_MMS_sub_epi correlation gene.xlsx
- Supplementary Tables/Table S8 MMS_correlation_gene_list/Table S8_2_MMS_sub_MKI67 correlation gene.xlsx
- __MACOSX/Supplementary Tables/Table S8 MMS_correlation_gene_list/._Table S8_2_MMS_sub_MKI67 correlation gene.xlsx
- Supplementary Tables/Table S8 MMS_correlation_gene_list/Table S8_1_MMS_sub_macro correlation gene.xlsx
- __MACOSX/Supplementary Tables/Table S8 MMS_correlation_gene_list/._Table S8_1_MMS_sub_macro correlation gene.xlsx
- Supplementary Tables/Table S8 MMS_correlation_gene_list/Table S8_6_MMS_sub_M2 correlation gene.xlsx
- __MACOSX/Supplementary Tables/Table S8 MMS_correlation_gene_list/._Table S8_6_MMS_sub_M2 correlation gene.xlsx
- Supplementary Tables/Table S8 MMS_correlation_gene_list/Table S8_4_MMS_sub_osteoblastic correlation gene.xlsx
- __MACOSX/Supplementary Tables/Table S8 MMS_correlation_gene_list/._Table S8_4_MMS_sub_osteoblastic correlation gene.xlsx
- Supplementary Tables/Table S5 Cell to Cell.xlsx
