# Supplementary material for: Single-Cell Transcriptome Profiling Identifies Phagocytosis-Related Dual-Feature Cells in A Model of Acute Otitis Media in Rats
Source: Front Immunol. 2021 Oct 25;12:760954. doi: 10.3389/fimmu.2021.760954 (PMC8572853; doi:10.3389/fimmu.2021.760954)
Supplement: Supplementary Information 1 — Clustering strategies of all single cells from both normal and inflamed MEM. [file DataSheet_1.zip › List of DEGs in MKi67+ progenitor cell.xlsx]

## Sheet: Sheet1
p_val	avg_log2FC	pct.1	pct.2	p_val_adj	cluster	gene
4.08889e-12	3.31945	0.307	0.085	8.55151e-08	7	Igfbp7
6.06555e-84	2.72052	0.493	0.031	1.26855e-79	7	Mki67
1.21607e-18	2.67289	0.693	0.382	2.54329e-14	7	Hmgb2
1.13326e-49	2.66679	0.573	0.086	2.3701e-45	7	Stmn1
1.98354e-71	2.53868	0.36	0.017	4.14837e-67	7	Top2a
9.76751e-18	2.34853	0.44	0.128	2.04278e-13	7	Ets1
2.32441e-12	2.26314	0.253	0.059	4.86128e-08	7	Aqp1
4.9239e-10	2.15051	0.52	0.274	1.02978e-05	7	Fam111a
6.71378e-21	2.11841	0.653	0.271	1.40412e-16	7	Smc4
7.12287e-07	1.94899	0.453	0.233	0.0148968	7	Sparc
8.4595e-23	1.94781	0.32	0.052	1.76922e-18	7	Col15a1
1.09579e-131	1.83105	0.413	0.008	2.29173e-127	7	Cenpf
1.57402e-11	1.80155	0.76	0.576	3.29192e-07	7	Tubb5
1.27089e-65	1.72354	0.413	0.027	2.65795e-61	7	Tpx2
1.01189e-18	1.6941	0.8	0.516	2.11626e-14	7	AABR07026311.1
1.105e-82	1.54843	0.4	0.018	2.31099e-78	7	Prc1
1.32946e-140	1.50412	0.413	0.006	2.78044e-136	7	Pclaf
3.26625e-74	1.50267	0.36	0.016	6.83104e-70	7	Cenpe
1.39414e-104	1.43658	0.4	0.012	2.91571e-100	7	AABR07000658.2
2.14196e-11	1.43255	0.36	0.115	4.4797e-07	7	Arsb
6.21222e-12	1.41386	0.44	0.173	1.29922e-07	7	Smc2
1.02524e-12	1.40119	0.653	0.404	2.14418e-08	7	Anp32e
8.3533e-94	1.36646	0.347	0.009	1.74701e-89	7	Cdk1
2.37132e-34	1.3391	0.333	0.038	4.95938e-30	7	Pttg1
9.15709e-06	1.29863	0.747	0.746	0.191511	7	Tuba1b
8.27054e-31	1.29207	0.507	0.099	1.7297e-26	7	Dut
1.24196e-65	1.27374	0.373	0.021	2.59743e-61	7	Ndc80
1.32179e-65	1.27348	0.333	0.016	2.76438e-61	7	Bub1
2.38464e-08	1.2511	0.373	0.157	0.000498723	7	Spn
1.46484e-06	1.25074	0.28	0.11	0.0306358	7	Nedd4
2.24852e-130	1.24597	0.36	0.004	4.70256e-126	7	Kif23
0.000102031	1.22994	0.413	0.243	1	7	Tie1
7.6306e-06	1.20027	0.293	0.128	0.159586	7	Cd93
4.28634e-09	1.18224	0.28	0.091	8.96445e-05	7	AABR07021544.1
1.02609e-70	1.14523	0.413	0.024	2.14597e-66	7	Racgap1
9.9501e-91	1.14039	0.293	0.006	2.08096e-86	7	Ube2c
5.79393e-105	1.14017	0.32	0.005	1.21174e-100	7	Nusap1
4.21142e-12	1.12075	0.507	0.197	8.80777e-08	7	Prps2
1.84754e-21	1.11418	0.947	0.925	3.86394e-17	7	LOC100359583
0.000118607	1.10841	0.547	0.435	1	7	Cks2
6.05085e-117	1.10186	0.307	0.003	1.26547e-112	7	Ccnb1
1.94759e-07	1.09592	0.693	0.654	0.00407319	7	Hmgn2
6.90576e-98	1.07642	0.373	0.011	1.44427e-93	7	Kif20b
2.29027e-09	1.0647	0.627	0.44	4.78988e-05	7	Nucks1
1.49155e-99	1.04673	0.333	0.007	3.11943e-95	7	Kif11
4.96072e-13	1.03991	0.653	0.367	1.03749e-08	7	Cbx3
2.9085e-40	1.03667	0.32	0.028	6.08283e-36	7	LOC100359539
8.49883e-11	1.02708	0.48	0.19	1.77745e-06	7	Add3
9.13106e-27	1.02089	0.293	0.037	1.90967e-22	7	Ckap2
7.83619e-05	1.0168	0.613	0.438	1	7	Macf1
0.000428377	0.997635	0.307	0.162	1	7	Cd9
0.000162541	0.990662	0.627	0.55	1	7	Dek
2.01742e-09	0.984568	0.8	0.718	4.21923e-05	7	Nap1l1
1.59643e-07	0.968191	0.4	0.184	0.00333877	7	Ckap5
1.99637e-13	0.963653	0.4	0.121	4.1752e-09	7	Ezh2
0.000229663	0.962972	0.84	0.744	1	7	Zfp36l2
3.64689e-05	0.952904	0.387	0.206	0.76271	7	Ifitm3
0.00668969	0.947154	0.44	0.348	1	7	Oxr1
1.05821e-33	0.945533	0.267	0.024	2.21313e-29	7	Cdkn3
6.05609e-47	0.935018	0.307	0.021	1.26657e-42	7	Birc5
1.35207e-38	0.918335	0.267	0.02	2.82773e-34	7	Knstrn
0.000214541	0.915826	0.64	0.579	1	7	Arl6ip1
6.4395e-65	0.901856	0.293	0.012	1.34676e-60	7	Cenpa
3.44741e-14	0.899507	0.347	0.091	7.20991e-10	7	H2ax
1.91735e-07	0.897837	0.28	0.1	0.00400994	7	Plpp1
0.000742875	0.89757	0.413	0.278	1	7	Tubb4b
6.08606e-10	0.882643	0.547	0.267	1.27284e-05	7	H2az2
1.24794e-09	0.877626	0.253	0.071	2.60994e-05	7	Sptbn1
0.0020245	0.867864	0.373	0.246	1	7	Emp1
6.36213e-06	0.858089	0.627	0.471	0.133058	7	Rad21
5.85461e-08	0.852075	0.627	0.379	0.00122443	7	Smc1a
1.77256e-09	0.851679	0.88	0.796	3.70713e-05	7	Rpl36a
0.00527132	0.848392	0.413	0.303	1	7	Tnks2
9.80355e-05	0.847946	0.333	0.175	1	7	Mgp
4.97132e-06	0.839762	0.733	0.697	0.10397	7	Anp32b
5.37446e-06	0.838637	0.333	0.152	0.112401	7	Htra1
7.20166e-71	0.838606	0.32	0.012	1.50615e-66	7	Nuf2
1.79675e-08	0.83561	0.493	0.263	0.000375771	7	H2az1
5.85262e-05	0.833824	0.493	0.299	1	7	Cblb
2.82444e-10	0.830563	0.467	0.19	5.90703e-06	7	Psip1
0.000114263	0.824989	0.573	0.415	1	7	Hp1bp3
1.28938e-06	0.821564	0.64	0.456	0.0269661	7	Slc25a4
1.28748e-56	0.821527	0.253	0.01	2.69264e-52	7	Hmmr
7.02664e-11	0.818659	0.453	0.185	1.46955e-06	7	Rrm1
9.58464e-06	0.814724	0.547	0.349	0.200453	7	Ifitm2
2.47401e-06	0.81357	0.747	0.655	0.0517414	7	Rpl36al
2.54563e-09	0.813355	0.32	0.107	5.32394e-05	7	Prim1
0.00561338	0.804312	0.4	0.28	1	7	Gusb
7.93653e-05	0.803866	0.36	0.188	1	7	Arhgef1
1.60632e-12	0.802691	0.493	0.177	3.35946e-08	7	Ttyh3
6.42591e-08	0.790172	0.907	0.857	0.00134391	7	Npm1
0.000603975	0.788278	0.6	0.447	1	7	Cacybp
2.39203e-08	0.786323	0.533	0.286	0.00050027	7	Impdh2
1.45384e-06	0.78211	0.307	0.126	0.0304056	7	Arhgap11a
0.001567	0.781976	0.347	0.214	1	7	Itga6
0.000446218	0.778671	0.573	0.411	1	7	Thoc2
3.0133e-87	0.77638	0.28	0.005	6.30202e-83	7	Aspm
2.60705e-09	0.775297	0.32	0.105	5.45238e-05	7	Lig1
1.10258e-06	0.771971	0.52	0.325	0.0230594	7	Rbbp7
0.000166182	0.769845	0.867	0.82	1	7	Mt-nd4l
0.000172412	0.764373	0.587	0.532	1	7	Dbi
3.16326e-61	0.761006	0.253	0.008	6.61563e-57	7	Cep55
3.34507e-08	0.757025	0.413	0.189	0.000699587	7	Dnajc9
1.8141e-14	0.755705	0.347	0.086	3.79401e-10	7	Hirip3
0.00348972	0.748329	0.827	0.746	1	7	AABR07046778.1
1.56784e-07	0.741319	0.36	0.146	0.00327897	7	Mcm4
1.52049e-50	0.739285	0.307	0.019	3.17996e-46	7	Cenpk
0.000175496	0.738695	0.56	0.428	1	7	Tmpo
0.000273939	0.738105	0.4	0.226	1	7	Ppfibp1
2.45289e-07	0.736916	0.853	0.729	0.00512998	7	LOC100363469
1.24774e-25	0.734781	0.32	0.046	2.60953e-21	7	Aurkb
0.00392326	0.734132	0.587	0.432	1	7	Cdkn1b
1.57145e-78	0.733293	0.293	0.008	3.28652e-74	7	Cenpw
1.52706e-08	0.733065	0.947	0.834	0.00031937	7	Rpl32
0.00275749	0.732032	0.4	0.274	1	7	Tuba1a
8.95241e-08	0.732012	0.333	0.127	0.00187231	7	Atad2
3.29474e-13	0.730737	0.96	0.908	6.89062e-09	7	Rpl5
4.14296e-130	0.72814	0.307	0.002	8.66459e-126	7	Ccna2
8.87822e-05	0.727525	0.627	0.517	1	7	Hspd1
5.1962e-15	0.727372	0.333	0.078	1.08673e-10	7	Cd34
6.98965e-07	0.724112	0.787	0.721	0.0146181	7	Hnrnpa1
1.15666e-07	0.721772	0.293	0.104	0.00241903	7	Stambpl1
4.33086e-08	0.718617	0.92	0.843	0.000905755	7	Rps24
0.000559465	0.717815	0.32	0.177	1	7	Atp2b4
0.000192344	0.717518	0.707	0.734	1	7	Ran
1.12631e-06	0.71703	0.8	0.725	0.0235557	7	Ppial4d
0.0016485	0.71512	0.373	0.214	1	7	AABR07037343.1
0.00121557	0.71373	0.347	0.2	1	7	RT1-T24-4
6.59623e-35	0.712316	0.307	0.03	1.37953e-30	7	Plk4
2.63106e-06	0.711788	0.293	0.117	0.0550259	7	Utrn
9.74088e-08	0.711651	0.32	0.12	0.00203721	7	Cenpc
0.00494687	0.710265	0.56	0.426	1	7	Sltm
1.66579e-05	0.709938	0.64	0.417	0.348384	7	Nop58
8.51937e-06	0.707736	0.693	0.553	0.178174	7	G3bp1
0.000227702	0.707734	0.467	0.302	1	7	Lix1l
2.24982e-07	0.707424	0.76	0.688	0.00470527	7	Ppia
1.37251e-05	0.703544	0.653	0.569	0.287047	7	Ndufa4
0.00291648	0.699345	0.48	0.327	1	7	Gnl3l
2.45357e-06	0.698386	0.507	0.292	0.0513139	7	Hmgb1
6.80295e-06	0.697984	0.453	0.237	0.142277	7	Upf3b
9.71008e-06	0.697932	0.72	0.551	0.203077	7	Hnrnph1
2.009e-05	0.69567	0.893	0.839	0.420163	7	LOC100359922
7.07288e-13	0.692696	0.96	0.894	1.47922e-08	7	Rps4x
2.81573e-09	0.691057	0.88	0.788	5.88882e-05	7	Atp5mc2
1.52005e-09	0.690267	0.92	0.839	3.17903e-05	7	Rps23
0.000330576	0.687783	0.413	0.247	1	7	AABR07027322.1
9.0168e-09	0.685726	0.373	0.14	0.000188577	7	Ptms
8.94057e-05	0.683257	0.32	0.159	1	7	AABR07058615.1
0.00190254	0.672306	0.267	0.145	1	7	Ifi44
0.000508799	0.672024	0.693	0.568	1	7	Bclaf1
2.39598e-41	0.671643	0.36	0.034	5.01095e-37	7	Hmgb2l1
4.13849e-07	0.66783	0.427	0.207	0.00865523	7	Ube2s
4.26098e-05	0.666816	0.773	0.713	0.891142	7	Rps15a
1.28949e-07	0.666124	0.853	0.763	0.00269683	7	Rpl23a
0.00431956	0.665088	0.4	0.263	1	7	Cpsf6
6.06001e-60	0.664118	0.28	0.012	1.26739e-55	7	Kif22
2.23509e-11	0.662332	0.347	0.103	4.67447e-07	7	Dnmt1
0.0019342	0.661964	0.667	0.588	1	7	Ifi27
9.42132e-92	0.660934	0.253	0.003	1.97038e-87	7	Kif4a
0.000180935	0.658809	0.467	0.282	1	7	Bcap29
2.59753e-06	0.658755	0.84	0.725	0.0543247	7	Rpl10a
1.2406e-35	0.657927	0.28	0.024	2.59459e-31	7	Mad2l1
6.24091e-05	0.655675	0.64	0.565	1	7	Ptma
0.000225503	0.655624	0.48	0.309	1	7	Pdhb
9.00468e-05	0.654479	0.72	0.632	1	7	Nono
0.00176978	0.654289	0.6	0.466	1	7	LOC100363537
3.60694e-08	0.652196	0.933	0.875	0.000754355	7	Rps21
0.000135825	0.651885	0.84	0.777	1	7	LOC100365839
3.89449e-68	0.65133	0.267	0.008	8.14495e-64	7	Ncapg
0.000158747	0.649396	0.56	0.359	1	7	Ppp1r2
2.87169e-06	0.649232	0.88	0.808	0.0600585	7	Rpl30
0.00548017	0.649129	0.4	0.265	1	7	Fam107b
0.00024316	0.649112	0.493	0.319	1	7	Rbbp4
7.48221e-05	0.647398	0.587	0.39	1	7	Tmem123
1.28787e-07	0.645192	0.947	0.894	0.00269346	7	Rps11
1.9027e-05	0.644829	0.973	0.888	0.39793	7	Rpl41
1.58712e-08	0.644215	0.387	0.161	0.000331931	7	Rpa3
8.20776e-22	0.641347	0.347	0.061	1.71657e-17	7	Dhfr
3.57802e-08	0.640767	0.947	0.941	0.000748308	7	Rpl37a
0.000241957	0.639609	0.4	0.23	1	7	Sptan1
1.75547e-13	0.6394	0.28	0.06	3.67138e-09	7	Ncapg2
2.58459e-06	0.638018	0.587	0.357	0.0540542	7	Hnrnpr
7.07006e-05	0.635885	0.333	0.168	1	7	Odf2
6.106e-06	0.633634	0.453	0.251	0.127701	7	RGD1309104
3.05954e-06	0.627761	0.32	0.137	0.0639873	7	Clu
0.000669807	0.623615	0.533	0.36	1	7	Smarce1
1.75115e-08	0.623049	0.467	0.212	0.000366236	7	Tacc3
0.00844463	0.620617	0.507	0.375	1	7	Pcmtd1
8.86582e-10	0.620432	0.36	0.125	1.8542e-05	7	Rangap1
0.00013453	0.618102	0.547	0.345	1	7	Rbm5
0.000862674	0.616742	0.413	0.256	1	7	Usp48
0.00129117	0.61456	0.347	0.211	1	7	Tspan13
6.95789e-30	0.614362	0.293	0.032	1.45517e-25	7	Dlgap5
4.06982e-07	0.612869	0.973	0.96	0.00851162	7	Mt-cyb
6.78325e-05	0.612803	0.72	0.562	1	7	Rpl15
4.08311e-05	0.612237	0.84	0.799	0.853942	7	Rpl27
3.39594e-72	0.607332	0.293	0.009	7.10227e-68	7	Asf1b
0.00190821	0.607086	0.507	0.385	1	7	Hint1
6.81394e-06	0.606991	0.68	0.452	0.142507	7	Srsf7
0.00253213	0.602134	0.36	0.209	1	7	Golgb1
7.35847e-06	0.600312	0.787	0.766	0.153895	7	Rps2
0.00210402	0.599453	0.573	0.448	1	7	Ssrp1
6.13955e-06	0.59822	0.347	0.163	0.128403	7	Reep4
3.43016e-05	0.593093	0.827	0.754	0.717383	7	Ncl
1.84409e-07	0.58968	0.867	0.862	0.00385673	7	Rpl4
0.0044064	0.589326	0.6	0.495	1	7	Fxyd5
5.47868e-07	0.588522	0.907	0.806	0.0114581	7	Cnbp
0.000175945	0.588106	0.667	0.559	1	7	Sdhd
0.00283375	0.587548	0.467	0.359	1	7	Pa2g4
0.000123753	0.587082	0.693	0.567	1	7	Rpl18a
5.26589e-06	0.586808	0.36	0.17	0.110131	7	Rassf3
0.00143601	0.585018	0.693	0.579	1	7	RGD1562402
0.000453643	0.583934	0.787	0.716	1	7	Atp5mc3
0.00114067	0.581868	0.347	0.212	1	7	LOC100911830
0.00175473	0.581779	0.48	0.316	1	7	AABR07031491.2
1.54744e-05	0.577502	0.347	0.168	0.323632	7	Idh3a
0.00762634	0.575174	0.4	0.271	1	7	Evi5
0.00200693	0.571418	0.28	0.151	1	7	Camsap2
0.000767366	0.571065	0.307	0.16	1	7	Vrk3
1.05269e-07	0.569652	0.293	0.103	0.00220159	7	Cbx5
5.93399e-05	0.569558	0.76	0.598	1	7	Ywhaq
4.62163e-07	0.568602	0.933	0.875	0.00966568	7	Rpl31
1.53478e-06	0.568538	0.933	0.845	0.0320984	7	LOC100911847
0.00597137	0.567059	0.613	0.512	1	7	LOC100364435
9.97774e-07	0.564791	0.267	0.092	0.0208675	7	Gpr183
0.000294497	0.56382	0.52	0.366	1	7	Nap1l4
4.2302e-08	0.560029	0.48	0.218	0.000884703	7	Igfbp4
4.42483e-05	0.557615	0.907	0.792	0.92541	7	LOC100360057
9.66811e-06	0.554453	0.373	0.182	0.202199	7	Hdgf
0.00402155	0.550526	0.427	0.286	1	7	AABR07058519.1
4.19827e-15	0.549789	0.28	0.057	8.78026e-11	7	Mis18bp1
0.000451545	0.549528	0.4	0.236	1	7	Rad50
0.00129642	0.54937	0.48	0.32	1	7	Polr2m
0.000529479	0.548963	0.707	0.62	1	7	Nme2
5.12423e-76	0.54843	0.253	0.005	1.07168e-71	7	Kifc1
3.66803e-05	0.548244	0.88	0.826	0.767133	7	Rpl24
6.80682e-07	0.548117	0.307	0.119	0.0142358	7	Rnaseh2b
3.34072e-05	0.547758	0.253	0.105	0.698678	7	AABR07063279.1
3.89034e-06	0.547173	0.253	0.093	0.0813626	7	Cep135
2.5195e-05	0.543931	0.933	0.901	0.526929	7	Rpl35
8.69599e-05	0.543517	0.747	0.59	1	7	Ddx39b
0.00124343	0.54257	0.653	0.516	1	7	Rpl13
0.00196153	0.540476	0.6	0.502	1	7	Erh
0.00934649	0.539032	0.333	0.223	1	7	Nup153
1.7319e-13	0.538883	0.293	0.067	3.6221e-09	7	AABR07032821.1
8.54991e-05	0.53867	0.92	0.861	1	7	Rps12
0.000973958	0.538368	0.773	0.668	1	7	Hnrnpd
3.49251e-07	0.53828	0.907	0.808	0.00730423	7	Rpl3
0.00759122	0.538195	0.68	0.632	1	7	Septin2
0.000238019	0.537928	0.28	0.129	1	7	Casp3
4.6766e-05	0.53682	0.813	0.739	0.978063	7	AABR07050545.1
6.17434e-07	0.536349	0.867	0.804	0.012913	7	Rack1
5.7223e-08	0.536251	0.933	0.834	0.00119676	7	Rps7
0.00389934	0.536169	0.36	0.224	1	7	Setx
0.00876016	0.535616	0.387	0.272	1	7	Strn3
7.89641e-09	0.535227	0.933	0.905	0.000165146	7	Rps3
0.00597151	0.53503	0.347	0.221	1	7	B3gnt2
0.00922124	0.534353	0.347	0.232	1	7	Hltf
0.00573146	0.529524	0.293	0.171	1	7	Plxnd1
0.000665589	0.529186	0.52	0.376	1	7	Hmgn1
1.87365e-05	0.527617	0.907	0.824	0.391855	7	Rpl6
0.000116254	0.527161	0.453	0.256	1	7	Cnot1
2.01271e-05	0.523573	0.4	0.208	0.420939	7	AABR07028816.1
0.00053057	0.523537	0.307	0.159	1	7	AABR07021220.1
2.05981e-23	0.52129	0.307	0.044	4.3079e-19	7	Ccdc34
0.00883343	0.519347	0.64	0.516	1	7	Eef2
1.04391e-12	0.518327	0.267	0.059	2.18324e-08	7	Cep295
3.40781e-08	0.517677	0.973	0.91	0.00071271	7	Rps3a
0.00014378	0.515839	0.613	0.472	1	7	Uqcrc2
0.000577945	0.515756	0.667	0.541	1	7	Mapre1
0.000233372	0.513128	0.667	0.57	1	7	LOC300249
0.00880993	0.512955	0.627	0.525	1	7	AABR07071482.2
6.87379e-06	0.512202	0.44	0.236	0.143759	7	Supt16h
0.00021519	0.511453	0.28	0.132	1	7	Poglut3
9.60697e-08	0.511439	0.96	0.949	0.0020092	7	LOC108352650
0.00273718	0.510642	0.48	0.388	1	7	Ahcy
1.20718e-08	0.510532	0.253	0.074	0.000252469	7	LOC680254
0.000197758	0.510216	0.947	0.907	1	7	Mt-nd3
4.40119e-05	0.510212	0.853	0.781	0.920465	7	AC141489.1
0.00422227	0.509457	0.32	0.197	1	7	Phkg2
0.00108562	0.509187	0.44	0.268	1	7	AABR07002945.2
0.00479069	0.508198	0.413	0.265	1	7	Smarcd2
0.0024825	0.508086	0.293	0.16	1	7	Dcaf1
0.00112521	0.508038	0.573	0.414	1	7	Luc7l2
1.32481e-05	0.507074	0.413	0.214	0.27707	7	Dtymk
4.21854e-06	0.504948	0.947	0.922	0.0882264	7	Pabpc1
0.000399392	0.50359	0.507	0.357	1	7	Tp53
0.00471076	0.503547	0.547	0.408	1	7	AC135409.1
0.000156282	0.503073	0.293	0.14	1	7	Ift74
5.35003e-05	0.502885	0.88	0.813	1	7	Tagln2
0.00248671	0.502749	0.52	0.393	1	7	Actn4
0.00517574	0.502345	0.4	0.282	1	7	Lsm5
0.00213167	0.500369	0.547	0.403	1	7	Arpc5l
1.45387e-05	0.499941	0.36	0.168	0.304063	7	Tceal9
6.48566e-26	0.49898	0.28	0.034	1.35641e-21	7	Cdca8
0.00018192	0.495304	0.307	0.15	1	7	Bzw2
0.000810023	0.495037	0.44	0.284	1	7	Nop56
3.67344e-05	0.495035	0.307	0.149	0.768264	7	Nasp
0.000358248	0.493821	0.253	0.119	1	7	Cd1d1
0.00239414	0.493731	0.547	0.417	1	7	Dnaja2
0.00634328	0.492027	0.373	0.233	1	7	Opa1
0.00314068	0.491504	0.453	0.298	1	7	Dnajc10
6.9406e-05	0.490982	0.88	0.82	1	7	Rpl7a
0.000363014	0.489536	0.787	0.748	1	7	AABR07026997.1
0.00713115	0.489254	0.52	0.36	1	7	Fgl2
0.00431256	0.489126	0.533	0.371	1	7	Rplp1
9.14517e-06	0.486509	0.453	0.218	0.191262	7	Numa1
0.000128445	0.486471	0.933	0.917	1	7	Rpl7
0.00701226	0.484965	0.507	0.38	1	7	Rraga
0.00252929	0.484649	0.267	0.145	1	7	Exoc2
0.000244652	0.484475	0.787	0.694	1	7	AABR07065438.1
0.00116326	0.484241	0.56	0.374	1	7	AABR07057683.1
1.51145e-05	0.482727	0.373	0.182	0.316104	7	Cse1l
0.000394941	0.482362	0.827	0.798	1	7	Rpl27a
0.00373892	0.482308	0.267	0.149	1	7	Tsc22d1
0.00237299	0.481826	0.573	0.455	1	7	Sfpq
0.00272552	0.480705	0.627	0.518	1	7	Zc3h15
1.16418e-06	0.480653	0.987	0.989	0.0243476	7	Mt-atp6
0.00340415	0.480399	0.707	0.74	1	7	Uqcrh
0.00323162	0.480284	0.493	0.36	1	7	Hadhb
0.0045889	0.479808	0.787	0.768	1	7	Gnas
0.00537378	0.479668	0.387	0.266	1	7	Dpy30
0.00577216	0.477276	0.453	0.311	1	7	Cdk2ap1
0.00320656	0.476339	0.733	0.682	1	7	Rps13
0.00228792	0.473206	0.387	0.251	1	7	Mrpl15
0.00330774	0.470068	0.507	0.381	1	7	Map4
1.37619e-05	0.469664	0.96	0.929	0.287816	7	LOC100360449
0.00997147	0.4689	0.587	0.445	1	7	Set
0.000123101	0.468385	0.773	0.714	1	7	Slc25a3
0.000212916	0.468012	0.933	0.871	1	7	Rpl21
0.000534628	0.466516	0.8	0.718	1	7	Rpl11
1.1833e-06	0.464146	0.96	0.921	0.0247476	7	Rpl23
0.00187172	0.461018	0.84	0.783	1	7	Rps5
0.00250092	0.459515	0.347	0.207	1	7	Hnrnpdl
0.000403717	0.458951	0.8	0.711	1	7	Rpl26
0.00681256	0.45862	0.6	0.534	1	7	Cct2
0.00143459	0.456106	0.493	0.34	1	7	Rpl13a
0.00428462	0.452414	0.307	0.177	1	7	Hspa14
0.00261288	0.452	0.947	0.907	1	7	Rps28
0.002061	0.450981	0.947	0.925	1	7	Rpl17
0.000724412	0.450852	0.707	0.617	1	7	Rpl12
5.54958e-06	0.448382	0.987	0.929	0.116064	7	Rps27a
4.55422e-06	0.448077	0.413	0.209	0.0952469	7	Prdx4
1.3221e-24	0.447827	0.253	0.029	2.76503e-20	7	Trip13
0.00733752	0.447265	0.6	0.486	1	7	AABR07052430.1
3.90825e-05	0.446227	0.427	0.22	0.817371	7	AABR07059663.1
0.000107951	0.446075	0.307	0.145	1	7	Snrnp48
0.00773925	0.445865	0.96	0.942	1	7	Mt-nd4
0.000520144	0.445764	0.693	0.599	1	7	AABR07031089.1
0.000315856	0.445672	0.747	0.624	1	7	Glud1
0.00131431	0.443387	0.893	0.843	1	7	Eef1b2
1.32201e-05	0.44175	0.947	0.89	0.276486	7	Rps16
3.4985e-09	0.440102	0.253	0.071	7.31676e-05	7	Nup107
0.00772423	0.438603	0.733	0.686	1	7	Calm2
0.0092433	0.438602	0.387	0.278	1	7	Acat1
6.13751e-06	0.438332	0.347	0.159	0.12836	7	LOC102546716
0.0011244	0.437841	0.587	0.481	1	7	Banf1
0.0031336	0.437449	0.467	0.335	1	7	Dnajc2
0.000177429	0.435857	0.467	0.283	1	7	Bub3
0.00153544	0.435669	0.56	0.405	1	7	Cggbp1
0.000154544	0.434342	0.28	0.131	1	7	Add1
0.000296868	0.434024	0.267	0.131	1	7	Gpr68
0.00301149	0.431759	0.293	0.168	1	7	Mrpl10
0.00396994	0.429979	0.28	0.157	1	7	Dst
0.000166409	0.429114	0.32	0.16	1	7	Mettl14
0.00314952	0.427729	0.973	0.953	1	7	Tpt1
2.36711e-11	0.423734	0.28	0.069	4.95057e-07	7	Mprip
0.00995344	0.422465	0.493	0.351	1	7	Rbm26
0.00439276	0.420955	0.36	0.228	1	7	Sf3b3
0.00523709	0.420839	0.427	0.301	1	7	Pin4
0.00700168	0.420512	0.613	0.479	1	7	Prpf38b
0.000863841	0.419388	0.28	0.144	1	7	AABR07053188.1
0.00284594	0.418482	0.36	0.211	1	7	Fmr1
0.00196219	0.415614	0.92	0.861	1	7	Rps17
0.0071719	0.413227	0.96	0.911	1	7	Mt-nd5
0.00722736	0.411806	0.547	0.433	1	7	Atp5po
0.000714387	0.408254	0.267	0.129	1	7	Magohb
0.0045814	0.407868	0.333	0.2	1	7	Pabpc4
8.92625e-06	0.406211	0.32	0.136	0.186684	7	Oxct1
0.00461766	0.405202	0.507	0.373	1	7	AABR07048031.1
1.38553e-17	0.403052	0.333	0.066	2.8977e-13	7	Gmnn
9.38765e-05	0.40044	0.293	0.141	1	7	Nudcd2
0.000405065	0.398424	0.867	0.792	1	7	Rpl37
0.00410603	0.395892	0.453	0.327	1	7	Phf5a
0.000631396	0.395503	0.28	0.141	1	7	Wdr33
0.00153056	0.394405	0.773	0.684	1	7	AABR07030156.2
5.08197e-05	0.393666	0.88	0.887	1	7	Eef1a1
0.00253371	0.391802	0.533	0.38	1	7	AC136661.1
6.19733e-05	0.390454	0.267	0.118	1	7	Nfatc1
0.000392073	0.388293	0.253	0.114	1	7	Pccb
0.0035582	0.38668	0.693	0.645	1	7	AABR07035539.1
0.00078304	0.386189	0.48	0.322	1	7	Lsm3
0.0022046	0.385324	0.813	0.793	1	7	AC128960.1
7.57507e-05	0.38464	0.947	0.894	1	7	Rpl34
4.02401e-09	0.383882	0.253	0.07	8.41581e-05	7	Cep89
0.000670806	0.379972	0.387	0.224	1	7	Sptssa
0.000415823	0.379289	0.467	0.278	1	7	Clns1a
0.00233515	0.377579	0.627	0.512	1	7	AABR07039448.1
0.00992412	0.37608	0.787	0.74	1	7	Rps20
0.000661208	0.372983	0.347	0.187	1	7	Khsrp
0.00615381	0.372588	0.467	0.34	1	7	Ctcf
0.00601591	0.372211	0.693	0.621	1	7	AABR07072400.1
0.00631924	0.372034	0.68	0.611	1	7	Atp5pf
0.00201426	0.368755	0.347	0.199	1	7	Qdpr
6.33738e-06	0.36775	0.267	0.102	0.13254	7	Actr1a
0.00894229	0.366343	0.693	0.651	1	7	Eif3el1
0.00464591	0.36596	0.387	0.251	1	7	Septin6
6.64605e-06	0.365878	0.32	0.133	0.138995	7	Ssbp3
0.00890902	0.365266	0.84	0.796	1	7	Hsp90aa1
0.00174923	0.362793	0.333	0.187	1	7	Birc6
1.09703e-05	0.360867	0.267	0.103	0.229433	7	Timm21
2.37234e-06	0.360759	0.947	0.961	0.0496152	7	Rps8
0.000924533	0.359891	0.333	0.19	1	7	Csrp1
0.000448173	0.358993	0.347	0.184	1	7	Gpn3
0.00977921	0.354655	0.307	0.196	1	7	AC093965.1
0.00307814	0.351478	0.507	0.367	1	7	Phf14
0.00266526	0.350621	0.253	0.133	1	7	Senp7
0.00647558	0.349852	0.88	0.837	1	7	LOC103693375
0.00166535	0.349809	0.267	0.138	1	7	Noc3l
0.000191168	0.349802	0.347	0.175	1	7	Pds5b
0.0023719	0.349507	0.427	0.284	1	7	Acsl5
0.00716919	0.348618	0.373	0.242	1	7	RGD1308134
0.000481791	0.348289	0.413	0.234	1	7	Ube2e3
0.000116406	0.344747	0.253	0.11	1	7	Casp8
0.00409565	0.344285	0.467	0.327	1	7	Cox7b
0.000293316	0.341805	0.253	0.117	1	7	Nudt2
0.00305776	0.340641	0.267	0.145	1	7	RGD1562218
0.00260494	0.339795	0.333	0.19	1	7	Cytip
0.00525877	0.337336	0.373	0.235	1	7	Utp14a
0.00530448	0.336497	0.253	0.141	1	7	Psmd5
0.00393783	0.333631	0.44	0.286	1	7	Spag7
0.00336975	0.333628	0.747	0.697	1	7	Eef1g
0.00141925	0.332216	0.28	0.144	1	7	Ramac
0.00319209	0.331229	0.267	0.141	1	7	Tug1
0.00618337	0.330739	0.307	0.184	1	7	Sae1
0.00902889	0.326959	0.92	0.86	1	7	Mt-atp8
0.00114388	0.326379	0.933	0.928	1	7	Hsp90ab1
0.00126484	0.32636	0.347	0.193	1	7	Aldh7a1
0.000362223	0.323182	0.267	0.127	1	7	Tnfrsf11a
0.00209834	0.323067	0.293	0.158	1	7	Cul4a
1.71256e-05	0.322081	0.267	0.106	0.358165	7	Gar1
0.000231749	0.32158	0.333	0.164	1	7	Nup133
0.00455235	0.321404	0.293	0.171	1	7	Ermp1
0.00160447	0.320057	0.347	0.197	1	7	Isca1
0.0020167	0.320031	0.467	0.326	1	7	Rbbp6
0.000577735	0.31796	0.307	0.155	1	7	Ndufv3
0.00341139	0.316702	0.307	0.172	1	7	Cyb5b
0.00962914	0.316206	0.973	0.955	1	7	Mt-nd2
0.00346487	0.315605	0.867	0.804	1	7	Rps25
8.33504e-05	0.314728	0.347	0.171	1	7	LOC100362333
0.00317938	0.309573	0.493	0.361	1	7	Ndufa5
0.00333115	0.309301	0.787	0.736	1	7	Skp1
0.00764014	0.308066	0.533	0.38	1	7	Kdm2a
0.00359581	0.30617	0.427	0.269	1	7	Cfap36
2.93785e-05	0.302844	0.253	0.1	0.614422	7	Ndc1
0.0017365	0.301564	0.373	0.212	1	7	Hpf1
0.00324122	0.30108	0.36	0.221	1	7	Nsmce4a
0.00380942	0.300996	0.4	0.264	1	7	Cyc1
0.00746436	0.300212	0.267	0.153	1	7	AABR07049516.1
0.0034386	0.298891	0.28	0.155	1	7	Taf15
0.00312111	0.298102	0.267	0.146	1	7	Prpf4
0.00297601	0.297792	0.36	0.212	1	7	LOC498555
0.000331366	0.297204	0.267	0.122	1	7	Mt1
0.0047612	0.295721	0.28	0.154	1	7	AABR07021574.1
0.00704975	0.295488	0.987	0.988	1	7	Mt-co3
0.00685118	0.295171	0.36	0.22	1	7	Ddt
0.00512502	0.294311	0.453	0.314	1	7	Ppm1g
0.000762685	0.29145	0.507	0.732	1	7	Atp6v1b2
0.000437206	0.291407	0.253	0.118	1	7	Prps1
0.00257033	0.289162	0.427	0.261	1	7	Mrpl18
0.00131222	0.284003	0.28	0.146	1	7	Bpnt1
0.000146326	0.280944	0.32	0.153	1	7	Ube2j2
0.00914681	0.274269	0.347	0.215	1	7	Pdia4
0.0083717	0.272604	0.28	0.164	1	7	Lage3
0.00138056	0.266669	0.373	0.214	1	7	Idh3g
0.00673635	0.266383	0.52	0.389	1	7	Ahcyl1
7.18033e-05	0.264658	0.28	0.124	1	7	Recql
0.000147633	0.262746	0.267	0.117	1	7	Sike1
0.00886364	0.256788	0.333	0.207	1	7	Zc3h4
0.00999316	0.25102	0.293	0.176	1	7	Guf1
