# Supplementary material for: Single-Cell Transcriptome Profiling Identifies Phagocytosis-Related Dual-Feature Cells in A Model of Acute Otitis Media in Rats
Source: Front Immunol. 2021 Oct 25;12:760954. doi: 10.3389/fimmu.2021.760954 (PMC8572853; doi:10.3389/fimmu.2021.760954)
Supplement: Supplementary Information 1 — Clustering strategies of all single cells from both normal and inflamed MEM. [file DataSheet_1.zip › Supplementary Tables/Table S3 com_20_cluster_number.xlsx]

## Sheet: Sheet1
cluster	Case1	NC1	celltype	number
0	1772	69	Neutro_1	1841
1	1380	433	Macro_1	1813
2	1764	2	Neutro_2	1766
3	957	0	Neutro_3	957
4	17	724	Fibro_1	741
5	27	672	Epi_secretory	699
6	7	620	Fibro_2	627
7	6	555	Epi_basal	561
8	9	526	Fibro_3	535
9	473	4	Neutro_4	477
10	174	227	T_cell	401
11	9	358	Epi_secretory	367
12	69	230	DC	299
13	200	46	Macro_2	246
14	0	233	Endo_vascular	233
15	23	200	Endo_pericyte	223
16	21	199	Endo_lymphatic	220
17	78	31	B_cell	109
18	36	55	Epi_Top2a+	91
19	1	74	Epi_ciliated	75
