# Supplementary material for: Single-Cell Transcriptome Profiling Identifies Phagocytosis-Related Dual-Feature Cells in A Model of Acute Otitis Media in Rats
Source: Front Immunol. 2021 Oct 25;12:760954. doi: 10.3389/fimmu.2021.760954 (PMC8572853; doi:10.3389/fimmu.2021.760954)
Supplement: Supplementary Information 1 — Clustering strategies of all single cells from both normal and inflamed MEM. [file DataSheet_1.zip › Supplementary Tables/Table S7 MMS_sub_12cluster_number.xlsx]

## Sheet: com_sub_12c_number
celltype	group	number	pct
0	Case1	443	19.0129
1	Case1	537	23.0472
2	Case1	308	13.2189
3	Case1	218	9.35622
4	Case1	59	2.53219
5	Case1	123	5.27897
6	Case1	9	0.386266
7	Case1	41	1.75966
8	Case1	5	0.214592
9	Case1	4	0.171674
10	Case1	52	2.23176
11	Case1	6	0.257511
0	NC1	149	6.39485
1	NC1	13	0.55794
2	NC1	10	0.429185
3	NC1	4	0.171674
4	NC1	76	3.2618
5	NC1	1	0.0429185
6	NC1	101	4.33476
7	NC1	34	1.45923
8	NC1	61	2.61803
9	NC1	54	2.3176
10	NC1	0	0
11	NC1	22	0.944206
