# Supplementary material for: Single-Cell Transcriptome Profiling Identifies Phagocytosis-Related Dual-Feature Cells in A Model of Acute Otitis Media in Rats
Source: Front Immunol. 2021 Oct 25;12:760954. doi: 10.3389/fimmu.2021.760954 (PMC8572853; doi:10.3389/fimmu.2021.760954)
Supplement: Supplementary Information 1 — Clustering strategies of all single cells from both normal and inflamed MEM. [file DataSheet_1.zip › Supplementary Tables/Table S2 cell number and marker gene lists of major cell types.xlsx]

## Sheet: Sheet1
celltype	Case	NC
B_cell	78	31
DC	69	230
Endo	44	632
Epi	79	1714
Fibro	33	1870
Macro	1580	479
Neutro	4966	75
T_cell	174	227

## Sheet: Neutrophil
Cluster	marker genes
C0 C2 C3 C9 Neutrophil cell	S100a8
	S100a9
	Mmp9
	Csf3r
	Ccl6
	Osm
	Cxcr2
	Cxcr1
	Sell
	Fcer1g
	Itgam
	Il1r2
	Il17ra
	Fcgr2a
	Cstb
	Serpinb1a
	Ifit1

## Sheet: Macrophage
Cluster	marker genes
C1 C13 Macrophage	Cd68
	Cd14
	Cd80
	Cd86
	Adgre1
	Csf1r
	Mrc1
	Tlr2
	Tlr6
	Itgam
	Itgal
	Arg1
	Spp1
	Ctsl
	Vcan
	Clec4a3

## Sheet: Fibroblast
Cluster	marker genes
C4 C6 C8 Fibroblast	Sfrp4
	Mme
	Gdf10
	Col3a1
	Col1a1
	Tgfb3
	Sparc
	Serpine2
	Cdh11
	Dcn
	Col8a1
	Serpine2
	Lrp1

## Sheet: Epi-basal cell
Cluster	marker genes
C7 Epithelial basal cell	Epcam
	Krt5
	Krt15
	Krt17
	Tp63

## Sheet: Epi-secretory cell
Cluster	marker genes
C5 C11 Epithelial secretory cell	Epcam
	Ehf
	Cxcl3
	Cxcl6
	Bpifa1
	Krt18
	Elf3
	Sox9
	Cd24
	Foxj1

## Sheet: Epi-Top2a+ cell 
Cluster	marker genes
C18 Epithelial Top2a+ cell	Epcam
	Mki67
	Top2a
	Cenpf
	Ube2c
	Birc5
	Cdk1

## Sheet: Epi-ciliated cell
Cluster	marker genes
C19 Epithelial ciliated cell	Epcam
	Cd24
	Dnah5
	Dynlrb2
	Hydin
	Spag6l
	Arl13b

## Sheet: T cell
Cluster	marker genes
C10 Tcell	Cd3d
	Cd3e
	Cd3g
	Icos
	Cd69
	Cd247

## Sheet: Dentritic cell
Cluster	marker genes
C12 Dentritic cell	RT1-Db1
	RT1-Da
	RT1-Ba
	RT1-Bb
	Cd74
	Cd83
	Cd86

[truncated: 4 more sheets: Endo-vascular cell, Endo-pericyte, Endo-lymphatic cell, B cell]
