# Supplementary material for: Single-Cell Transcriptome Profiling Identifies Phagocytosis-Related Dual-Feature Cells in A Model of Acute Otitis Media in Rats
Source: Front Immunol. 2021 Oct 25;12:760954. doi: 10.3389/fimmu.2021.760954 (PMC8572853; doi:10.3389/fimmu.2021.760954)
Supplement: Supplementary Information 1 — Clustering strategies of all single cells from both normal and inflamed MEM. [file DataSheet_1.zip › Supplementary Tables/Table S4 com_markers_20cluster.xlsx]

## Sheet: Table S2 com_markers_20cluster
p_val	avg_logFC	pct.1	pct.2	p_val_adj	cluster	gene
0	2.6285	0.879	0.244	0	0	S100a8
0	2.43081	0.882	0.209	0	0	S100a9
0	2.07808	0.882	0.286	0	0	Ccl6
0	1.8528	0.938	0.352	0	0	Slpi
0	1.80486	0.9	0.217	0	0	Il1r2
0	1.69192	0.425	0.078	0	0	AC114233.2
0	1.65196	0.987	0.501	0	0	Il1b
0	1.60774	0.715	0.24	0	0	Ptgs2
0	1.59111	0.776	0.229	0	0	Chi3l1
0	1.58549	0.698	0.117	0	0	Cxcr2
0	1.54811	0.391	0.043	0	0	Pglyrp1
0	1.52431	0.864	0.241	0	0	G0s2
0	1.50751	0.908	0.526	0	0	Cxcl2
0	1.47803	0.995	0.515	0	0	Srgn
0	1.46656	0.922	0.334	0	0	LOC100359515
0	1.44975	0.664	0.199	0	0	Ccr1
0	1.43796	0.767	0.258	0	0	Clec4d
0	1.41213	0.603	0.187	0	0	Mmp9
0	1.40019	0.785	0.298	0	0	Alox5ap
0	1.39147	0.699	0.238	0	0	Osm
0	1.37993	0.903	0.291	0	0	Csf3r
0	1.36915	0.583	0.201	0	0	Samsn1
0	1.36307	0.577	0.132	0	0	Dgat2
0	1.35127	0.628	0.164	0	0	Lrg1
0	1.32911	0.42	0.07	0	0	Sell
0	1.30142	0.938	0.411	0	0	Il1rn
0	1.30041	0.799	0.378	0	0	Gadd45a
0	1.29576	0.67	0.265	0	0	Glipr1
0	1.26535	0.864	0.313	0	0	Mcemp1
0	1.24634	0.936	0.853	0	0	Nfkbia
0	1.19277	0.81	0.452	0	0	Snx18
0	1.16357	0.911	0.636	0	0	Gng10
0	1.15736	0.646	0.269	0	0	Ogfrl1
0	1.14023	0.878	0.573	0	0	Nudt4
0	1.13799	0.971	0.442	0	0	Slfn4
0	1.12287	0.606	0.17	0	0	Ifit1bl
0	1.07296	0.795	0.367	0	0	Igsf6
0	1.0545	0.898	0.657	0	0	Picalm
0	1.00104	0.995	0.614	0	0	Lyz2
0	0.998026	0.842	0.421	0	0	Ptprc
0	0.983039	0.85	0.471	0	0	Lcp1
0	0.964806	0.851	0.417	0	0	Clec7a
0	0.898615	0.886	0.6	0	0	Arhgdib
0	0.866499	0.913	0.526	0	0	Cd53
0	0.856331	0.873	0.484	0	0	Tyrobp
0	0.449659	0.998	0.948	0	0	Fth1
4.77089e-308	1.06003	0.72	0.337	9.97784e-304	0	Fbxl5
3.89118e-302	1.22432	0.551	0.189	8.13801e-298	0	Themis2
4.98815e-301	0.955562	0.851	0.624	1.04322e-296	0	Cebpb
1.08888e-299	1.29894	0.484	0.141	2.27727e-295	0	Jaml
2.40461e-296	1.34772	0.489	0.15	5.02899e-292	0	AABR07041096.1
2.09831e-295	0.850453	0.798	0.364	4.38841e-291	0	Pla2g7
6.67994e-290	0.823426	0.948	0.637	1.39704e-285	0	Sod2
2.63943e-289	1.14799	0.726	0.399	5.5201e-285	0	Crem
1.64331e-285	0.963411	0.771	0.426	3.43682e-281	0	Gmfg
4.25336e-283	0.639	0.991	0.587	8.89548e-279	0	Fcer1g
9.05737e-270	0.397017	0.964	0.763	1.89426e-265	0	AABR07054189.1
3.07718e-269	0.982928	0.703	0.337	6.4356e-265	0	Plek
9.85626e-259	1.10581	0.645	0.332	2.06134e-254	0	Max
4.94528e-253	1.21997	0.586	0.27	1.03426e-248	0	Msl1
1.32096e-246	1.12248	0.586	0.261	2.76265e-242	0	Cdkn1a
7.73484e-243	1.13162	0.553	0.212	1.61766e-238	0	Olr1
4.08568e-239	0.998138	0.618	0.291	8.54479e-235	0	Fgr
1.49888e-236	1.07229	0.373	0.096	3.13476e-232	0	Oscar
3.66881e-231	1.12979	0.561	0.256	7.67294e-227	0	Sema4a
4.77519e-229	1.00448	0.418	0.119	9.98682e-225	0	Nos2
8.11233e-226	1.10008	0.546	0.246	1.69661e-221	0	Vsir
1.28349e-224	0.839704	0.794	0.556	2.68429e-220	0	Vasp
3.66842e-224	1.05338	0.688	0.426	7.67214e-220	0	Stk17b
1.35583e-223	1.04105	0.561	0.247	2.83558e-219	0	Tspo
2.98444e-220	1.03435	0.645	0.343	6.24166e-216	0	Glrx
5.68148e-217	0.989863	0.607	0.304	1.18822e-212	0	Il17ra
3.87033e-212	0.501536	0.982	0.952	8.09442e-208	0	H3f3a
1.38911e-209	0.993384	0.535	0.231	2.90518e-205	0	Arhgap25
1.96739e-208	0.964477	0.269	0.053	4.11459e-204	0	Aqp9
2.65328e-207	0.724188	0.888	0.773	5.54907e-203	0	Marcks
1.2596e-206	0.928193	0.679	0.416	2.63433e-202	0	Prr13
3.7051e-203	0.924828	0.65	0.37	7.74885e-199	0	AABR07028769.1
9.02988e-202	1.01268	0.435	0.154	1.88851e-197	0	Bst1
1.80126e-196	0.741974	0.744	0.43	3.76716e-192	0	Laptm5
4.87473e-193	0.750859	0.782	0.563	1.0195e-188	0	Arpc1b
2.18674e-188	1.03602	0.471	0.19	4.57336e-184	0	Trem1
5.05105e-188	0.855847	0.693	0.452	1.05638e-183	0	Taldo1
2.496e-181	1.00439	0.439	0.173	5.22013e-177	0	Mboat7l1
6.60323e-179	0.701154	0.944	0.878	1.381e-174	0	Zfp36
6.90896e-178	0.99778	0.413	0.15	1.44494e-173	0	Clec4e
1.53339e-176	0.884374	0.658	0.42	3.20693e-172	0	Csrnp1
2.12148e-176	1.08264	0.383	0.134	4.43686e-172	0	Nfkbid
9.86253e-176	1.16414	0.466	0.206	2.06265e-171	0	Mxd1
1.90262e-174	0.891996	0.528	0.237	3.97915e-170	0	Lyc2
2.4437e-173	0.664315	0.831	0.682	5.11075e-169	0	Pfn1
1.60894e-164	0.411829	0.972	0.893	3.36493e-160	0	Actb
2.01263e-164	0.370084	0.999	0.978	4.20922e-160	0	B2m
3.04522e-163	0.684267	0.744	0.522	6.36877e-159	0	Ets2
4.23997e-162	0.803904	0.702	0.509	8.86746e-158	0	Ier5
5.92836e-162	0.794437	0.685	0.498	1.23986e-157	0	Capza1
1.97593e-161	1.00975	0.407	0.16	4.13246e-157	0	Ppp1r3b
2.38252e-161	0.532586	0.834	0.719	4.98279e-157	0	Atp6v1g1
9.37105e-161	0.887585	0.61	0.365	1.95986e-156	0	Ndel1
1.46156e-159	0.804876	0.492	0.214	3.0567e-155	0	MGC105649
1.90474e-159	1.07787	0.576	0.344	3.98358e-155	0	Coq10b
3.67204e-157	0.948345	0.462	0.214	7.67971e-153	0	Ncf4
5.80138e-157	0.982156	0.702	0.522	1.2133e-152	0	Nfkbiz
7.91965e-156	1.23973	0.35	0.125	1.65632e-151	0	Ccrl2
1.08957e-155	0.781153	0.582	0.308	2.27872e-151	0	Itgb2
3.43508e-155	0.714081	0.589	0.3	7.18414e-151	0	Plin2
5.87898e-155	0.847676	0.588	0.341	1.22953e-150	0	Lsp1
3.78837e-151	0.936817	0.477	0.224	7.923e-147	0	Birc3
5.81677e-150	0.816954	0.603	0.379	1.21652e-145	0	Nadk
8.92157e-150	1.07571	0.386	0.156	1.86586e-145	0	Gk
2.16986e-147	0.58857	0.716	0.452	4.53804e-143	0	Slfn2
1.03517e-146	0.82969	0.588	0.35	2.16495e-142	0	Apbb1ip
5.19696e-143	0.498674	0.904	0.878	1.08689e-138	0	H3f3c
4.34627e-142	0.929061	0.42	0.185	9.0898e-138	0	Steap4
1.37989e-139	0.975026	0.42	0.193	2.88591e-135	0	Zc3h12a
1.76944e-137	0.57952	0.723	0.393	3.70062e-133	0	Aif1
7.14743e-135	0.733318	0.571	0.324	1.49481e-130	0	Fcgr1a
3.16124e-133	0.977057	0.31	0.11	6.61143e-129	0	Lilrb2
5.63332e-132	1.0385	0.337	0.133	1.17815e-127	0	Nlrp3
1.76507e-131	0.576654	0.712	0.439	3.69146e-127	0	Rac2
1.74193e-130	0.859435	0.304	0.104	3.64308e-126	0	Trem3
1.45592e-129	0.568029	0.593	0.331	3.04492e-125	0	Cd274
2.37869e-129	0.821079	0.283	0.09	4.9748e-125	0	AC128859.3
3.40905e-128	0.947504	0.462	0.245	7.12969e-124	0	Ptafr
4.03325e-128	0.820946	0.398	0.172	8.43514e-124	0	Tmem38b
5.68148e-127	0.729428	0.671	0.5	1.18822e-122	0	Nfe2l2
1.62565e-126	0.54103	0.601	0.328	3.39988e-122	0	Lilrb4
1.10414e-125	0.713386	0.78	0.65	2.30921e-121	0	Ier3
2.65692e-125	0.888859	0.45	0.233	5.55668e-121	0	Msrb1
1.10173e-118	0.888785	0.437	0.222	2.30417e-114	0	Usp32
5.20507e-117	0.859771	0.5	0.305	1.08859e-112	0	Cd302
8.55445e-117	0.768366	0.546	0.353	1.78908e-112	0	Fam49b
2.28073e-116	0.831209	0.419	0.208	4.76991e-112	0	C5ar1
6.99863e-116	0.310023	0.913	0.829	1.46369e-111	0	Gabarap
1.82223e-115	0.881119	0.253	0.082	3.81102e-111	0	Ppp1r3d
3.63664e-113	0.424285	0.96	0.925	7.60566e-109	0	LOC100361457
4.85971e-111	0.608565	0.714	0.612	1.01636e-106	0	Pnrc1
4.85664e-110	0.789598	0.278	0.098	1.01572e-105	0	Gpat3
5.53425e-109	0.821263	0.571	0.347	1.15743e-104	0	Bcl2a1
2.09144e-108	0.386258	0.821	0.724	4.37404e-104	0	Sdcbp
1.51503e-106	0.747514	0.341	0.144	3.16854e-102	0	Scimp
2.12555e-106	0.954639	0.413	0.226	4.44537e-102	0	Osbpl9
4.32096e-106	0.800973	0.473	0.269	9.03686e-102	0	Rab32
7.1163e-100	0.688845	0.598	0.435	1.4883e-95	0	Litaf
1.90734e-99	0.653434	0.642	0.518	3.98901e-95	0	Rsrp1
1.71569e-97	0.674675	0.273	0.097	3.58819e-93	0	Ca4
3.45038e-97	0.665061	0.649	0.566	7.21613e-93	0	Calm2
4.69881e-97	0.812443	0.393	0.205	9.82709e-93	0	Cfp
4.40703e-96	0.7452	0.436	0.245	9.21687e-92	0	Lrrc25
1.87155e-95	0.850004	0.511	0.357	3.91416e-91	0	Pten
4.76137e-95	0.871638	0.37	0.191	9.95793e-91	0	RGD1563400
7.49489e-95	0.892569	0.349	0.168	1.56748e-90	0	Mrps6
1.80616e-94	0.738339	0.422	0.223	3.7774e-90	0	Arrdc3
2.93633e-93	0.842916	0.337	0.163	6.14105e-89	0	Carhsp1
4.4876e-93	0.658489	0.482	0.284	9.38537e-89	0	Hck
5.00287e-93	0.935486	0.319	0.152	1.0463e-88	0	Cklf
2.94998e-92	0.983526	0.343	0.171	6.16958e-88	0	Spata13
3.69946e-92	0.752385	0.538	0.395	7.73704e-88	0	Clic1
5.41858e-90	0.777232	0.316	0.143	1.13324e-85	0	Rab27a
5.6134e-89	0.635249	0.531	0.348	1.17399e-84	0	Lyn
7.93816e-89	0.620219	0.638	0.521	1.66019e-84	0	Ier2
1.97589e-88	0.460951	0.816	0.745	4.13237e-84	0	Junb
1.76709e-87	0.839421	0.299	0.134	3.69569e-83	0	Rassf5
2.90045e-87	0.909247	0.401	0.235	6.066e-83	0	Kras
2.57437e-86	0.786263	0.431	0.259	5.38404e-82	0	Ptpn1
1.36031e-85	0.955484	0.401	0.244	2.84496e-81	0	Nipa2
1.38035e-84	0.387747	0.817	0.809	2.88686e-80	0	Eif1
6.24962e-84	0.829509	0.33	0.164	1.30705e-79	0	Pstpip2
1.35964e-80	0.711053	0.407	0.232	2.84355e-76	0	Oasl2
1.82075e-80	0.842054	0.385	0.222	3.80791e-76	0	Coro1a
1.06523e-79	0.564502	0.65	0.538	2.22783e-75	0	Arpc5
1.51524e-78	0.859751	0.315	0.16	3.16898e-74	0	Rnf167
3.65986e-78	0.709263	0.349	0.178	7.65423e-74	0	Samd9
1.4354e-77	1.0802	0.303	0.144	3.00199e-73	0	LOC691143
2.28991e-77	0.526425	0.685	0.634	4.78912e-73	0	H3f3b
4.53088e-75	0.445992	0.777	0.698	9.47589e-71	0	Atp6v0c
6.98825e-75	0.767381	0.349	0.19	1.46152e-70	0	Arhgap9
1.55254e-73	0.91674	0.279	0.136	3.24699e-69	0	Entpd1
3.61369e-72	0.777832	0.322	0.171	7.55767e-68	0	Lpcat2
5.32382e-70	0.818699	0.447	0.322	1.11342e-65	0	Myd88
1.29759e-68	0.810112	0.316	0.17	2.71378e-64	0	Lst1
9.29478e-68	0.830912	0.432	0.31	1.94391e-63	0	Efcab14
1.60697e-67	0.675853	0.526	0.353	3.36081e-63	0	Ccl3
2.47639e-66	0.715389	0.339	0.188	5.17913e-62	0	Upp1
5.23876e-66	0.771004	0.454	0.332	1.09563e-61	0	Iqgap1
4.98284e-65	0.446414	0.64	0.474	1.04211e-60	0	Gpx1
6.3635e-64	0.596979	0.571	0.491	1.33086e-59	0	Ube2d3
3.12178e-63	0.728685	0.389	0.244	6.52888e-59	0	Il6r
5.31334e-62	0.797644	0.282	0.148	1.11123e-57	0	Hps5
2.01225e-61	0.500052	0.543	0.386	4.20842e-57	0	Fyb1
1.51939e-60	0.426915	0.81	0.758	3.17765e-56	0	Dusp1
2.11748e-56	0.573111	0.555	0.48	4.42849e-52	0	Cap1
2.03822e-55	0.822914	0.313	0.189	4.26272e-51	0	Rnasel
8.66491e-55	0.352194	0.822	0.751	1.81218e-50	0	Btg2
3.31378e-52	0.313606	0.836	0.838	6.93043e-48	0	AC134224.1
1.56962e-49	0.686676	0.304	0.18	3.28271e-45	0	Rab20
1.69679e-49	0.378779	0.712	0.629	3.54866e-45	0	Actr3
3.11771e-49	0.588782	0.526	0.447	6.52037e-45	0	Sik1
6.13974e-49	0.687693	0.353	0.236	1.28406e-44	0	Ppp1r18
1.48552e-48	0.511209	0.561	0.497	3.10682e-44	0	Tpm3
6.38713e-48	0.401204	0.67	0.612	1.3358e-43	0	Arpc2
7.91802e-47	0.732226	0.461	0.391	1.65598e-42	0	R3hdm4
1.35418e-46	0.707486	0.372	0.261	2.83213e-42	0	Tut7
4.75969e-46	0.542868	0.493	0.391	9.95442e-42	0	Rhog
1.12314e-45	0.597161	0.469	0.396	2.34893e-41	0	Cmtm6
2.24336e-45	0.581136	0.62	0.598	4.69176e-41	0	Btg1
2.57966e-45	0.487756	0.517	0.429	5.3951e-41	0	AABR07044711.1
1.54066e-44	0.366708	0.665	0.624	3.22214e-40	0	RT1-CE4
1.13667e-43	0.727902	0.348	0.245	2.37724e-39	0	Tpd52
2.72591e-43	0.72296	0.383	0.293	5.70096e-39	0	Smap2
2.56959e-42	0.674145	0.312	0.202	5.37404e-38	0	Rab11fip1
9.92403e-42	0.658	0.381	0.285	2.07551e-37	0	Tnfrsf1a
1.13324e-41	0.498623	0.559	0.541	2.37005e-37	0	Rab7a
1.57724e-41	0.570713	0.315	0.195	3.29864e-37	0	Siglec5
8.6586e-41	0.604981	0.468	0.406	1.81086e-36	0	Mob1a
2.39074e-40	0.667174	0.323	0.218	4.99999e-36	0	Atp6v0a1
7.0626e-40	0.627568	0.253	0.149	1.47707e-35	0	LOC691141
2.56349e-39	0.680491	0.412	0.331	5.36128e-35	0	Myadm
5.15091e-38	0.652804	0.448	0.38	1.07726e-33	0	Rb1cc1
1.06996e-37	0.488449	0.536	0.501	2.2377e-33	0	Gnai2
1.27576e-37	0.690544	0.356	0.267	2.66813e-33	0	Vmp1
1.90213e-37	0.528156	0.372	0.266	3.97811e-33	0	Hcls1
7.13234e-37	0.540396	0.489	0.426	1.49166e-32	0	Fcho2
5.5702e-36	0.506919	0.391	0.289	1.16495e-31	0	Pkm
5.26665e-35	0.369669	0.629	0.609	1.10147e-30	0	Snx3
1.40064e-34	0.613773	0.397	0.315	2.92929e-30	0	Nfil3
9.79729e-34	0.67774	0.306	0.214	2.049e-29	0	Birc2
1.38834e-33	0.557139	0.344	0.249	2.90358e-29	0	Ptpn6
3.46208e-33	0.641755	0.289	0.198	7.24059e-29	0	Ifngr2
3.58812e-32	0.305694	0.783	0.801	7.5042e-28	0	Ddx5
8.90224e-32	0.648985	0.351	0.27	1.86181e-27	0	Actn1
1.39769e-31	0.531452	0.432	0.37	2.92313e-27	0	Ostf1
2.84738e-30	0.442802	0.275	0.173	5.95502e-26	0	Pmaip1
9.00523e-30	0.542965	0.447	0.401	1.88335e-25	0	Gnai3
9.86361e-30	0.50217	0.504	0.487	2.06288e-25	0	LOC100910732
6.81521e-29	0.614378	0.355	0.281	1.42533e-24	0	Jmjd1c
7.87723e-29	0.412218	0.542	0.518	1.64744e-24	0	Wsb1
9.89664e-29	0.299056	0.848	0.841	2.06978e-24	0	Itm2b
1.51037e-28	0.491009	0.431	0.36	3.1588e-24	0	Resf1
9.00833e-28	0.537443	0.415	0.359	1.884e-23	0	LOC294154
7.48762e-27	0.268492	0.423	0.314	1.56596e-22	0	Fcgr2a
9.49599e-27	0.624225	0.325	0.254	1.98599e-22	0	Dbnl
3.49775e-26	0.650799	0.31	0.233	7.31518e-22	0	Arl5b
4.56235e-26	0.568465	0.292	0.213	9.54171e-22	0	Ralb
1.48839e-25	0.311365	0.409	0.322	3.11282e-21	0	Tnip1
1.96755e-25	0.56854	0.278	0.199	4.11494e-21	0	Slc15a3
8.08253e-25	0.306216	0.395	0.285	1.69038e-20	0	Ncf1
1.15163e-24	0.525328	0.378	0.317	2.40851e-20	0	Wipf1
1.71986e-24	0.482193	0.486	0.45	3.59692e-20	0	Ucp2
1.70237e-23	0.611499	0.288	0.22	3.56033e-19	0	Lrrfip1
3.82061e-23	0.462888	0.489	0.475	7.99042e-19	0	Gpbp1
6.04906e-23	0.30957	0.364	0.263	1.2651e-18	0	Plac8
2.16371e-22	0.478234	0.456	0.373	4.52519e-18	0	Cxcr4
2.6373e-22	0.443898	0.42	0.375	5.51564e-18	0	Stat6
5.99089e-22	0.310087	0.622	0.661	1.25293e-17	0	Eif5
8.62529e-22	0.716615	0.267	0.197	1.80389e-17	0	Cwc25
1.58899e-21	0.808888	0.273	0.217	3.32321e-17	0	Cd59
3.40083e-21	0.62909	0.323	0.274	7.1125e-17	0	Ube2h
5.03002e-20	0.398256	0.426	0.379	1.05198e-15	0	Slc6a6
7.9158e-20	0.431578	0.448	0.432	1.65551e-15	0	Abi1
8.52786e-20	0.583806	0.392	0.365	1.78352e-15	0	Ppp1r15a
2.45876e-19	0.368192	0.28	0.202	5.14226e-15	0	Oga
1.34484e-18	0.478106	0.45	0.454	2.8126e-14	0	Rtn3
1.57272e-18	0.586448	0.323	0.277	3.28919e-14	0	Akap13
2.73126e-18	0.50452	0.294	0.236	5.71215e-14	0	Atg3
4.22566e-18	0.538698	0.261	0.202	8.83754e-14	0	Sla
4.88648e-18	0.461058	0.477	0.482	1.02196e-13	0	S100a11
5.45978e-18	0.61046	0.311	0.262	1.14186e-13	0	Emb
9.68099e-18	0.523168	0.256	0.193	2.02468e-13	0	Ptk2b
5.94869e-17	0.399206	0.574	0.589	1.24411e-12	0	Ifitm1
6.44623e-17	0.282529	0.57	0.54	1.34816e-12	0	Msn
7.58755e-17	0.333359	0.53	0.567	1.58686e-12	0	Morf4l1
1.02917e-16	0.527824	0.326	0.282	2.15242e-12	0	Sirpa
1.41396e-16	0.564991	0.252	0.195	2.95716e-12	0	Map3k8
1.51394e-16	0.427526	0.528	0.579	3.16626e-12	0	Ddx3x
1.80199e-16	0.598113	0.368	0.348	3.76868e-12	0	Klf3
3.47368e-16	0.301023	0.595	0.632	7.26486e-12	0	Rac1
2.6698e-15	0.382367	0.482	0.484	5.58361e-11	0	Slc38a2
6.00493e-15	0.327367	0.471	0.458	1.25587e-10	0	Actr2
1.07356e-14	0.514731	0.283	0.234	2.24524e-10	0	Hmgb2
8.88083e-14	0.568734	0.307	0.273	1.85734e-09	0	Tes
1.02278e-13	0.497987	0.255	0.204	2.13904e-09	0	Bcl6
2.16065e-13	0.437563	0.326	0.293	4.51877e-09	0	Plekhb2
5.1066e-13	0.550121	0.264	0.226	1.06799e-08	0	Cdc42se1
5.17096e-13	0.506301	0.298	0.261	1.08145e-08	0	Synj1
5.59218e-12	0.456893	0.315	0.284	1.16955e-07	0	Cox17
6.7139e-12	0.556477	0.266	0.23	1.40414e-07	0	Tnfaip8
6.98714e-12	0.451506	0.364	0.353	1.46129e-07	0	Grb2
1.47236e-11	0.530193	0.266	0.229	3.0793e-07	0	Fam32a
4.63606e-11	0.473847	0.28	0.247	9.69585e-07	0	Skap2
8.22344e-11	0.498817	0.269	0.234	1.71985e-06	0	Txnrd1
2.5626e-10	0.467632	0.324	0.302	5.35942e-06	0	Ifngr1
3.57123e-10	0.254637	0.559	0.634	7.46887e-06	0	Rhoa
3.70712e-10	0.417708	0.329	0.305	7.75306e-06	0	Ypel3
4.08528e-10	0.394139	0.35	0.338	8.54395e-06	0	Arpc3
4.7619e-10	0.517468	0.317	0.309	9.95905e-06	0	Anxa11
7.92705e-10	0.4631	0.329	0.317	1.65786e-05	0	Efhd2
1.56574e-09	0.3437	0.467	0.51	3.2746e-05	0	Pafah1b1
3.74896e-09	0.448879	0.37	0.382	7.84058e-05	0	Tln1
6.40298e-09	0.460179	0.264	0.24	0.000133912	0	Arap1
1.04517e-08	0.503819	0.327	0.311	0.000218587	0	Ugcg
3.55207e-08	0.490528	0.314	0.306	0.000742881	0	Cdkn1b
6.03742e-08	0.480405	0.311	0.307	0.00126267	0	Ubl3
1.85061e-07	0.489485	0.251	0.233	0.00387037	0	Ugt1a6
2.38799e-07	0.382192	0.298	0.28	0.00499424	0	Cd44
5.04022e-07	0.466659	0.282	0.269	0.0105411	0	Diaph1
1.65533e-06	0.479192	0.26	0.239	0.0346195	0	Hopx
2.55141e-06	0.506067	0.411	0.456	0.0533602	0	Zfand5
4.08553e-06	0.360984	0.416	0.458	0.0854447	0	Anp32a
6.25636e-06	0.384122	0.422	0.477	0.130845	0	Stat3
2.34713e-05	0.321551	0.429	0.484	0.490878	0	Sf3b1
2.38467e-05	0.401655	0.334	0.336	0.49873	0	Gda
7.49819e-05	0.461296	0.411	0.48	1	0	Hmgn2
0.000251254	0.257085	0.196	0.276	1	0	Akt1
0.000468576	0.399236	0.341	0.379	1	0	Cr1l
0.000520118	0.391546	0.448	0.531	1	0	Tpr
0.0011663	0.402033	0.274	0.282	1	0	Ivns1abp
0.00129547	0.283916	0.398	0.452	1	0	Tmbim6
0.00137632	0.324448	0.294	0.303	1	0	Atp6v1c1
0.0018793	0.338754	0.411	0.476	1	0	Ppp1r12a
0.00300183	0.448453	0.269	0.286	1	0	Srsf5
0.00307844	0.291674	0.344	0.376	1	0	Adipor1
0.00341501	0.435138	0.353	0.395	1	0	Pcna
0.00455153	0.406794	0.342	0.358	1	0	Vegfa
0.00958318	0.29878	0.214	0.283	1	0	Ddx3
0.00970945	0.457874	0.241	0.256	1	0	Cop1
0	2.55963	0.975	0.119	0	1	Cybb
0	2.47768	0.886	0.097	0	1	Cd14
0	2.30159	0.854	0.039	0	1	Adgre1
0	2.0492	0.897	0.067	0	1	Cd68
0	2.04608	0.661	0.066	0	1	Vcan
0	2.02291	0.952	0.095	0	1	Csf1r
0	1.93204	0.932	0.098	0	1	Ctss
0	1.92281	0.551	0.053	0	1	Mrc1
0	1.89493	0.994	0.731	0	1	Psap
0	1.88081	0.549	0.022	0	1	Pf4
0	1.85018	0.891	0.071	0	1	Clec4a1
0	1.79342	0.787	0.05	0	1	Lgmn
0	1.68308	0.821	0.04	0	1	Clec4a3
0	1.64566	0.681	0.052	0	1	Tgfbi
0	1.6147	0.268	0.016	0	1	Ccl24
0	1.60779	0.311	0.029	0	1	C1qc
0	1.56171	0.803	0.267	0	1	Smpdl3a
0	1.49448	0.816	0.258	0	1	S100a4
0	1.47335	0.403	0.06	0	1	Cd83
0	1.44676	0.841	0.342	0	1	Ctsl
0	1.44047	0.681	0.016	0	1	Msr1
0	1.43043	0.548	0.115	0	1	Rgs1
0	1.41119	0.707	0.019	0	1	Folr2
0	1.40275	0.59	0.023	0	1	Mnda
0	1.34266	0.58	0.059	0	1	Dusp2
0	1.33026	0.927	0.367	0	1	Glul
0	1.31373	0.804	0.119	0	1	RGD1559482
0	1.30711	0.789	0.163	0	1	Cxcl16
0	1.29052	0.581	0.024	0	1	Slamf9
0	1.27965	0.889	0.237	0	1	Ctsa
0	1.27474	0.714	0.134	0	1	Dab2
0	1.24919	0.386	0.039	0	1	Arg1
0	1.23586	0.255	0.016	0	1	Ccl7
0	1.23291	0.859	0.196	0	1	Tpp1
0	1.22676	0.844	0.192	0	1	Snx5
0	1.21781	0.837	0.152	0	1	Ctsz
0	1.21237	0.753	0.157	0	1	Ctsc
0	1.20997	0.696	0.054	0	1	Slc43a2
0	1.20368	0.254	0.021	0	1	C1qb
0	1.18088	0.463	0.008	0	1	Ms4a7
0	1.17663	0.718	0.092	0	1	Cebpa
0	1.17364	0.841	0.208	0	1	Ncf1
0	1.13993	0.841	0.277	0	1	Prdx1
0	1.13275	0.393	0.062	0	1	Ccl4
0	1.12454	0.997	0.905	0	1	Tmsb4x
0	1.12328	0.617	0.018	0	1	Tlr7
0	1.12077	0.611	0.031	0	1	Ccr5
0	1.10599	0.711	0.081	0	1	Acp2
0	1.10025	0.686	0.112	0	1	Pid1
0	1.08659	0.827	0.172	0	1	Cotl1
0	1.08288	0.609	0.084	0	1	Pld3
0	1.0622	0.964	0.352	0	1	Aif1
0	1.04683	0.626	0.125	0	1	Ly6e
0	1.04377	0.919	0.426	0	1	Gpx1
0	1.03505	0.987	0.616	0	1	Lyz2
0	1.03249	0.732	0.114	0	1	Pnp
0	1.02065	0.596	0.095	0	1	Abca1
0	0.970459	0.662	0.105	0	1	Rexo2
0	0.942223	0.917	0.342	0	1	Npc2
0	0.936737	0.568	0.04	0	1	Pik3cg
0	0.93158	0.714	0.11	0	1	Tnfsf13
0	0.929029	0.726	0.201	0	1	Hmox1
0	0.928065	0.82	0.187	0	1	Lyc2
0	0.926919	0.544	0.059	0	1	Rgs10
0	0.922341	0.729	0.246	0	1	S100a10
0	0.919461	0.882	0.338	0	1	Cox7c
0	0.918399	0.632	0.128	0	1	Vat1
0	0.916821	0.98	0.783	0	1	Ctsb
0	0.911834	0.993	0.89	0	1	Actb
0	0.91112	0.96	0.743	0	1	Calm1
0	0.910251	0.573	0.13	0	1	Anxa3
0	0.909937	0.613	0.048	0	1	Cndp2
0	0.905379	0.895	0.358	0	1	Cltc
0	0.902675	0.621	0.139	0	1	Lgals3bp
0	0.901469	0.708	0.235	0	1	Mmp14
0	0.893152	0.902	0.369	0	1	Slc25a5
0	0.891541	0.635	0.062	0	1	Dnase2
0	0.889899	0.373	0.061	0	1	Ccl2
0	0.888271	0.495	0.033	0	1	Cst7
0	0.878459	0.568	0.023	0	1	Cd300le
0	0.873644	0.708	0.092	0	1	Gng2
0	0.859351	0.623	0.124	0	1	Ncoa4
0	0.850946	0.775	0.166	0	1	Cyba
0	0.849007	0.76	0.211	0	1	Atp6v1a
0	0.846292	0.664	0.092	0	1	Ms4a6a
0	0.842545	0.36	0.026	0	1	RGD1565355
0	0.842076	0.414	0.015	0	1	Siglec10
0	0.836534	0.922	0.471	0	1	Grn
0	0.833265	0.596	0.053	0	1	Itgal
0	0.826426	0.471	0.016	0	1	Slamf8
0	0.822843	0.885	0.363	0	1	Clta
0	0.822182	0.713	0.102	0	1	Gngt2
0	0.819992	0.472	0.013	0	1	Cd180
0	0.816716	0.621	0.072	0	1	Ggta1
0	0.814773	0.714	0.139	0	1	Rbpj
0	0.811596	0.791	0.209	0	1	Atp2a2
0	0.806669	0.581	0.044	0	1	Tnfaip8l2
0	0.804846	0.498	0.021	0	1	Slc7a7
0	0.803237	0.976	0.686	0	1	Cfl1
0	0.803204	0.665	0.113	0	1	Cyfip1
0	0.799741	0.74	0.191	0	1	Hif1a
0	0.798911	0.525	0.037	0	1	Slc7a8
0	0.795299	0.825	0.213	0	1	Ifi30
0	0.794056	0.546	0.078	0	1	Cttnbp2nl
0	0.791737	0.564	0.088	0	1	Bcat1
0	0.785532	0.639	0.098	0	1	Slc28a2
0	0.784021	0.534	0.046	0	1	B3galnt1
0	0.778322	0.751	0.229	0	1	Dusp6
0	0.772807	0.547	0.079	0	1	Maf
0	0.770076	0.396	0.035	0	1	Apobec1
0	0.769855	0.504	0.042	0	1	Arl5c
0	0.767457	0.558	0.077	0	1	Dse
0	0.766923	0.814	0.252	0	1	Gns
0	0.757205	0.684	0.184	0	1	Fkbp1a
0	0.756513	0.672	0.168	0	1	Hopx
0	0.74521	0.648	0.096	0	1	Slc11a1
0	0.739974	0.429	0.027	0	1	Rassf4
0	0.738619	0.635	0.079	0	1	Otulinl
0	0.735006	0.507	0.044	0	1	Fam49a
0	0.734006	0.627	0.089	0	1	Fabp5
0	0.732824	0.671	0.089	0	1	Clec4a2
0	0.727842	0.731	0.201	0	1	Ap2m1
0	0.72499	0.589	0.046	0	1	Ptpro
0	0.724205	0.452	0.071	0	1	Il18
0	0.723059	0.702	0.168	0	1	Tmem14c
0	0.722556	0.859	0.347	0	1	Eif4a1
0	0.718706	0.759	0.231	0	1	Akr1a1
0	0.718455	0.675	0.191	0	1	Dynlrb1
0	0.717988	0.683	0.166	0	1	Capn2
0	0.717295	0.682	0.101	0	1	Unc93b1
0	0.711663	0.516	0.044	0	1	Lpxn
0	0.711479	0.833	0.289	0	1	Atp6ap2
0	0.709963	0.491	0.064	0	1	Mtss1
0	0.705891	0.885	0.386	0	1	Scpep1
0	0.705857	0.685	0.121	0	1	Cmtm7
0	0.702107	0.534	0.049	0	1	Nrros
0	0.698343	0.799	0.252	0	1	M6pr
0	0.694435	0.772	0.173	0	1	Ehd4
0	0.693152	0.638	0.149	0	1	C3
0	0.691276	0.74	0.21	0	1	Snx2
0	0.688906	0.431	0.034	0	1	Il21r
0	0.687971	0.751	0.151	0	1	C5ar1
0	0.684346	0.427	0.014	0	1	Npl
0	0.670994	0.579	0.095	0	1	Gyg1
0	0.666702	0.331	0.019	0	1	LOC690045
0	0.663908	0.275	0.004	0	1	Siglec1
0	0.660374	0.699	0.177	0	1	Cox5a
0	0.655979	0.605	0.104	0	1	Gm2a
0	0.652951	0.406	0.018	0	1	Mertk
0	0.648114	0.741	0.139	0	1	Ptprj
0	0.64797	0.544	0.087	0	1	Sec11c
0	0.646991	0.472	0.029	0	1	Neu1
0	0.646273	0.511	0.052	0	1	Epsti1
0	0.646039	0.797	0.23	0	1	Cd48
0	0.643327	0.259	0.012	0	1	Wfdc21
0	0.638746	0.586	0.111	0	1	Dpy19l1
0	0.636883	0.761	0.259	0	1	Atp5if1
0	0.636177	0.756	0.24	0	1	Sem1
0	0.631811	0.723	0.175	0	1	Sgpl1
0	0.6313	0.656	0.146	0	1	Glod4
0	0.628595	0.446	0.053	0	1	Man1c1
0	0.62841	0.509	0.043	0	1	Pou2f2
0	0.628037	0.818	0.238	0	1	Rab8b
0	0.626212	0.342	0.033	0	1	Tmem37
0	0.622606	0.715	0.206	0	1	Anxa4
0	0.619892	0.569	0.106	0	1	Fam3c
0	0.61946	0.699	0.18	0	1	Abracl
0	0.618454	0.56	0.106	0	1	AABR07012795.1
0	0.616622	0.827	0.267	0	1	Itgb2
0	0.615069	0.544	0.069	0	1	Erp29
0	0.614983	0.68	0.197	0	1	Arl6ip5
0	0.613737	0.619	0.102	0	1	Mfsd1
0	0.613084	0.632	0.136	0	1	Atp2b1
0	0.612199	0.478	0.064	0	1	Ppt1
0	0.611818	0.698	0.174	0	1	G6pd
0	0.609862	0.354	0.019	0	1	Pld4
0	0.604129	0.603	0.085	0	1	Pycard
0	0.603512	0.446	0.044	0	1	Prcp
0	0.599853	0.54	0.091	0	1	Hip1
0	0.596501	0.651	0.135	0	1	Fuca1
0	0.596352	0.614	0.116	0	1	Scamp2
0	0.594632	0.7	0.212	0	1	Atp6v1e1
0	0.594017	0.574	0.129	0	1	Pon2
0	0.59346	0.626	0.106	0	1	Metrnl
0	0.592057	0.484	0.062	0	1	Gsto1
0	0.591509	0.264	0.007	0	1	Cndp1
0	0.590597	0.328	0.015	0	1	Tnfrsf14
0	0.589408	0.485	0.055	0	1	Lhfpl2
0	0.589152	0.566	0.079	0	1	P2rx4
0	0.587149	0.558	0.12	0	1	Fkbp2
0	0.582752	0.715	0.121	0	1	Nckap1l
0	0.582048	0.782	0.195	0	1	Hcls1
0	0.5792	0.605	0.121	0	1	Sdhb
0	0.578744	0.595	0.135	0	1	Anxa7
0	0.578198	0.653	0.17	0	1	Leprot
0	0.576611	0.519	0.059	0	1	B4galt6
0	0.576224	0.544	0.075	0	1	Coro1b
0	0.574476	0.396	0.04	0	1	Mitf
0	0.572828	0.763	0.226	0	1	Ifngr1
0	0.569715	0.504	0.066	0	1	Gnpda1
0	0.569697	0.34	0.044	0	1	Naaa
0	0.569107	0.463	0.044	0	1	Abcc5
0	0.568524	0.429	0.041	0	1	Pla2g4a
0	0.567523	0.477	0.07	0	1	Parp1
0	0.562774	0.87	0.295	0	1	Bcl2a1
0	0.561586	0.324	0.004	0	1	C3ar1
0	0.559846	0.461	0.044	0	1	Dram2
0	0.55734	0.705	0.199	0	1	Glud1
0	0.557121	0.307	0.009	0	1	AABR07059308.1
0	0.555213	0.559	0.096	0	1	Snx1
0	0.554424	0.632	0.171	0	1	Tns3
0	0.55386	0.488	0.067	0	1	Ciao2a
0	0.553741	0.6	0.118	0	1	Psmd14
0	0.55259	0.562	0.103	0	1	AABR07072356.1
0	0.551761	0.751	0.205	0	1	Rnaset2
0	0.551678	0.495	0.076	0	1	Gna12
0	0.546686	0.467	0.079	0	1	Rab13
0	0.546638	0.403	0.026	0	1	AABR07006310.1
0	0.545854	0.455	0.083	0	1	Cfd
0	0.545692	0.426	0.045	0	1	Lrrc8c
0	0.545118	0.474	0.04	0	1	P2ry6
0	0.544781	0.475	0.055	0	1	Lmo2
0	0.544211	0.527	0.058	0	1	RGD1304694
0	0.541506	0.334	0.018	0	1	Fam20c
0	0.539855	0.517	0.099	0	1	Tmem256
0	0.538791	0.281	0.008	0	1	Clec4a
0	0.536517	0.43	0.038	0	1	Slc31a2
0	0.533599	0.517	0.071	0	1	Gatm
0	0.531297	0.371	0.04	0	1	Cln8
0	0.530749	0.317	0.009	0	1	AABR07006269.1
0	0.528147	0.355	0.022	0	1	Tmem86a
0	0.525633	0.537	0.102	0	1	Lta4h
0	0.524506	0.45	0.069	0	1	Dpp7
0	0.522675	0.34	0.013	0	1	RGD1562667
0	0.520639	0.738	0.225	0	1	Ybx1
0	0.520355	0.272	0.01	0	1	LOC690097
0	0.515998	0.659	0.147	0	1	Acsl4
0	0.513558	0.374	0.041	0	1	Ap1b1
0	0.512216	0.328	0.029	0	1	Blnk
0	0.511795	0.427	0.042	0	1	Ap2s1
0	0.511549	0.81	0.185	0	1	Ptafr
0	0.509284	0.532	0.078	0	1	Plbd1
0	0.504657	0.598	0.138	0	1	Ctsd
0	0.500974	0.419	0.034	0	1	Gas7
0	0.500971	0.454	0.074	0	1	Dapk1
0	0.500224	0.323	0.03	0	1	Mafb
0	0.494398	0.536	0.075	0	1	Tcirg1
0	0.493668	0.997	0.987	0	1	Mt-co1
0	0.493481	0.284	0.006	0	1	Tnip3
0	0.492178	0.504	0.093	0	1	Rftn1
0	0.492122	0.408	0.05	0	1	Sdf2l1
0	0.491173	0.511	0.093	0	1	Cerk
0	0.489708	0.725	0.228	0	1	Tmed10
0	0.489238	0.323	0.009	0	1	Cd84
0	0.488096	0.465	0.062	0	1	Gba
0	0.487096	0.644	0.186	0	1	Ndufb3
0	0.486725	0.319	0.034	0	1	Slc48a1
0	0.483181	0.586	0.144	0	1	Cops9
0	0.482838	0.359	0.046	0	1	Plxna1
0	0.482262	0.333	0.009	0	1	Tfec
0	0.482201	0.494	0.061	0	1	Phyhd1
0	0.481787	0.364	0.037	0	1	Abhd12
0	0.481313	0.677	0.18	0	1	Arhgdia
0	0.477712	0.314	0.023	0	1	Ly86
0	0.477567	0.728	0.224	0	1	Pitpna
0	0.477472	0.327	0.017	0	1	Rab7b
0	0.477116	0.556	0.126	0	1	Dera
0	0.476875	0.462	0.074	0	1	Il2rg
0	0.47335	0.618	0.142	0	1	Siglec5
0	0.469503	0.462	0.072	0	1	Mkks
0	0.464977	0.753	0.221	0	1	Rab32
0	0.463393	0.256	0.014	0	1	Cd72
0	0.463169	0.51	0.108	0	1	Ap3b1
0	0.460458	0.408	0.041	0	1	Gsap
0	0.456699	0.576	0.108	0	1	Ehd1
0	0.454809	0.633	0.138	0	1	Sh3bgrl3
0	0.453502	0.745	0.21	0	1	Sirpa
0	0.453214	0.339	0.032	0	1	Slc35f6
0	0.452997	0.431	0.066	0	1	Slc29a3
0	0.452816	0.569	0.141	0	1	Txndc17
0	0.451715	0.371	0.05	0	1	Vps13c
0	0.450729	0.544	0.096	0	1	Glmp
0	0.450337	0.335	0.045	0	1	Yipf1
0	0.449253	0.567	0.099	0	1	Hebp1
0	0.449107	0.547	0.118	0	1	Aph1a
0	0.448814	0.361	0.032	0	1	Iah1
0	0.448779	0.451	0.088	0	1	Ahcy
0	0.44734	0.548	0.128	0	1	Tmem134
0	0.444686	0.327	0.027	0	1	Dram1
0	0.443168	0.451	0.059	0	1	Capg
0	0.442618	0.286	0.014	0	1	Tmem106a
0	0.440235	0.35	0.032	0	1	Adam15
0	0.439137	0.467	0.095	0	1	Dusp3
0	0.436758	0.673	0.16	0	1	Ugt1a6
0	0.436289	0.401	0.058	0	1	Ap2a2
0	0.436082	0.304	0.019	0	1	Nr1h3
0	0.434312	0.313	0.027	0	1	Gpr65
0	0.433285	0.626	0.165	0	1	Rragc
0	0.426632	0.621	0.154	0	1	Arpc4
0	0.424614	0.356	0.033	0	1	Blvra
0	0.42094	0.67	0.188	0	1	Vps35
0	0.420559	0.477	0.083	0	1	LOC100361008
0	0.418619	0.461	0.081	0	1	Rab31
0	0.416521	0.387	0.063	0	1	Stxbp5
0	0.416288	0.32	0.028	0	1	Srgap2
0	0.411778	0.387	0.055	0	1	Sephs2
0	0.408859	0.442	0.082	0	1	Lap3
0	0.408222	0.555	0.127	0	1	Hsd17b11
0	0.406565	0.379	0.056	0	1	Got1
0	0.405252	0.582	0.095	0	1	Myo1f
0	0.401681	0.505	0.081	0	1	Ap1s2
0	0.401377	0.341	0.024	0	1	Parvb
0	0.401174	0.382	0.04	0	1	Fermt3
0	0.398513	0.371	0.053	0	1	Gga2
0	0.390326	0.287	0.016	0	1	Slc38a7
0	0.389905	0.444	0.087	0	1	Nme1
0	0.389811	0.522	0.084	0	1	Xdh
0	0.385612	0.488	0.1	0	1	Necap2
0	0.383365	0.256	0.009	0	1	Iqgap3
0	0.382288	0.521	0.118	0	1	Atox1
0	0.379681	0.498	0.103	0	1	Mrpl17
0	0.377531	0.256	0.025	0	1	Rtp3
0	0.377515	0.435	0.075	0	1	Zbtb8os
0	0.376727	0.372	0.056	0	1	Pik3cb
0	0.376557	0.578	0.114	0	1	AABR07051947.1
0	0.370492	0.547	0.099	0	1	Snx10
0	0.370485	0.363	0.042	0	1	Ccdc93
0	0.369742	0.423	0.08	0	1	Hprt1
0	0.369722	0.706	0.174	0	1	Skap2
0	0.364062	0.296	0.022	0	1	Sting1
0	0.361869	0.329	0.033	0	1	Rbpjl2
0	0.360697	0.308	0.034	0	1	Fut4
0	0.357041	0.382	0.057	0	1	Ctbs
0	0.356449	0.434	0.071	0	1	Lactb
0	0.356301	0.319	0.025	0	1	Ptpn7
0	0.353685	0.31	0.035	0	1	Cd38
0	0.352367	0.673	0.189	0	1	Asah1
0	0.347949	0.537	0.097	0	1	Tlr2
0	0.344874	0.427	0.06	0	1	LOC100910669
0	0.340395	0.543	0.11	0	1	Inpp5d
0	0.335104	0.314	0.029	0	1	Amdhd2
0	0.334761	0.348	0.043	0	1	Nceh1
0	0.334587	0.486	0.072	0	1	Itgam
0	0.332232	0.255	0.024	0	1	Snx24
0	0.33114	0.404	0.064	0	1	Irf8
0	0.330775	0.252	0.009	0	1	Cd300c2
0	0.326995	0.381	0.064	0	1	Mospd2
0	0.325694	0.481	0.085	0	1	Casp1
0	0.325123	0.483	0.078	0	1	Myo5a
0	0.324967	0.415	0.067	0	1	Me2
0	0.324115	0.436	0.08	0	1	Pgm2
0	0.323379	0.565	0.126	0	1	Ifi47
0	0.322444	0.319	0.036	0	1	Mgat4a
0	0.318202	0.575	0.125	0	1	Zeb2
0	0.317047	0.565	0.121	0	1	Fxyd5
0	0.314996	0.537	0.123	0	1	Dock8
0	0.313797	0.568	0.131	0	1	Creg1
0	0.307166	0.304	0.022	0	1	Tbxas1
0	0.302914	0.443	0.083	0	1	Eif4e2
0	0.3007	0.356	0.052	0	1	Igsf8
0	0.299621	0.352	0.045	0	1	Ethe1
0	0.294127	0.3	0.025	0	1	Trpv2
0	0.292846	0.418	0.064	0	1	Chst12
0	0.287476	0.252	0.023	0	1	Gpr84
0	0.282295	0.335	0.039	0	1	Dok2
0	0.275992	0.394	0.067	0	1	AABR07039446.2
0	0.272724	0.483	0.08	0	1	Parvg
0	0.272125	0.306	0.03	0	1	Slc37a2
0	0.259225	0.432	0.079	0	1	Tm6sf1
6.85066e-308	0.293145	0.517	0.114	1.43275e-303	1	Fli1
4.12824e-307	0.390654	0.673	0.192	8.6338e-303	1	Rab5c
8.94673e-307	0.313807	0.315	0.044	1.87112e-302	1	Mrpl42
3.88135e-306	0.33441	0.345	0.054	8.11746e-302	1	Agtrap
8.66505e-306	0.358592	0.455	0.094	1.81221e-301	1	Cebpg
1.96413e-305	0.823437	0.853	0.398	4.10778e-301	1	Vim
7.17462e-305	0.407826	0.67	0.192	1.5005e-300	1	Psme2
3.02558e-304	0.351374	0.339	0.052	6.32769e-300	1	Tep1
7.72736e-304	0.312079	0.436	0.087	1.6161e-299	1	Cdc42se2
4.83722e-302	0.371281	0.478	0.106	1.01166e-297	1	Txn2
4.86955e-302	0.560911	0.271	0.032	1.01842e-297	1	Pltp
1.3523e-301	0.346273	0.364	0.06	2.82821e-297	1	Il4r
1.63354e-301	0.49899	0.338	0.054	3.41638e-297	1	Enpp3
4.81803e-300	0.358172	0.395	0.073	1.00764e-295	1	Marchf8
7.51526e-300	0.941383	0.292	0.038	1.57174e-295	1	Lyve1
9.41302e-300	1.41348	0.703	0.298	1.96864e-295	1	Apoe
9.66983e-300	0.615302	0.713	0.243	2.02235e-295	1	Pdia6
1.00084e-299	0.370829	0.286	0.036	2.09315e-295	1	Rapgef5
1.0957e-299	0.527838	0.768	0.268	2.29154e-295	1	Psma6
1.24379e-299	0.305949	0.363	0.061	2.60127e-295	1	LOC688672
2.19377e-299	0.319334	0.351	0.056	4.58806e-295	1	Osbpl11
1.62107e-298	0.332712	0.515	0.121	3.39032e-294	1	Atp6v1h
2.65016e-298	0.32813	0.437	0.089	5.54255e-294	1	Dlst
1.09994e-297	0.267592	0.471	0.1	2.30042e-293	1	Stx3
5.57173e-297	0.275337	0.515	0.119	1.16527e-292	1	Ap3s1
1.21277e-295	0.818374	0.566	0.168	2.53638e-291	1	Lgals1
2.51556e-294	0.352282	0.539	0.132	5.26104e-290	1	Washc2c
1.49471e-293	0.384806	0.621	0.173	3.12603e-289	1	Snx6
1.30393e-292	0.314358	0.341	0.055	2.72705e-288	1	Colgalt1
2.08247e-292	0.261496	0.553	0.137	4.35527e-288	1	Lamtor1
8.7976e-292	0.252106	0.703	0.203	1.83993e-287	1	Elk3
9.21247e-292	0.792992	0.878	0.378	1.9267e-287	1	Cfh
3.74786e-291	0.294142	0.416	0.082	7.83828e-287	1	Snap29
5.33065e-291	0.678721	0.847	0.411	1.11485e-286	1	P4hb
5.72357e-290	0.484028	0.661	0.199	1.19703e-285	1	Rin2
8.75883e-290	0.402992	0.429	0.09	1.83182e-285	1	Myof
8.77524e-290	0.422836	0.428	0.09	1.83525e-285	1	Tubb2a
1.47938e-288	0.371045	0.506	0.122	3.09397e-284	1	Atp5mc1
1.73696e-288	0.441194	0.652	0.195	3.63268e-284	1	Man2a1
1.74991e-288	0.326538	0.277	0.035	3.65976e-284	1	Emp3
1.52579e-287	0.534374	0.735	0.255	3.19103e-283	1	Ndufb8
1.95867e-287	0.261983	0.385	0.071	4.09636e-283	1	Ndufa13
3.03429e-287	0.278504	0.408	0.079	6.34592e-283	1	Prelid1
4.95735e-287	0.595707	0.976	0.62	1.03678e-282	1	Rpl10
8.08841e-287	0.401441	0.662	0.202	1.69161e-282	1	Rps27l
1.16819e-286	0.387405	0.457	0.1	2.44316e-282	1	Fyn
1.7755e-286	0.423943	0.372	0.068	3.71328e-282	1	Rgl1
2.92977e-286	0.292335	0.29	0.039	6.12732e-282	1	Tubb6
4.01242e-286	0.265127	0.277	0.035	8.39158e-282	1	Chmp6
4.44677e-286	0.343744	0.275	0.035	9.29998e-282	1	Slc39a14
1.34734e-285	0.385395	0.514	0.127	2.81782e-281	1	Ola1
1.37277e-285	0.296355	0.253	0.028	2.87101e-281	1	Ubash3b
1.97914e-284	0.401068	0.617	0.175	4.13918e-280	1	Ybx1-ps3
9.45853e-284	0.295213	0.516	0.125	1.97816e-279	1	Cox5b
1.62742e-283	0.352755	0.331	0.054	3.40358e-279	1	Fam110a
1.92459e-283	0.296239	0.472	0.106	4.02508e-279	1	Atp6v1d
3.68815e-283	0.405828	0.502	0.123	7.7134e-279	1	Scamp1
6.44333e-282	0.310496	0.685	0.197	1.34756e-277	1	Prkcd
7.73505e-282	0.350527	0.346	0.059	1.61771e-277	1	Gclc
5.97464e-280	0.525025	0.694	0.233	1.24954e-275	1	Nme2
1.39493e-279	0.342227	0.368	0.068	2.91736e-275	1	Aco1
2.40619e-279	0.355808	0.403	0.081	5.03231e-275	1	Abcg1
2.6866e-278	0.32226	0.481	0.112	5.61876e-274	1	Peli1
2.51576e-277	0.360224	0.342	0.059	5.26146e-273	1	Pak1ip1
1.23067e-276	0.3651	0.315	0.05	2.57381e-272	1	LOC100911851
4.85175e-276	0.419388	0.593	0.171	1.01469e-271	1	Ndufb5
1.44864e-275	0.327846	0.651	0.191	3.02968e-271	1	Sft2d1
1.70108e-275	0.332708	0.392	0.079	3.55764e-271	1	Cox16
2.53438e-274	0.384562	0.415	0.088	5.30041e-270	1	Sumf1
8.03553e-274	0.362313	0.526	0.137	1.68055e-269	1	Atp6v1f
8.79988e-274	0.566857	0.526	0.14	1.84041e-269	1	Pea15
9.04616e-274	0.402128	0.711	0.226	1.89191e-269	1	Plekhb2
1.03188e-273	0.561267	0.551	0.156	2.15806e-269	1	Plscr1
1.97482e-273	0.434624	0.697	0.226	4.13014e-269	1	Bcap31
2.98444e-273	0.340411	0.623	0.182	6.24166e-269	1	Mtch2
7.24853e-273	0.319787	0.382	0.075	1.51596e-268	1	Nmt1
1.20958e-272	0.282507	0.253	0.03	2.52972e-268	1	Snx8
2.23756e-272	0.417612	0.689	0.212	4.67963e-268	1	Cd44
2.98527e-272	0.290588	0.329	0.055	6.2434e-268	1	Ak2
3.34924e-272	0.396159	0.454	0.106	7.0046e-268	1	Rhoq
4.68369e-272	0.358993	0.524	0.134	9.79547e-268	1	Arhgap17
5.58129e-272	0.38088	0.348	0.062	1.16727e-267	1	AABR07068161.1
1.0307e-271	0.402653	0.627	0.189	2.1556e-267	1	Ndufb2
1.22746e-268	0.445722	0.383	0.078	2.5671e-264	1	Crip1
3.37537e-268	0.3163	0.465	0.109	7.05925e-264	1	Aph1b
1.15875e-267	0.59242	0.498	0.126	2.42341e-263	1	Acod1
5.64809e-267	0.456526	0.302	0.048	1.18124e-262	1	Sowahc
8.64178e-267	0.431383	0.674	0.217	1.80734e-262	1	Smc6
2.09807e-266	0.577116	0.956	0.587	4.38791e-262	1	Actr3
5.08087e-266	0.430131	0.676	0.218	1.06261e-261	1	Shc1
1.36639e-265	0.32137	0.495	0.122	2.85766e-261	1	Coro1c
1.50418e-265	0.250557	0.41	0.086	3.14585e-261	1	Nek6
2.29279e-265	0.643088	0.913	0.607	4.79515e-261	1	Myl6
2.45843e-265	0.307389	0.47	0.113	5.14155e-261	1	Hpcal1
2.68567e-265	0.716833	0.806	0.415	5.61681e-261	1	Prdx5
3.12962e-263	0.380606	0.656	0.205	6.54529e-259	1	Rab11a
6.14177e-263	0.288631	0.44	0.1	1.28449e-258	1	Cept1
1.48434e-262	0.385205	0.448	0.105	3.10435e-258	1	Tnfsf12
1.56605e-262	0.351712	0.445	0.105	3.27523e-258	1	Mpc1
3.32004e-262	1.00627	0.805	0.46	6.94352e-258	1	Lgals3
8.70845e-261	0.560937	0.811	0.334	1.82129e-256	1	Ran
1.33516e-260	0.415943	0.822	0.303	2.79235e-256	1	Ostf1
4.73856e-260	0.560248	0.956	0.668	9.91022e-256	1	Atp6v0c
5.59689e-260	0.3855	0.461	0.11	1.17053e-255	1	Ccdc88a
9.01373e-260	0.336483	0.763	0.236	1.88513e-255	1	Hck
9.37182e-260	0.38866	0.597	0.176	1.96002e-255	1	Adss
1.07468e-259	0.321851	0.641	0.194	2.24758e-255	1	Uqcrfs1
1.20573e-259	0.307928	0.368	0.073	2.52167e-255	1	Cnih4
1.73949e-258	0.368865	0.774	0.264	3.63796e-254	1	Arpc3
1.12905e-257	0.375386	0.613	0.186	2.3613e-253	1	Snd1
1.28415e-257	0.362944	0.675	0.216	2.68568e-253	1	LOC108348287
1.97008e-257	0.273628	0.512	0.133	4.12022e-253	1	Atic
2.97578e-257	0.380455	0.665	0.211	6.22354e-253	1	Cd47
5.54602e-257	0.525407	0.86	0.391	1.1599e-252	1	Lamp1
6.59046e-257	0.298955	0.622	0.183	1.37833e-252	1	AABR07029581.1
2.49212e-256	0.348717	0.494	0.128	5.21202e-252	1	Ndufa2
2.67224e-256	0.331811	0.459	0.112	5.58873e-252	1	Slc35b1
3.98362e-256	0.253091	0.345	0.064	8.33134e-252	1	Ptpre
1.25994e-255	0.377355	0.662	0.208	2.63504e-251	1	Nfkb1
2.02701e-254	0.356869	0.511	0.136	4.2393e-250	1	Micos13
6.8638e-254	0.314486	0.552	0.154	1.4355e-249	1	Rab1b
7.65622e-254	0.301539	0.618	0.184	1.60122e-249	1	Ube2n
1.07509e-253	0.504956	0.885	0.386	2.24844e-249	1	Actr2
3.18046e-253	0.283937	0.45	0.107	6.65162e-249	1	Tmem258b
3.49639e-253	0.320161	0.355	0.07	7.31234e-249	1	Naa20
3.96333e-253	0.327375	0.589	0.173	8.28891e-249	1	Drap1
4.11856e-253	0.266691	0.252	0.033	8.61357e-249	1	Rcsd1
1.6454e-251	0.523348	0.82	0.341	3.4412e-247	1	Wdr1
2.79579e-251	0.25402	0.28	0.042	5.84712e-247	1	Septin6
3.65068e-251	0.366431	0.341	0.065	7.63504e-247	1	Rapgef2
5.22054e-251	0.295067	0.536	0.145	1.09182e-246	1	Ilk
8.28148e-251	0.279722	0.361	0.071	1.73199e-246	1	Sh2b3
4.29192e-249	0.342754	0.52	0.142	8.97612e-245	1	Snrpf
5.13525e-249	1.42801	0.579	0.216	1.07399e-244	1	Fn1
2.17025e-248	0.259903	0.274	0.041	4.53887e-244	1	Galns
1.00001e-247	0.498898	0.836	0.35	2.09141e-243	1	Lasp1
3.36403e-247	0.29962	0.44	0.105	7.03553e-243	1	AABR07072676.2
5.01705e-247	0.468952	0.725	0.268	1.04927e-242	1	Gda
6.03022e-247	0.287444	0.402	0.089	1.26116e-242	1	Slirp
4.2306e-246	0.258116	0.341	0.065	8.84788e-242	1	Filip1l
9.35176e-246	0.338338	0.657	0.214	1.95583e-241	1	Slc3a2
1.93341e-245	0.282158	0.43	0.102	4.04354e-241	1	Stom
2.3841e-245	0.566721	0.903	0.472	4.9861e-241	1	Cox4i1
3.38748e-245	0.277892	0.457	0.112	7.08458e-241	1	Uqcrq
5.5308e-245	0.399049	0.606	0.187	1.15671e-240	1	Sel1l
1.57902e-244	0.697012	0.289	0.049	3.30236e-240	1	Tfrc
2.09099e-244	0.258747	0.496	0.13	4.37309e-240	1	AABR07019061.1
3.2194e-244	0.335625	0.409	0.094	6.73306e-240	1	Chordc1
3.83022e-244	0.335084	0.41	0.095	8.01052e-240	1	Cat
1.4065e-243	0.300807	0.548	0.156	2.94155e-239	1	Eif3i
4.0622e-243	0.326189	0.489	0.129	8.49567e-239	1	Metap2
2.36166e-242	0.364637	0.625	0.199	4.93917e-238	1	Atp5f1a
2.80176e-242	0.416541	0.698	0.237	5.8596e-238	1	Ywhah
1.88042e-240	0.260676	0.34	0.066	3.93272e-236	1	Tbc1d1
2.19188e-239	0.301737	0.413	0.097	4.58411e-235	1	Erp44
3.38409e-239	0.438391	0.772	0.3	7.07748e-235	1	Tkt
1.34987e-238	0.289087	0.328	0.063	2.82311e-234	1	Gusb
1.72944e-237	0.348485	0.588	0.179	3.61695e-233	1	AABR07073039.1
3.21261e-237	0.327105	0.462	0.12	6.71886e-233	1	Nkapd1
3.35388e-237	0.434682	0.609	0.198	7.0143e-233	1	Hspe1
9.1354e-237	0.283018	0.543	0.155	1.91058e-232	1	Ddost
9.34128e-237	0.275681	0.35	0.071	1.95363e-232	1	Akr1b1
8.82483e-236	0.302769	0.27	0.043	1.84563e-231	1	Tbc1d9
2.62541e-235	0.460913	0.5	0.142	5.49079e-231	1	Sdc1
4.82266e-235	0.276714	0.572	0.169	1.00861e-230	1	Zmat2
7.13792e-235	0.263931	0.313	0.057	1.49282e-230	1	Csk
2.97637e-234	0.46558	0.801	0.324	6.22477e-230	1	Ppial4d
4.15383e-234	0.282669	0.609	0.19	8.68733e-230	1	Tsg101
2.45342e-233	0.258951	0.318	0.06	5.13108e-229	1	Eef2k
1.43213e-232	0.428651	0.796	0.314	2.99517e-228	1	LOC100363469
4.1114e-232	0.308765	0.457	0.118	8.59858e-228	1	Snx17
4.5113e-232	0.279098	0.514	0.144	9.43493e-228	1	Degs1
3.98161e-231	0.307012	0.345	0.072	8.32714e-227	1	Stx12
1.57983e-230	0.464988	0.778	0.319	3.30405e-226	1	Cox6b1
2.31409e-230	0.327281	0.613	0.197	4.83969e-226	1	Shisa5
4.08147e-230	0.347796	0.569	0.176	8.53598e-226	1	Tfg
4.96666e-230	0.37735	0.664	0.215	1.03873e-225	1	Fcgr2b
6.06978e-230	0.366815	0.328	0.066	1.26943e-225	1	Fchsd2
7.22918e-230	0.448438	0.523	0.158	1.51191e-225	1	Hexb
4.88263e-229	0.276253	0.302	0.055	1.02115e-224	1	Vps50
6.22762e-229	0.324556	0.539	0.159	1.30244e-224	1	Psmd1
5.09904e-228	0.452068	0.564	0.182	1.06641e-223	1	Twf1
1.27432e-227	0.53077	0.887	0.437	2.66512e-223	1	Rpl6
1.7676e-227	0.439857	0.805	0.34	3.69677e-223	1	Cast
3.72567e-227	0.296793	0.411	0.1	7.79187e-223	1	Pa2g4
5.36321e-227	0.29822	0.593	0.186	1.12166e-222	1	Anxa6
3.67537e-226	0.429048	0.844	0.357	7.68668e-222	1	Gdi2
3.72063e-226	0.326066	0.64	0.214	7.78132e-222	1	Psmb6
4.66569e-226	0.391022	0.732	0.272	9.75783e-222	1	Atp5f1c
7.23368e-226	0.449988	0.845	0.359	1.51285e-221	1	Rpl23a
1.40422e-225	0.337695	0.572	0.177	2.93679e-221	1	Suclg1
1.10552e-223	0.25086	0.57	0.174	2.31208e-219	1	Uqcr10
1.30544e-223	0.314032	0.366	0.082	2.73019e-219	1	Swap70
1.33454e-223	0.3066	0.626	0.205	2.79105e-219	1	Psmb2
1.39815e-223	0.331282	0.857	0.328	2.92409e-219	1	Rhog
1.40533e-223	0.255873	0.517	0.147	2.93911e-219	1	Man2b1
1.51752e-223	0.383963	0.718	0.263	3.17374e-219	1	Atp5pd
2.17201e-223	0.374808	0.787	0.31	4.54254e-219	1	Sh3glb1
3.72945e-222	0.334711	0.328	0.068	7.79976e-218	1	Fdps
1.19673e-221	0.450899	0.751	0.294	2.50284e-217	1	Ppia
1.88683e-221	0.311912	0.469	0.128	3.94611e-217	1	Snrpd1
6.92782e-221	0.495801	0.9	0.419	1.44888e-216	1	Rpl7a
3.06984e-220	0.364018	0.741	0.277	6.42026e-216	1	Nsa2
3.11391e-220	0.461973	0.88	0.415	6.51243e-216	1	Ywhab
3.19017e-220	0.305842	0.605	0.194	6.67191e-216	1	Cct2
1.69255e-219	0.260203	0.418	0.105	3.53979e-215	1	Selenoh
1.89538e-219	0.252041	0.487	0.137	3.96399e-215	1	Emc7
6.65738e-219	0.344179	0.623	0.208	1.39232e-214	1	Rpl14
1.58943e-218	0.349218	0.695	0.245	3.32414e-214	1	Zmiz1
2.43705e-218	0.26372	0.624	0.203	5.09684e-214	1	Rnf13
2.60912e-218	0.257468	0.329	0.069	5.45672e-214	1	Mtx2
6.27358e-218	0.276192	0.496	0.142	1.31206e-213	1	Sec61b
1.10152e-217	0.278013	0.501	0.145	2.30372e-213	1	Cct3
1.35226e-217	0.283893	0.298	0.056	2.82811e-213	1	Pcyt1a
3.42976e-217	0.290314	0.37	0.086	7.173e-213	1	Hacd2
5.07958e-217	0.265122	0.506	0.146	1.06234e-212	1	Ndufv2
9.1587e-217	0.305452	0.719	0.258	1.91545e-212	1	Atp6v0d1
9.86109e-217	0.417542	0.595	0.204	2.06235e-212	1	Dbi
3.78692e-216	0.372189	0.656	0.232	7.91995e-212	1	Slc39a1
4.40927e-216	0.291917	0.571	0.183	9.22155e-212	1	Icam1
1.71561e-215	0.28031	0.493	0.14	3.58803e-211	1	Tpm4
3.10129e-215	0.351814	0.392	0.097	6.48604e-211	1	Pank3
4.17702e-215	0.294802	0.447	0.121	8.73582e-211	1	Blmh
5.20059e-215	0.328374	0.727	0.265	1.08765e-210	1	Rrbp1
8.4353e-215	0.409993	0.757	0.298	1.76416e-210	1	AABR07065438.1
1.12654e-214	0.337716	0.687	0.248	2.35605e-210	1	Hsbp1
2.86759e-214	0.353388	0.573	0.186	5.99728e-210	1	Cct6a
2.88935e-214	0.262189	0.404	0.1	6.0428e-210	1	Cdk2ap2
4.16711e-214	0.303583	0.56	0.177	8.7151e-210	1	Cct8
7.24473e-214	0.311599	0.364	0.085	1.51516e-209	1	Galnt2
1.21832e-213	0.679908	0.643	0.238	2.548e-209	1	Rgs2
5.74904e-213	0.281827	0.324	0.068	1.20235e-208	1	Cmtm3
9.11509e-213	0.292704	0.31	0.063	1.90633e-208	1	Fh
4.86963e-212	0.281237	0.541	0.165	1.01843e-207	1	Psma1
6.5325e-212	0.269599	0.429	0.113	1.36621e-207	1	Glrx3
8.37728e-212	0.254793	0.274	0.049	1.75202e-207	1	Opa1
1.32122e-211	0.387417	0.767	0.306	2.76319e-207	1	Anp32b
3.09494e-211	0.499586	0.853	0.416	6.47275e-207	1	Tram1
5.36633e-211	0.267807	0.653	0.224	1.12232e-206	1	Sppl2a
6.23576e-211	0.378836	0.741	0.282	1.30415e-206	1	LOC100360117
2.44285e-210	0.256277	0.325	0.069	5.10897e-206	1	Comt
5.08022e-210	0.269865	0.623	0.211	1.06248e-205	1	Aprt
2.40717e-209	0.583117	0.905	0.618	5.03435e-205	1	Cd63
4.48838e-209	0.25354	0.264	0.046	9.38701e-205	1	RGD1307929
1.05947e-208	0.523553	0.943	0.561	2.21577e-204	1	Eef1a1
2.43679e-208	0.363544	0.794	0.322	5.09631e-204	1	Vdac2
2.91821e-208	0.329704	0.723	0.27	6.10315e-204	1	Nedd8
3.64941e-208	0.322261	0.612	0.206	7.63238e-204	1	Ndufc2
4.54325e-208	0.497749	0.904	0.462	9.50176e-204	1	LOC103693375
5.73419e-207	0.392229	0.614	0.216	1.19925e-202	1	Timp2
1.12524e-206	0.589058	0.922	0.543	2.35332e-202	1	Calr
1.19629e-206	0.297167	0.431	0.116	2.50193e-202	1	Tbc1d2b
3.18703e-206	0.452691	0.87	0.391	6.66535e-202	1	LOC100360057
5.81825e-206	0.285126	0.365	0.087	1.21683e-201	1	Washc3
5.85515e-206	0.362389	0.676	0.248	1.22455e-201	1	Rpl12
6.56411e-206	0.267325	0.481	0.139	1.37282e-201	1	Acadl
2.12656e-205	0.425835	0.781	0.327	4.44749e-201	1	Atp5f1b
2.39787e-205	0.286622	0.687	0.245	5.0149e-201	1	Atp6v0e1
1.96098e-204	0.283763	0.453	0.128	4.10119e-200	1	AC095947.1
2.49731e-204	0.435937	0.782	0.332	5.22288e-200	1	Atp5mc3
7.75803e-204	0.302713	0.817	0.329	1.62252e-199	1	Brk1
8.24544e-204	0.399613	0.64	0.232	1.72445e-199	1	Ybx3
1.55885e-203	0.267698	0.283	0.055	3.26017e-199	1	Apex1
2.00985e-203	0.276688	0.668	0.238	4.2034e-199	1	Psmb4
2.97368e-203	0.282486	0.478	0.139	6.21915e-199	1	Eif3f
6.71928e-203	0.25851	0.641	0.221	1.40527e-198	1	Rab5if
8.40625e-202	0.268565	0.297	0.061	1.75808e-197	1	Lrpap1
9.96315e-202	0.270737	0.423	0.114	2.08369e-197	1	Cers5
2.08561e-201	0.308402	0.345	0.081	4.36184e-197	1	Slc1a5
3.56104e-201	0.318009	0.549	0.177	7.44756e-197	1	Efr3a
1.28181e-200	0.327465	0.882	0.382	2.68078e-196	1	Ucp2
1.89275e-200	0.464245	0.914	0.458	3.95849e-196	1	Eef1b2
2.19078e-200	0.270093	0.698	0.256	4.5818e-196	1	Tmem50a
2.4221e-200	0.287129	0.509	0.158	5.06558e-196	1	Uqcr11
2.77135e-200	0.324899	0.274	0.052	5.79601e-196	1	Sqle
3.78925e-200	0.287907	0.32	0.07	7.92483e-196	1	Ldlr
2.12291e-199	0.410858	0.669	0.255	4.43986e-195	1	Ifi27
2.28305e-199	0.321396	0.42	0.115	4.77477e-195	1	Idh2
4.58958e-199	0.460422	0.861	0.43	9.59864e-195	1	Capzb
6.85229e-199	0.3164	0.657	0.236	1.43309e-194	1	Spcs3
5.46446e-198	0.489403	0.95	0.53	1.14284e-193	1	Mt-atp8
1.35799e-197	0.32161	0.315	0.07	2.8401e-193	1	Plekha1
1.53823e-197	0.350299	0.774	0.312	3.21705e-193	1	Wdr55
1.78715e-197	0.445294	0.926	0.441	3.73765e-193	1	Ctsh
3.50555e-197	0.337695	0.94	0.397	7.33151e-193	1	Laptm5
4.95612e-196	0.279539	0.574	0.191	1.03652e-191	1	Rpl13
6.79711e-196	0.252624	0.498	0.152	1.42155e-191	1	Atp5po
7.64103e-196	0.338216	0.446	0.13	1.59804e-191	1	Camk2d
4.71696e-195	0.448092	0.858	0.396	9.86505e-191	1	Atp5mc2
5.24674e-195	0.257248	0.538	0.173	1.0973e-190	1	Jtb
4.69036e-193	0.310955	0.68	0.254	9.80941e-189	1	Krcc1
1.0857e-192	0.286503	0.675	0.246	2.27064e-188	1	Atp5pf
1.51731e-192	0.275236	0.508	0.16	3.1733e-188	1	Ndufs5
2.67166e-192	0.308485	0.71	0.268	5.58751e-188	1	Tmed9
6.12002e-192	0.338935	0.703	0.277	1.27994e-187	1	Uqcrb
6.47724e-192	0.366507	0.723	0.283	1.35465e-187	1	AC095947.3
7.29766e-191	0.272147	0.565	0.189	1.52623e-186	1	Rpn2
1.00481e-190	0.253038	0.652	0.235	2.10146e-186	1	Atp5mf
9.63951e-190	0.274531	0.64	0.231	2.01601e-185	1	Copz1
1.0274e-189	0.273751	0.306	0.067	2.1487e-185	1	Man1a1
1.45044e-189	0.260358	0.623	0.221	3.03344e-185	1	Sdhd
3.28301e-189	0.317383	0.282	0.058	6.8661e-185	1	RGD1309104
1.54963e-188	0.347905	0.737	0.288	3.24089e-184	1	AY172581.12
2.14365e-188	0.370174	0.775	0.315	4.48323e-184	1	LOC100361854
7.30063e-188	0.253832	0.359	0.091	1.52685e-183	1	Eea1
1.18762e-187	0.327745	0.761	0.306	2.4838e-183	1	Atp6ap1
2.24512e-187	0.342125	0.747	0.3	4.69544e-183	1	Itgb1
7.26169e-187	0.308429	0.744	0.301	1.51871e-182	1	Eif3c
2.86078e-186	0.304851	0.66	0.249	5.98304e-182	1	Psma4
5.07881e-186	0.29483	0.655	0.242	1.06218e-181	1	Uba52
2.30464e-185	0.269854	0.34	0.084	4.81993e-181	1	Hsd17b12
5.23552e-185	0.30766	0.731	0.294	1.09496e-180	1	Psma7
2.64492e-184	0.861019	0.391	0.127	5.53159e-180	1	Tmem176a
3.5324e-184	0.324218	0.72	0.284	7.38767e-180	1	Rpl28
7.152e-184	0.39981	0.996	0.912	1.49577e-179	1	Mt-co2
1.57493e-183	0.443159	0.841	0.42	3.29381e-179	1	Rab1a
2.01058e-183	0.33192	0.762	0.319	4.20492e-179	1	Psma3l
7.56365e-183	0.321952	0.755	0.307	1.58186e-178	1	Kpnb1
1.66147e-182	0.269578	0.626	0.227	3.47479e-178	1	Gspt1
5.13266e-182	0.276552	0.457	0.14	1.07344e-177	1	Tcp1
1.10511e-181	0.277743	0.625	0.226	2.31122e-177	1	Mgst1
2.91732e-181	0.303905	0.56	0.196	6.10129e-177	1	Manf
1.14424e-180	0.717635	0.789	0.432	2.39306e-176	1	S100a6
3.10664e-180	0.366204	0.788	0.343	6.49723e-176	1	Btf3
9.12613e-180	0.398359	0.89	0.496	1.90864e-175	1	Arpc5
2.29084e-178	0.276864	0.721	0.285	4.79107e-174	1	Cct5
1.25141e-177	0.302908	0.745	0.301	2.6172e-173	1	Rps13
2.32809e-177	0.255224	0.627	0.226	4.86896e-173	1	Ptma
1.27858e-176	0.624281	0.59	0.224	2.67402e-172	1	Plac8
1.33029e-175	0.369913	0.824	0.37	2.78216e-171	1	Rpl19
2.27264e-175	1.56278	0.508	0.208	4.753e-171	1	Spp1
4.79912e-173	0.323857	0.761	0.317	1.00369e-168	1	Eef1g
6.06346e-173	0.344231	0.268	0.059	1.26811e-168	1	Atm
2.51884e-172	0.303671	0.741	0.298	5.2679e-168	1	Serp1
4.3876e-172	0.338188	0.823	0.364	9.17622e-168	1	Cox7a2l
2.96449e-171	0.265497	0.533	0.184	6.19994e-167	1	Rpsa
4.08745e-171	0.256001	0.633	0.237	8.5485e-167	1	RGD1562402
7.63157e-171	0.521309	0.322	0.085	1.59607e-166	1	Fam111a
3.5708e-170	0.424238	0.924	0.509	7.46797e-166	1	Canx
5.60745e-170	0.292338	0.424	0.128	1.17274e-165	1	Tgfbr1
7.01452e-170	0.265943	0.685	0.267	1.46702e-165	1	Psme1
2.72208e-169	0.429826	0.881	0.492	5.69296e-165	1	Cox6c
5.21664e-169	0.378163	0.93	0.567	1.09101e-164	1	Arpc2
2.34575e-168	0.343284	0.801	0.348	4.9059e-164	1	Rpl10a
5.46967e-168	0.261151	0.648	0.248	1.14393e-163	1	Sdhc
9.44113e-168	0.40344	0.96	0.566	1.97452e-163	1	Rps11
2.4274e-167	0.375036	0.932	0.574	5.07667e-163	1	Rac1
2.52713e-167	0.267709	0.518	0.177	5.28524e-163	1	LOC100363537
2.01312e-166	0.253405	0.677	0.264	4.21024e-162	1	AABR07031666.1
5.48625e-166	0.425378	0.88	0.445	1.14739e-161	1	Pdia3
2.42285e-165	0.39236	0.983	0.68	5.06714e-161	1	Rps27a
3.20038e-165	0.316837	0.403	0.122	6.69327e-161	1	Ckb
7.56007e-165	0.259391	0.637	0.241	1.58111e-160	1	Copb1
1.3334e-164	0.318532	0.869	0.426	2.78868e-160	1	Cap1
5.35282e-164	0.377019	0.902	0.474	1.11949e-159	1	LOC100359922
1.00973e-163	0.30815	0.798	0.343	2.11176e-159	1	Rpl11
1.13774e-163	0.34392	0.821	0.377	2.37946e-159	1	Eif5a
2.51287e-163	0.42462	0.988	0.677	5.25542e-159	1	Hsp90ab1
3.31528e-163	0.413958	0.966	0.707	6.93357e-159	1	Rpl17
3.47283e-163	0.343462	0.415	0.13	7.26308e-159	1	Cyp51
4.51824e-163	0.267546	0.483	0.164	9.44944e-159	1	Ostc
6.43617e-162	0.386744	0.439	0.145	1.34606e-157	1	Tgm2
1.87535e-161	0.25569	0.27	0.061	3.92211e-157	1	Rel
4.04018e-161	0.363505	0.846	0.395	8.44964e-157	1	Rps2
8.95457e-161	0.337727	0.78	0.349	1.87276e-156	1	Slc25a3
1.64817e-160	0.479238	0.903	0.498	3.44698e-156	1	Hsp90b1
3.8689e-160	0.300888	0.317	0.084	8.09143e-156	1	Gstp1
1.18537e-159	0.300135	0.81	0.352	2.47908e-155	1	AABR07050545.1
4.23422e-159	0.365583	0.986	0.78	8.85544e-155	1	Rps8
8.15776e-159	0.396477	0.895	0.465	1.70611e-154	1	Rpl24
1.40833e-158	0.297258	0.651	0.267	2.94539e-154	1	Tubb5
1.95202e-158	0.519505	0.86	0.57	4.08245e-154	1	Txn1
1.46018e-157	0.29316	0.419	0.134	3.05383e-153	1	Insig1
6.4858e-157	0.312213	0.815	0.378	1.35644e-152	1	Lamp2
2.96685e-155	0.321303	0.81	0.384	6.20487e-151	1	Tuba1b
3.892e-155	0.338976	0.27	0.064	8.13974e-151	1	Fam43a
1.14519e-154	0.420882	0.827	0.429	2.39505e-150	1	Selenof
5.09048e-154	0.372057	0.873	0.459	1.06462e-149	1	Atp5f1e
8.01041e-153	0.260008	0.826	0.384	1.6753e-148	1	Capza2
1.15397e-152	0.330966	0.949	0.662	2.4134e-148	1	Pfn1
4.55676e-152	0.263453	0.725	0.304	9.53001e-148	1	Wdr26
4.3364e-150	0.259238	0.891	0.569	9.06915e-146	1	Cstb
6.73697e-150	0.343823	0.308	0.084	1.40897e-145	1	Lpar6
4.06612e-149	0.334157	0.867	0.424	8.50387e-145	1	Rps25
4.32379e-149	0.330439	0.832	0.39	9.04278e-145	1	Sod1
2.64762e-148	0.332301	0.976	0.68	5.53723e-144	1	LOC100360449
7.29057e-145	0.256038	0.527	0.196	1.52475e-140	1	Cd81
1.86486e-143	0.286093	0.816	0.374	3.90016e-139	1	Rps20
1.67331e-142	0.287344	0.871	0.444	3.49956e-138	1	Tpm3
5.29082e-142	0.341095	0.878	0.476	1.10652e-137	1	Tagln2
6.08012e-142	0.321978	0.861	0.42	1.2716e-137	1	Rpl27
2.56474e-140	0.345893	0.88	0.461	5.3639e-136	1	Naca
5.66869e-140	0.253648	0.752	0.324	1.18555e-135	1	Rplp0
1.66538e-139	0.457058	0.332	0.103	3.48297e-135	1	Mef2c
1.28855e-138	0.256062	0.283	0.076	2.69487e-134	1	Hivep2
2.32365e-138	0.314313	0.88	0.435	4.85968e-134	1	Rack1
2.01163e-136	0.326918	0.92	0.47	4.20713e-132	1	Rps7
1.13254e-135	0.299874	0.873	0.429	2.3686e-131	1	Rpl27a
3.47045e-135	0.290678	0.89	0.437	7.2581e-131	1	Rpl3
3.90379e-134	1.03762	0.472	0.224	8.16438e-130	1	Tmem176b
2.02357e-133	0.313512	0.762	0.363	4.23208e-129	1	Ndfip1
2.09718e-133	0.324602	0.923	0.518	4.38605e-129	1	Rps17
5.64046e-132	0.502279	0.518	0.21	1.17965e-127	1	Hsph1
5.87267e-131	0.274805	0.616	0.263	1.22821e-126	1	Anxa5
1.67616e-130	0.340369	0.931	0.507	3.50551e-126	1	Rps12
1.08019e-126	0.308389	0.899	0.483	2.2591e-122	1	Rpl32
3.31167e-126	0.333903	0.956	0.62	6.92603e-122	1	Rps28
8.89423e-126	0.258661	0.771	0.371	1.86014e-121	1	Cox8a
1.63313e-125	0.318527	0.885	0.476	3.41554e-121	1	LOC100363452
3.64469e-122	0.296995	0.33	0.108	7.6225e-118	1	Idi1
1.89458e-121	0.340403	0.91	0.536	3.96232e-117	1	Ywhae
5.48735e-121	0.26543	0.803	0.401	1.14762e-116	1	Uqcrh
1.06767e-120	0.250977	0.81	0.423	2.23293e-116	1	Cox6a1
1.22561e-120	0.33248	0.959	0.583	2.56325e-116	1	Rpl41
2.13616e-120	0.290058	0.913	0.49	4.46756e-116	1	Rps23
3.23554e-120	0.324645	0.957	0.608	6.7668e-116	1	Rpl35
5.3222e-120	1.00995	0.461	0.221	1.11308e-115	1	Cd74
4.56653e-116	0.292316	0.929	0.528	9.55045e-112	1	Rpl4
3.63273e-113	0.264138	0.99	0.792	7.59749e-109	1	Tpt1
5.83115e-110	0.299782	0.973	0.682	1.21953e-105	1	Rpl23
1.1158e-108	0.302292	0.944	0.584	2.33358e-104	1	RGD1359290
1.64485e-106	0.280471	0.872	0.477	3.44003e-102	1	Atp1b3
2.54894e-106	0.252896	0.971	0.547	5.33086e-102	1	Rps4x
4.98987e-103	0.440475	0.649	0.333	1.04358e-98	1	Sdc4
1.2712e-102	0.284582	0.989	0.749	2.65858e-98	1	LOC108352650
1.1207e-97	0.340719	0.943	0.65	2.34383e-93	1	Hspa8
3.41108e-96	0.267096	0.96	0.633	7.13394e-92	1	Rps3a
1.41187e-92	0.759896	0.4	0.195	2.95279e-88	1	RT1-Da
5.73194e-89	0.481203	0.619	0.358	1.19878e-84	1	Cxcl1
2.11989e-86	0.422743	0.276	0.105	4.43354e-82	1	Pdpn
1.78559e-84	0.264436	0.916	0.574	3.73439e-80	1	Npm1
1.34115e-81	0.57506	0.415	0.217	2.80487e-77	1	RT1-Ba
4.13748e-80	0.285938	0.387	0.173	8.65312e-76	1	Nr4a2
2.60881e-63	0.519807	0.322	0.161	5.45607e-59	1	RT1-Db1
0	1.07055	0.801	0.312	0	2	Csf3r
0	1.06736	0.79	0.368	0	2	Pla2g7
0	1.02793	0.994	0.589	0	2	Fcer1g
0	0.996835	0.881	0.425	0	2	Il1rn
0	0.947701	0.93	0.454	0	2	Gpnmb
0	0.917006	0.978	0.522	0	2	Srgn
0	0.771681	0.899	0.458	0	2	Slfn4
3.97607e-306	0.743317	0.931	0.514	8.31554e-302	2	Il1b
1.74765e-291	1.13759	0.583	0.194	3.65504e-287	2	Mmp9
3.82993e-286	0.99141	0.753	0.377	8.00992e-282	2	Igsf6
5.18936e-276	0.849817	0.691	0.257	1.0853e-271	2	Il1r2
5.96086e-275	0.979859	0.737	0.338	1.24665e-270	2	Mcemp1
2.86399e-253	0.861716	0.825	0.495	5.98975e-249	2	Tyrobp
2.66438e-252	1.13651	0.681	0.328	5.57228e-248	2	Ccl3
6.09001e-245	0.873077	0.833	0.651	1.27367e-240	2	Gng10
4.0061e-236	0.60719	0.984	0.952	8.37835e-232	2	H3f3a
8.46544e-216	0.590608	0.912	0.829	1.77046e-211	2	Gabarap
1.11962e-215	0.767001	0.834	0.541	2.34158e-211	2	Cxcl2
1.28864e-215	0.737525	0.911	0.645	2.69507e-211	2	Sod2
1.47037e-212	0.455749	0.997	0.979	3.07513e-208	2	B2m
5.28462e-212	0.865778	0.74	0.437	1.10523e-207	2	Rac2
4.49459e-211	1.07661	0.599	0.307	9.39998e-207	2	Il17ra
3.18617e-196	0.710461	0.658	0.28	6.66356e-192	2	G0s2
2.78663e-195	0.756921	0.877	0.775	5.82795e-191	2	Marcks
1.19054e-193	0.798141	0.746	0.437	2.48989e-189	2	Clec7a
2.59031e-192	0.993308	0.598	0.3	5.41737e-188	2	Plin2
2.73023e-191	0.659612	0.851	0.539	5.71e-187	2	Cd53
4.24427e-191	0.916745	0.758	0.564	8.87646e-187	2	Vasp
1.32244e-185	0.526191	0.991	0.95	2.76576e-181	2	Fth1
2.25846e-182	0.955919	0.619	0.327	4.72335e-178	2	Lilrb4
7.05208e-180	0.422738	0.895	0.788	1.47487e-175	2	Ftl1
8.21312e-174	0.783122	0.787	0.637	1.71769e-169	2	Cebpb
3.5963e-171	0.752039	0.77	0.594	7.5213e-167	2	Nudt4
5.05333e-171	0.504088	0.943	0.625	1.05685e-166	2	Lyz2
1.30083e-167	0.939256	0.567	0.302	2.72056e-163	2	Fgr
5.27044e-167	0.690417	0.811	0.614	1.10226e-162	2	Arhgdib
3.87836e-161	0.475164	0.729	0.37	8.11119e-157	2	LOC100359515
5.06536e-157	0.858105	0.616	0.357	1.05937e-152	2	Fbxl5
4.34549e-155	0.363074	0.657	0.308	9.08815e-151	2	Ifit3
8.06995e-145	0.781317	0.596	0.333	1.68775e-140	2	Alox5ap
1.68571e-144	1.00629	0.531	0.27	3.5255e-140	2	Osm
1.05954e-143	0.90373	0.546	0.272	2.21591e-139	2	Ptgs2
5.73545e-141	0.972147	0.48	0.242	1.19951e-136	2	Arhgap25
5.46462e-137	0.59567	0.798	0.728	1.14287e-132	2	Sdcbp
3.51044e-134	0.591076	0.792	0.727	7.34173e-130	2	Atp6v1g1
6.72448e-131	0.679109	0.744	0.571	1.40636e-126	2	Arpc1b
1.29167e-130	0.720859	0.674	0.461	2.70141e-126	2	Slfn2
1.05514e-129	0.918849	0.586	0.383	2.20672e-125	2	AABR07028769.1
6.39031e-126	0.796764	0.656	0.517	1.33647e-121	2	Rsrp1
1.13869e-120	0.675278	0.414	0.169	2.38145e-116	2	Cxcr2
1.86902e-119	0.383043	0.987	0.983	3.90887e-115	2	AC134224.3
2.19401e-118	0.725944	0.436	0.199	4.58855e-114	2	Lrg1
1.28254e-117	0.458225	0.892	0.882	2.68231e-113	2	Rps9
9.96052e-116	0.498277	0.867	0.781	2.08314e-111	2	AABR07054189.1
1.01576e-109	0.597201	0.709	0.497	2.12436e-105	2	Lcp1
1.53071e-109	0.791665	0.447	0.223	3.20133e-105	2	MGC105649
3.20541e-109	0.46512	0.874	0.883	6.70379e-105	2	H3f3c
6.41456e-109	0.584704	0.75	0.722	1.34154e-104	2	Atf4
3.19629e-108	0.584884	0.676	0.404	6.68471e-104	2	Aif1
7.16276e-108	0.686847	0.697	0.648	1.49802e-103	2	Eif5
7.02631e-106	0.936065	0.427	0.223	1.46948e-101	2	Arrdc3
4.26084e-105	0.478367	0.445	0.2	8.91113e-101	2	Ifit1bl
3.15619e-104	0.80967	0.498	0.297	6.60085e-100	2	Ogfrl1
5.95548e-104	0.912118	0.618	0.498	1.24553e-99	2	Txnip
2.09979e-102	0.745692	0.414	0.204	4.39149e-98	2	Ddit3
1.96112e-100	0.688093	0.618	0.466	4.10149e-96	2	Taldo1
2.20159e-96	0.690557	0.6	0.415	4.6044e-92	2	Gadd45a
4.18704e-96	0.529232	0.834	0.839	8.75678e-92	2	AC134224.1
1.61586e-95	0.470115	0.799	0.812	3.37941e-91	2	Eif1
3.28649e-93	0.776753	0.543	0.39	6.87337e-89	2	Nadk
3.73009e-91	0.748876	0.532	0.361	7.80111e-87	2	Apbb1ip
2.20947e-90	0.693242	0.636	0.484	4.62088e-86	2	Snx18
1.98452e-88	0.797724	0.444	0.254	4.15042e-84	2	Fcgr2b
2.46628e-88	0.582053	0.688	0.62	5.15798e-84	2	RT1-CE4
1.70811e-85	0.597431	0.666	0.537	3.57233e-81	2	Ets2
1.9926e-84	0.764528	0.549	0.386	4.16731e-80	2	Fyb1
7.96885e-84	0.569939	0.514	0.304	1.6666e-79	2	Clec4d
1.59068e-82	0.782694	0.51	0.357	3.32674e-78	2	Max
1.68811e-82	0.488042	0.742	0.685	3.5305e-78	2	Picalm
1.72719e-82	0.399228	0.696	0.647	3.61223e-78	2	Tax1bp1
1.38226e-81	0.541049	0.646	0.457	2.89086e-77	2	Ptprc
1.46943e-81	1.20944	0.292	0.139	3.07318e-77	2	LOC100912564
3.11882e-81	0.776614	0.526	0.38	6.52269e-77	2	Ndel1
2.77154e-79	0.268925	0.527	0.308	5.79641e-75	2	S100a8
1.03908e-76	0.525347	0.643	0.449	2.17313e-72	2	Laptm5
1.27947e-76	0.98761	0.482	0.335	2.67589e-72	2	Vegfa
1.98175e-76	0.809342	0.589	0.504	4.14462e-72	2	Map4k4
3.67496e-76	0.693098	0.505	0.337	7.68582e-72	2	Fcgr1a
2.53916e-75	0.768259	0.56	0.429	5.3104e-71	2	Crem
6.90497e-75	0.689959	0.53	0.365	1.44411e-70	2	Glrx
1.28702e-74	0.630602	0.576	0.447	2.69167e-70	2	Stk17b
6.99489e-74	0.79577	0.345	0.182	1.46291e-69	2	Tmem38b
7.47567e-73	0.786058	0.351	0.19	1.56346e-68	2	Mboat7l1
5.64033e-72	0.742148	0.493	0.363	1.17962e-67	2	Fam49b
6.09418e-72	0.801707	0.324	0.165	1.27454e-67	2	Pmaip1
7.1799e-71	0.581806	0.351	0.173	1.5016e-66	2	Dgat2
1.94036e-70	0.912213	0.385	0.243	4.05806e-66	2	Ptpn6
8.02077e-70	0.433736	0.701	0.603	1.67746e-65	2	Cstb
2.8932e-69	0.775019	0.328	0.174	6.05084e-65	2	Bst1
1.01991e-63	0.513177	0.467	0.285	2.13304e-59	2	Chi3l1
6.58829e-63	0.728682	0.533	0.447	1.37787e-58	2	Sik1
1.43816e-62	0.718698	0.512	0.364	3.00776e-58	2	Cxcr4
1.55584e-62	0.767772	0.393	0.254	3.25388e-58	2	Lrrc25
1.82147e-61	0.832484	0.48	0.362	3.80942e-57	2	Coq10b
3.58823e-61	0.536483	0.525	0.37	7.50443e-57	2	Plek
3.85183e-61	0.648107	0.545	0.441	8.05572e-57	2	Csrnp1
5.86964e-61	0.593728	0.496	0.358	1.22758e-56	2	Lsp1
9.08933e-61	0.480946	0.598	0.458	1.90094e-56	2	Gmfg
2.09666e-59	0.764335	0.429	0.29	4.38496e-55	2	Cdkn1a
4.40868e-59	0.494884	0.728	0.701	9.22032e-55	2	Pfn1
1.72001e-58	0.703429	0.417	0.273	3.59723e-54	2	Tspo
2.66347e-58	0.51817	0.651	0.64	5.57038e-54	2	H3f3b
1.1556e-56	0.65528	0.58	0.531	2.41682e-52	2	Ier2
1.9275e-56	0.70773	0.473	0.371	4.03118e-52	2	Slc6a6
2.40766e-56	0.634165	0.499	0.391	5.03538e-52	2	Rhog
1.20937e-55	0.593266	0.574	0.518	2.52927e-51	2	Capza1
2.30711e-55	0.63587	0.591	0.576	4.8251e-51	2	Calm2
4.42348e-55	0.544612	0.697	0.665	9.25127e-51	2	Ier3
5.16343e-55	0.717814	0.364	0.223	1.07988e-50	2	Themis2
1.38412e-54	0.513718	0.406	0.246	2.89475e-50	2	Ccr1
3.10955e-54	0.30884	0.529	0.349	6.50331e-50	2	Ccl6
9.16094e-53	0.633538	0.439	0.306	1.91592e-48	2	Glipr1
1.48971e-52	0.641179	0.422	0.295	3.11558e-48	2	Hck
5.3958e-52	0.692272	0.366	0.235	1.12848e-47	2	Usp32
7.01084e-51	0.633597	0.29	0.159	1.46625e-46	2	Aoah
2.84149e-50	0.528695	0.633	0.666	5.94269e-46	2	Hnrnpu
4.59189e-50	0.530067	0.633	0.626	9.60348e-46	2	Pnrc1
1.59495e-49	0.721911	0.356	0.233	3.33568e-45	2	Ncf4
1.0616e-47	0.698863	0.453	0.369	2.22022e-43	2	Stat6
3.78651e-46	0.565529	0.456	0.331	7.91911e-42	2	Itgb2
6.02506e-45	0.307595	0.907	0.884	1.26008e-40	2	Zfp36
1.19106e-44	0.732058	0.266	0.152	2.49097e-40	2	Rab27a
2.02232e-44	0.738699	0.305	0.184	4.22947e-40	2	AABR07041096.1
1.25096e-43	0.71031	0.384	0.276	2.61626e-39	2	Vsir
1.29478e-43	0.651608	0.302	0.18	2.70791e-39	2	Ppp1r3b
4.51518e-43	0.575664	0.37	0.244	9.44306e-39	2	Birc3
4.66285e-43	0.662866	0.314	0.197	9.75188e-39	2	Oga
1.16171e-42	0.624138	0.425	0.32	2.42961e-38	2	Tnip1
8.22057e-42	0.295855	0.678	0.665	1.71925e-37	2	Aldoa
1.1745e-41	0.458202	0.638	0.617	2.45635e-37	2	Arpc2
1.68214e-41	0.566683	0.46	0.361	3.51803e-37	2	Lyn
2.35761e-41	0.531698	0.522	0.444	4.9307e-37	2	Prr13
3.00417e-41	0.522465	0.558	0.511	6.28291e-37	2	RT1-A2
9.47174e-41	0.919375	0.27	0.169	1.98092e-36	2	Usp1
9.88569e-40	0.636688	0.317	0.204	2.06749e-35	2	Steap4
2.13894e-39	0.824918	0.283	0.179	4.47337e-35	2	Arl11
4.90311e-39	0.544572	0.557	0.562	1.02544e-34	2	Morf4l1
5.27954e-39	0.782281	0.334	0.24	1.10416e-34	2	Ppp1r18
2.54367e-38	0.483184	0.517	0.45	5.31983e-34	2	Litaf
2.93398e-38	0.419039	0.725	0.761	6.13613e-34	2	Junb
5.53121e-38	0.578986	0.493	0.433	1.1568e-33	2	AABR07044711.1
2.48042e-37	0.509766	0.575	0.551	5.18754e-33	2	Arpc5
2.03918e-36	0.40631	0.772	0.764	4.26475e-32	2	Dusp1
1.04756e-35	0.716097	0.386	0.301	2.19087e-31	2	Ugcg
6.72556e-35	0.325426	0.712	0.71	1.40658e-30	2	Atp6v0c
3.06042e-34	0.54076	0.591	0.603	6.40056e-30	2	Btg1
4.95753e-34	0.290532	0.472	0.353	1.03682e-29	2	Cd274
1.48206e-33	0.694755	0.28	0.181	3.09959e-29	2	Mrps6
1.63193e-33	0.646542	0.431	0.371	3.41302e-29	2	Pten
2.03319e-33	0.741172	0.432	0.361	4.25221e-29	2	Resf1
2.3675e-33	0.658312	0.343	0.253	4.9514e-29	2	Il6r
2.49221e-33	0.691924	0.294	0.2	5.2122e-29	2	Arhgap9
5.24489e-33	0.613688	0.394	0.305	1.09692e-28	2	Msl1
1.02565e-32	0.737374	0.268	0.175	2.14504e-28	2	Pstpip2
1.60929e-31	0.546091	0.416	0.326	3.36567e-27	2	Serpinb1a
1.69834e-31	0.453505	0.555	0.521	3.55192e-27	2	Nfe2l2
2.65393e-31	0.577386	0.522	0.522	5.55043e-27	2	Wsb1
6.69138e-31	0.590803	0.374	0.293	1.39944e-26	2	Pkm
9.01619e-31	0.66065	0.309	0.221	1.88565e-26	2	Cfp
3.03623e-30	0.640419	0.304	0.214	6.34997e-26	2	Zc3h12a
9.98898e-30	0.680995	0.293	0.205	2.0891e-25	2	RGD1563400
1.11285e-28	0.320682	0.762	0.761	2.32741e-24	2	Btg2
8.93254e-28	0.551201	0.252	0.161	1.86815e-23	2	Scimp
1.61375e-27	0.623175	0.288	0.2	3.375e-23	2	Siglec5
1.30748e-26	0.389288	0.578	0.539	2.73447e-22	2	Msn
1.77278e-26	0.366882	0.325	0.224	3.70759e-22	2	Oasl
3.7806e-26	0.663526	0.255	0.176	7.90675e-22	2	Nfam1
4.55409e-26	0.496368	0.273	0.179	9.52442e-22	2	Jaml
2.54988e-25	0.785493	0.293	0.224	5.33281e-21	2	Atp6v0a1
1.12116e-24	0.406893	0.601	0.615	2.3448e-20	2	Txn1
1.63696e-24	0.669861	0.283	0.208	3.42354e-20	2	Rab11fip1
1.68837e-24	0.634551	0.258	0.181	3.53107e-20	2	Lst1
1.41944e-23	0.536833	0.482	0.491	2.96862e-19	2	LOC100910732
1.53014e-23	0.575619	0.361	0.292	3.20014e-19	2	Sema4a
5.01231e-23	0.522153	0.439	0.412	1.04827e-18	2	Clic1
5.75042e-23	0.708348	0.292	0.209	1.20264e-18	2	RGD1559482
7.47989e-23	0.467761	0.516	0.548	1.56434e-18	2	Rab7a
8.2693e-23	0.514775	0.459	0.431	1.72944e-18	2	Fcho2
9.85811e-23	0.287152	0.46	0.4	2.06173e-18	2	Atp6v1b2
1.49739e-22	0.43767	0.263	0.177	3.13163e-18	2	Clec4e
1.90091e-22	0.663716	0.256	0.184	3.97555e-18	2	Irak3
5.41447e-22	0.540106	0.258	0.179	1.13238e-17	2	Gk
1.01972e-21	0.501947	0.324	0.248	2.13264e-17	2	Samsn1
1.11996e-21	0.606372	0.395	0.363	2.34228e-17	2	LOC294154
1.79887e-21	0.292014	0.648	0.64	3.76216e-17	2	Actr3
2.60655e-21	0.578577	0.323	0.255	5.45135e-17	2	Msrb1
5.11599e-21	0.615414	0.422	0.414	1.06996e-16	2	Mob1a
8.3892e-21	0.37117	0.324	0.243	1.75452e-16	2	Ebi3
1.31991e-20	0.439085	0.535	0.538	2.76046e-16	2	Ier5
2.64398e-20	0.377524	0.576	0.618	5.52962e-16	2	Snx3
3.44143e-20	0.468425	0.357	0.29	7.19741e-16	2	Rab32
4.06645e-20	0.637157	0.362	0.321	8.50458e-16	2	Nfil3
4.59351e-20	0.442346	0.501	0.519	9.60687e-16	2	Pgam1
5.66509e-20	0.370604	0.582	0.634	1.1848e-15	2	Rac1
1.13192e-19	0.395207	0.54	0.492	2.3673e-15	2	Gpx1
1.43987e-19	0.349475	0.394	0.32	3.01134e-15	2	Fcgr2a
2.43961e-19	0.554445	0.454	0.459	5.1022e-15	2	Ptp4a1
5.53926e-19	0.618831	0.328	0.282	1.15848e-14	2	Cox17
6.10601e-19	0.721669	0.254	0.195	1.27701e-14	2	Utp3
6.79765e-19	0.57233	0.309	0.252	1.42166e-14	2	Kras
9.50401e-19	0.459857	0.492	0.509	1.98767e-14	2	Gnai2
2.78379e-18	0.540174	0.471	0.485	5.82203e-14	2	Slc38a2
5.28417e-18	0.553596	0.441	0.454	1.10513e-13	2	Anp32a
8.28998e-18	0.297114	0.336	0.251	1.73377e-13	2	Olr1
9.59182e-18	0.460826	0.557	0.563	2.00603e-13	2	Nr4a1
2.28251e-17	0.320603	0.369	0.29	4.77364e-13	2	Ncf1
2.75629e-17	0.560752	0.404	0.387	5.76451e-13	2	Rb1cc1
6.33834e-17	0.419674	0.496	0.509	1.3256e-12	2	Tpm3
6.51002e-17	0.539277	0.46	0.501	1.36151e-12	2	Ptges3
7.93953e-17	0.518989	0.463	0.48	1.66047e-12	2	Gpbp1
9.5209e-17	0.495656	0.467	0.484	1.9912e-12	2	S100a11
1.9902e-16	0.538345	0.322	0.275	4.1623e-12	2	Lipa
5.47799e-16	0.527176	0.467	0.51	1.14567e-11	2	Pafah1b1
9.69585e-16	0.563705	0.398	0.402	2.02779e-11	2	Brk1
1.99016e-15	0.445445	0.458	0.48	4.16222e-11	2	Pnrc2
1.41756e-14	0.369078	0.289	0.223	2.96468e-10	2	Trem1
1.56935e-14	0.396409	0.475	0.494	3.28214e-10	2	Cap1
1.93796e-14	0.580821	0.339	0.315	4.05305e-10	2	Efhd2
5.79165e-14	0.589165	0.264	0.218	1.21126e-09	2	Ralb
7.79059e-14	0.557793	0.274	0.23	1.62932e-09	2	Vps54
4.28847e-13	0.350863	0.478	0.507	8.9689e-09	2	Ube2d3
8.31471e-13	0.55285	0.358	0.341	1.73894e-08	2	Myadm
9.04308e-13	0.46726	0.447	0.492	1.89127e-08	2	Ost4
9.69949e-13	0.441305	0.531	0.606	2.02855e-08	2	Dnaja1
1.20591e-12	0.483571	0.366	0.348	2.52205e-08	2	Iqgap1
1.69912e-12	0.528771	0.322	0.295	3.55354e-08	2	Tnfrsf1a
3.12239e-12	0.519052	0.422	0.459	6.53017e-08	2	Rtn3
3.18891e-12	0.513342	0.399	0.409	6.66929e-08	2	Gnai3
6.83291e-11	0.582461	0.381	0.39	1.42904e-06	2	Pcna
7.99714e-11	0.384089	0.297	0.252	1.67252e-06	2	Oasl2
1.21267e-10	0.454296	0.28	0.241	2.53619e-06	2	Coro1a
1.25266e-10	0.567223	0.286	0.261	2.61981e-06	2	Dbnl
1.82842e-10	0.601535	0.273	0.249	3.82396e-06	2	Snw1
2.22335e-10	0.488544	0.347	0.332	4.64991e-06	2	Cd302
3.77676e-10	0.463006	0.374	0.381	7.89871e-06	2	Ostf1
8.19623e-10	0.256822	0.201	0.327	1.71416e-05	2	Pdap1
9.99363e-10	0.381562	0.439	0.464	2.09007e-05	2	Actr2
1.13921e-09	0.418035	0.477	0.549	2.38253e-05	2	Ptp4a2
1.62054e-09	0.293284	0.603	0.636	3.38921e-05	2	Fos
2.28219e-09	0.588428	0.255	0.231	4.77297e-05	2	Fam32a
2.96866e-09	0.541819	0.409	0.449	6.20865e-05	2	Smarca5
4.30703e-09	0.547472	0.373	0.378	9.00772e-05	2	Cited2
5.18256e-09	0.419015	0.27	0.234	0.000108388	2	C5ar1
8.30886e-09	0.510167	0.317	0.307	0.000173771	2	Ypel3
1.04966e-08	0.595135	0.29	0.279	0.000219527	2	Vmp1
1.39209e-08	0.455844	0.305	0.282	0.000291142	2	Ptpn1
1.79997e-08	0.482583	0.384	0.411	0.000376445	2	Cmtm6
3.12453e-08	0.489874	0.337	0.341	0.000653464	2	Myd88
3.17637e-08	0.433371	0.404	0.439	0.000664306	2	Abi1
3.38869e-08	0.4536	0.372	0.389	0.000708712	2	Syf2
3.60798e-08	0.253907	0.178	0.279	0.000754572	2	Yipf4
4.38474e-08	0.503884	0.326	0.326	0.000917024	2	Wipf1
4.90679e-08	0.55572	0.32	0.319	0.00102621	2	Zfp638
5.17839e-08	0.526785	0.302	0.297	0.00108301	2	Plekhb2
6.39177e-08	0.266763	0.268	0.417	0.00133677	2	Prpf40a
7.07364e-08	0.286272	0.178	0.278	0.00147938	2	Akt1
1.37741e-07	0.28726	0.182	0.283	0.00288071	2	Nop58
2.0087e-07	0.461011	0.29	0.275	0.004201	2	Tut7
4.60181e-07	0.257981	0.165	0.253	0.00962423	2	Dnajc8
6.96862e-07	0.283302	0.227	0.348	0.0145742	2	Hnrnpul1
9.18419e-07	0.437576	0.377	0.407	0.0192078	2	Cdc5l
1.05802e-06	0.321378	0.371	0.371	0.0221275	2	Ndrg1
1.17048e-06	0.280871	0.31	0.276	0.0244794	2	Lyc2
1.31846e-06	0.263156	0.188	0.286	0.0275742	2	Aprt
1.53465e-06	0.276116	0.177	0.269	0.0320957	2	Hypk
1.88809e-06	0.263845	0.185	0.278	0.0394876	2	Ppp4r2
2.06153e-06	0.278529	0.192	0.29	0.0431149	2	Pcbp2
2.29295e-06	0.332804	0.485	0.579	0.0479548	2	Cdc42
2.95407e-06	0.266586	0.262	0.389	0.0617815	2	Nipbl
4.30952e-06	0.300718	0.217	0.327	0.0901292	2	Tmco1
4.80801e-06	0.348508	0.527	0.596	0.100555	2	Ifitm1
4.89385e-06	0.283268	0.193	0.286	0.10235	2	Ddx3
5.9308e-06	0.32558	0.232	0.347	0.124037	2	Luc7l3
7.58478e-06	0.294676	0.239	0.359	0.158628	2	Nptn
7.73832e-06	0.530762	0.253	0.243	0.161839	2	Atg3
8.17105e-06	0.305473	0.183	0.273	0.170889	2	Spop
8.73364e-06	0.257269	0.247	0.367	0.182655	2	Bnip3l
9.47788e-06	0.452488	0.341	0.35	0.19822	2	Cd9
1.06182e-05	0.313915	0.696	0.799	0.222068	2	Sat1
1.45211e-05	0.505959	0.27	0.266	0.303694	2	Synj1
1.57375e-05	0.463943	0.262	0.253	0.329133	2	RT1-CE5
1.59932e-05	0.351816	0.19	0.283	0.334482	2	Rps27l
3.07753e-05	0.530674	0.327	0.359	0.643634	2	Rbm8a
4.05455e-05	0.552973	0.325	0.351	0.847969	2	Ppp4r3b
7.74577e-05	0.254285	0.229	0.331	1	2	Usf2
9.18245e-05	0.42549	0.332	0.358	1	2	Grb2
0.000102151	0.409343	0.416	0.491	1	2	Cox6a1
0.000151163	0.281963	0.225	0.322	1	2	Ubl3
0.00023159	0.275187	0.518	0.641	1	2	Rhoa
0.000282906	0.43445	0.356	0.403	1	2	AC109958.1
0.00031049	0.406076	0.326	0.349	1	2	RT1-CE10
0.000386101	0.335701	0.21	0.3	1	2	Eif3j
0.000400813	0.284064	0.179	0.254	1	2	Mrpl33
0.000506532	0.418789	0.442	0.531	1	2	Tpr
0.000530778	0.47066	0.249	0.253	1	2	Skap2
0.000599337	0.428397	0.29	0.303	1	2	Atp6v1c1
0.000610212	0.255748	0.203	0.284	1	2	Pxk
0.00061506	0.321421	0.189	0.264	1	2	Eif4ebp3
0.000651507	0.451264	0.31	0.332	1	2	Efcab14
0.000662713	0.302901	0.257	0.349	1	2	Gda
0.000665443	0.25181	0.222	0.309	1	2	Fam13b
0.000704942	0.430787	0.254	0.255	1	2	Osbpl9
0.000796461	0.280393	0.194	0.271	1	2	Asah1
0.000809002	0.281413	0.24	0.34	1	2	Rheb
0.000830165	0.321945	0.186	0.263	1	2	Tsg101
0.000909966	0.340177	0.271	0.391	1	2	Eprs
0.000943547	0.318043	0.207	0.291	1	2	Wtap
0.00115599	0.344703	0.229	0.327	1	2	Sf3b2
0.00122501	0.296682	0.225	0.316	1	2	Chmp2a
0.00132	0.26898	0.223	0.308	1	2	Serinc3
0.00147113	0.533791	0.284	0.307	1	2	Pnisr
0.00212556	0.304498	0.215	0.298	1	2	Psenen
0.00231449	0.282707	0.312	0.448	1	2	Hspa4
0.00254854	0.537043	0.249	0.26	1	2	Mylip
0.00271448	0.346557	0.293	0.31	1	2	Atp6v0b
0.00391747	0.256705	0.293	0.41	1	2	Bri3
0.00533411	0.291904	0.285	0.396	1	2	Tln1
0.00652795	0.344182	0.387	0.46	1	2	Capza2
0.00674621	0.30754	0.203	0.273	1	2	Ube2q1
0.00695826	0.387794	0.236	0.325	1	2	Zranb2
0.00822133	0.385508	0.308	0.437	1	2	Ppig
0	2.58669	0.761	0.303	0	3	Serpinb1a
0	2.38171	0.725	0.098	0	3	Tagap
0	2.31888	1	0.787	0	3	Ftl1
0	2.07748	0.997	0.483	0	3	Gpnmb
0	2.02523	0.956	0.628	0	3	Tax1bp1
0	1.95412	0.933	0.645	0	3	Aldoa
0	1.95177	0.878	0.327	0	3	Cd274
0	1.9419	0.957	0.308	0	3	Ifit3
0	1.92252	0.889	0.368	0	3	Atp6v1b2
0	1.8956	0.484	0.059	0	3	Fnip2
0	1.83636	0.702	0.217	0	3	Ebi3
0	1.81069	0.998	0.952	0	3	Fth1
0	1.78838	0.986	0.777	0	3	AABR07054189.1
0	1.67563	0.801	0.291	0	3	Fcgr2a
0	1.64433	0.678	0.196	0	3	Ddit3
0	1.56432	0.945	0.708	0	3	Atf4
0	1.55857	0.335	0.037	0	3	Mreg
0	1.55696	0.936	0.59	0	3	Cstb
0	1.24238	0.981	0.829	0	3	Gabarap
0	1.18579	0.979	0.911	0	3	Ubb
2.00474e-307	1.28409	0.948	0.719	4.19272e-303	3	Atp6v1g1
5.54577e-303	2.07753	0.636	0.208	1.15984e-298	3	P4ha1
7.39205e-295	0.973506	0.999	0.996	1.54597e-290	3	AY172581.24
9.81259e-278	0.827123	1	0.98	2.0522e-273	3	B2m
5.32146e-273	1.60419	0.364	0.056	1.11293e-268	3	Wdr91
2.23341e-268	0.988055	0.98	0.798	4.67096e-264	3	Ctsb
3.31997e-252	1.64269	0.658	0.246	6.94338e-248	3	Hmox1
7.3901e-252	1.12597	0.929	0.722	1.54557e-247	3	Sdcbp
2.67971e-246	1.63677	0.672	0.275	5.60434e-242	3	Nampt
3.04561e-243	1.62016	0.485	0.125	6.36959e-239	3	AABR07008505.1
1.75828e-242	1.58972	0.484	0.125	3.67726e-238	3	AC128792.1
6.27322e-235	0.929961	0.987	0.619	1.31198e-230	3	Fcer1g
1.5604e-223	1.47718	0.692	0.305	3.26342e-219	3	Tnip1
1.3885e-221	1.31413	0.755	0.336	2.90392e-217	3	Lilrb4
2.37592e-219	0.74599	0.999	0.982	4.96899e-215	3	AC134224.3
4.39808e-210	1.39699	0.794	0.493	9.19815e-206	3	Map4k4
1.16691e-206	1.86587	0.502	0.16	2.44047e-202	3	Ero1a
4.24295e-199	1.35199	0.499	0.151	8.87371e-195	3	Aoah
1.13553e-198	1.4855	0.575	0.218	2.37485e-194	3	Slc2a1
3.12205e-195	1.60519	0.685	0.373	6.52945e-191	3	Pgk1
8.16204e-188	1.4158	0.571	0.211	1.70701e-183	3	Oasl
1.28639e-177	0.868308	0.89	0.804	2.69036e-173	3	Eif1
1.05597e-170	1.65245	0.649	0.361	2.20846e-166	3	Ldha
8.43641e-165	1.38195	0.707	0.457	1.76439e-160	3	Pnrc2
1.65257e-164	1.42091	0.717	0.463	3.45618e-160	3	LOC108351137
1.62627e-160	1.15968	0.601	0.254	3.40119e-156	3	Fcgr2b
2.39768e-159	1.4002	0.51	0.204	5.01451e-155	3	Ndfip2
5.28101e-156	1.42872	0.517	0.216	1.10447e-151	3	LOC108349594
2.10525e-153	1.35961	0.715	0.5	4.40292e-149	3	Pgam1
3.6831e-151	1.50168	0.353	0.097	7.70284e-147	3	Tatdn2
2.0373e-147	1.04147	0.662	0.316	4.26081e-143	3	Plin2
1.57439e-144	1.29799	0.334	0.087	3.29267e-140	3	Ell
1.81029e-144	0.956273	0.768	0.469	3.78605e-140	3	Slfn2
5.03505e-140	1.4035	0.574	0.308	1.05303e-135	3	Sqstm1
1.74017e-139	1.0385	0.275	0.057	3.6394e-135	3	Fcar
2.02134e-135	1.17004	0.742	0.45	4.22743e-131	3	Prdx5
2.7803e-135	1.59247	0.309	0.079	5.81473e-131	3	LOC100360087
3.5815e-135	1.28347	0.378	0.119	7.49034e-131	3	Znrf1
1.07658e-134	1.23743	0.368	0.103	2.25155e-130	3	Ca4
6.24679e-128	1.54216	0.29	0.075	1.30645e-123	3	Pcgf5
1.57519e-127	1.53707	0.439	0.175	3.29435e-123	3	Creg1
1.09344e-123	1.49627	0.362	0.121	2.28682e-119	3	Gpi
1.5995e-123	0.636545	0.94	0.662	3.34519e-119	3	Sod2
8.32804e-123	1.32955	0.394	0.142	1.74173e-118	3	Kdm3a
1.92458e-121	1.32159	0.544	0.288	4.02507e-117	3	Atp6v0b
2.63186e-121	0.704359	0.859	0.56	5.50427e-117	3	Cd53
3.18991e-120	1.11775	0.694	0.353	6.67138e-116	3	Ccl3
4.14899e-120	1.24614	0.389	0.139	8.67719e-116	3	Oser1
2.25573e-119	0.549464	0.791	0.391	4.71764e-115	3	LOC100359515
3.6713e-119	0.736373	0.887	0.834	7.67815e-115	3	AC134224.1
1.70952e-118	1.54433	0.374	0.124	3.5753e-114	3	Lcn2
2.04984e-118	0.797931	0.774	0.457	4.28703e-114	3	Clec7a
1.76722e-114	0.932698	0.748	0.539	3.69596e-110	3	Ets2
1.04088e-109	1.24274	0.59	0.353	2.17689e-105	3	Ndrg1
5.12196e-105	1.14065	0.448	0.194	1.07121e-100	3	Oga
1.18806e-102	0.557698	0.683	0.305	2.4847e-98	3	G0s2
2.49959e-96	1.16987	0.328	0.115	5.22763e-92	3	Vav1
2.78322e-94	1.14465	0.582	0.387	5.82083e-90	3	Cdc5l
1.90942e-91	1.35023	0.349	0.135	3.99336e-87	3	Tmem140
1.6575e-89	1.3134	0.329	0.125	3.46649e-85	3	Slc7a6os
6.02193e-89	0.69012	0.673	0.372	1.25943e-84	3	Mcemp1
5.55979e-83	1.25592	0.476	0.265	1.16277e-78	3	Lipa
2.33795e-80	0.499287	0.948	0.929	4.88959e-76	3	AY172581.9
1.24202e-78	1.27142	0.458	0.26	2.59757e-74	3	Anpep
3.032e-78	0.884345	0.605	0.421	6.34112e-74	3	Fcho2
8.28814e-77	0.549146	0.789	0.522	1.73338e-72	3	Tyrobp
1.64652e-76	1.08996	0.342	0.145	3.44354e-72	3	AABR07029605.1
1.16833e-75	0.79937	0.369	0.146	2.44344e-71	3	Nos2
1.24004e-70	0.968032	0.591	0.449	2.59342e-66	3	Lamp1
1.01081e-69	0.990185	0.528	0.358	2.11401e-65	3	Adipor1
1.10466e-68	0.770467	0.548	0.34	2.31029e-64	3	Vegfa
1.4159e-68	0.957258	0.578	0.414	2.96121e-64	3	Npc2
1.77094e-66	1.26916	0.424	0.246	3.70374e-62	3	Riok3
1.16796e-63	0.810584	0.456	0.239	2.44268e-59	3	MGC105649
1.71365e-62	1.26915	0.344	0.17	3.58393e-58	3	Denr
4.36846e-62	1.11139	0.437	0.264	9.13619e-58	3	Id2
5.97247e-62	1.06308	0.347	0.172	1.24908e-57	3	Raf1
2.41851e-61	1.26932	0.254	0.1	5.05807e-57	3	Bnip3
1.1278e-60	0.786656	0.423	0.216	2.35867e-56	3	Trem1
3.15577e-60	0.762622	0.698	0.606	6.59999e-56	3	Txn1
6.58066e-60	0.82721	0.581	0.43	1.37628e-55	3	AABR07044711.1
1.15612e-59	0.939771	0.564	0.449	2.41791e-55	3	Srrm1
4.51938e-59	1.03243	0.357	0.181	9.45184e-55	3	Irak3
5.39133e-59	0.891077	0.47	0.29	1.12754e-54	3	Pkm
9.67446e-59	0.789287	0.607	0.494	2.02332e-54	3	Ube2d3
6.94018e-58	0.537802	0.861	0.885	1.45147e-53	3	Rps9
1.76644e-57	0.667899	0.65	0.516	3.69434e-53	3	Nfe2l2
3.3416e-57	1.25566	0.376	0.219	6.98863e-53	3	Nucb2
6.987e-56	0.996524	0.508	0.379	1.46126e-51	3	Rsrc2
3.1772e-54	0.634314	0.677	0.533	6.64479e-50	3	Msn
8.97052e-53	0.595185	0.66	0.465	1.87609e-48	3	Rac2
2.82289e-52	1.01495	0.501	0.384	5.90378e-48	3	Bri3
1.58346e-50	1.07561	0.332	0.18	3.31165e-46	3	Zeb2
2.34569e-50	0.898881	0.573	0.467	4.90577e-46	3	P4hb
2.51593e-50	0.622996	0.69	0.625	5.26183e-46	3	RT1-CE4
1.59138e-49	0.805122	0.56	0.45	3.32821e-45	3	Ptp4a1
2.11442e-49	1.14046	0.318	0.166	4.42211e-45	3	Zfp292
2.52623e-49	0.97102	0.31	0.157	5.28335e-45	3	Tbc1d15
5.97047e-49	0.739737	0.352	0.175	1.24866e-44	3	Clec4e
3.32884e-48	0.878491	0.499	0.377	6.96195e-44	3	Syf2
4.66973e-48	0.342374	0.969	0.955	9.76627e-44	3	H3f3a
4.018e-47	1.05302	0.354	0.207	8.40325e-43	3	Alkbh5
5.21144e-47	1.0844	0.318	0.173	1.08992e-42	3	Npepps
8.8673e-47	1.00744	0.303	0.158	1.85451e-42	3	Patl1
9.672e-47	0.692822	0.676	0.659	2.0228e-42	3	Hnrnpu
1.74902e-46	0.602659	0.722	0.655	3.6579e-42	3	Cd63
4.15306e-44	0.897267	0.428	0.291	8.6857e-40	3	Atp6v1c1
1.10148e-43	0.884821	0.336	0.175	2.30364e-39	3	Pmaip1
1.46648e-43	0.619283	0.673	0.654	3.067e-39	3	Eif5
2.22878e-43	0.781828	0.585	0.535	4.66126e-39	3	Ptp4a2
4.09221e-43	0.679386	0.604	0.558	8.55844e-39	3	Morf4l1
3.39578e-42	0.822923	0.34	0.187	7.10193e-38	3	Rab20
6.71967e-41	0.484935	0.638	0.495	1.40535e-36	3	Snx18
1.08255e-40	0.556854	0.432	0.249	2.26405e-36	3	Olr1
1.24241e-40	0.770824	0.327	0.168	2.59838e-36	3	Acod1
1.77678e-40	0.672068	0.655	0.625	3.71596e-36	3	Pnrc1
1.28107e-39	0.666533	0.539	0.38	2.67922e-35	3	Plek
2.24284e-39	0.940812	0.339	0.207	4.69067e-35	3	Bax
2.2501e-39	0.875122	0.332	0.195	4.70585e-35	3	Ctsd
1.09615e-38	0.964648	0.302	0.173	2.29249e-34	3	AABR07051947.1
2.69072e-38	0.844482	0.479	0.38	5.62737e-34	3	Etf1
9.89807e-38	1.02819	0.297	0.17	2.07008e-33	3	AABR07025010.1
1.63001e-36	0.637294	0.517	0.392	3.409e-32	3	Ndel1
6.75993e-36	0.965688	0.301	0.172	1.41377e-31	3	Sypl1
1.84095e-33	0.53204	0.528	0.373	3.85016e-29	3	Cxcr4
2.95766e-31	0.399691	0.394	0.222	6.18564e-27	3	Ifit1bl
1.27998e-30	0.625573	0.537	0.472	2.67696e-26	3	Gpbp1
7.24011e-29	0.841204	0.322	0.207	1.5142e-24	3	Crebrf
2.52785e-28	0.56978	0.561	0.482	5.28675e-24	3	Taldo1
1.09563e-27	0.702937	0.468	0.379	2.29141e-23	3	Slc6a6
4.70961e-27	0.40351	0.251	0.129	9.84968e-23	3	Isg15
4.37941e-26	0.665188	0.692	0.725	9.15911e-22	3	Hspa5
5.7472e-26	0.695824	0.353	0.236	1.20197e-21	3	Mxd1
2.68638e-24	0.475843	0.502	0.385	5.6183e-20	3	Fbxl5
4.73302e-24	0.361234	0.563	0.42	9.89864e-20	3	Igsf6
1.54636e-22	2.20072	0.252	0.161	3.23407e-18	3	Fabp5
5.12179e-22	0.425533	0.576	0.47	1.07117e-17	3	Gmfg
6.35287e-22	0.66049	0.307	0.202	1.32864e-17	3	Upp1
1.28238e-21	0.741024	0.429	0.365	2.68197e-17	3	Tkt
1.8332e-21	0.603165	0.271	0.166	3.83395e-17	3	Scimp
3.0689e-21	0.71785	0.297	0.205	6.4183e-17	3	Gm5471
6.67758e-21	0.633766	0.256	0.158	1.39655e-16	3	Rlf
6.8584e-21	0.50136	0.563	0.535	1.43436e-16	3	Rsrp1
6.90189e-21	0.737568	0.324	0.236	1.44346e-16	3	Cir1
2.49454e-20	0.534346	0.304	0.197	5.21708e-16	3	Tmem38b
4.02654e-20	0.619786	0.473	0.441	8.42111e-16	3	Tmbim6
8.45686e-20	0.792028	0.357	0.279	1.76867e-15	3	Rnaset2
1.81468e-19	0.354629	0.66	0.616	3.79523e-15	3	Nudt4
2.55867e-19	0.534144	0.349	0.244	5.3512e-15	3	Arrdc3
1.56837e-18	0.731285	0.276	0.187	3.28009e-14	3	Arl11
4.01637e-18	0.518295	0.541	0.516	8.39984e-14	3	RT1-A2
8.44453e-18	0.766448	0.365	0.312	1.76609e-13	3	Usf2
2.45841e-17	0.827078	0.307	0.233	5.14152e-13	3	Pfkfb3
1.43981e-16	0.625987	0.483	0.482	3.01121e-12	3	Rab1a
1.76369e-16	0.541335	0.532	0.529	3.68858e-12	3	LOC100909712
3.2874e-16	0.72183	0.349	0.291	6.87526e-12	3	Oaz1
7.86382e-16	0.750115	0.265	0.193	1.64464e-11	3	Gsk3a
9.64433e-16	0.282119	0.551	0.419	2.01702e-11	3	Pla2g7
1.07473e-15	0.539809	0.342	0.259	2.24769e-11	3	Msrb1
6.79557e-15	0.56201	0.512	0.522	1.42123e-10	3	Wsb1
1.15549e-13	0.528553	0.268	0.192	2.41659e-09	3	AY172581.2
2.44704e-13	0.420999	0.59	0.586	5.11774e-09	3	Ifitm1
3.81008e-13	0.414227	0.576	0.61	7.96841e-09	3	Anxa2
4.69223e-13	0.404914	0.468	0.404	9.81332e-09	3	Fyb1
2.51344e-12	0.612697	0.457	0.467	5.25662e-08	3	Kmt2e
2.52604e-12	0.394856	0.366	0.288	5.28297e-08	3	Tspo
3.36537e-12	0.706083	0.331	0.293	7.03834e-08	3	Fam13b
7.55048e-12	0.40679	0.334	0.256	1.57911e-07	3	Birc3
2.93795e-11	0.507212	0.466	0.477	6.14443e-07	3	Sf3b1
3.23451e-11	0.584813	0.316	0.265	6.76465e-07	3	Prkcd
9.76148e-11	0.53139	0.471	0.506	2.04152e-06	3	Srsf3
4.05533e-10	0.466935	0.421	0.382	8.48132e-06	3	Apbb1ip
4.11271e-10	0.565743	0.251	0.193	8.60132e-06	3	Pik3ap1
1.07815e-09	0.5822	0.398	0.396	2.25484e-05	3	AC109958.1
1.21809e-09	0.587411	0.488	0.538	2.54751e-05	3	Eif3a
1.95315e-09	0.569434	0.282	0.233	4.08483e-05	3	Vps54
5.12755e-09	0.607834	0.35	0.33	0.000107237	3	Cert1
7.02948e-09	0.365381	0.309	0.249	0.000147015	3	Usp32
7.58256e-09	0.533402	0.396	0.38	0.000158582	3	Stat6
7.76692e-09	0.619195	0.304	0.262	0.000162437	3	Cdc42ep3
1.65188e-08	0.427641	0.465	0.459	0.000345473	3	Litaf
2.33622e-08	0.640106	0.326	0.308	0.000488598	3	Pdcd6
2.90242e-08	0.506281	0.323	0.282	0.000607012	3	Ptpn1
2.96154e-08	0.858679	0.383	0.37	0.000619376	3	Resf1
4.0237e-08	0.384054	0.405	0.373	0.000841516	3	Lyn
9.74204e-08	0.53178	0.287	0.252	0.00203745	3	RT1-CE5
2.63655e-07	0.572455	0.292	0.263	0.00551407	3	Sbno1
2.86873e-07	0.533325	0.33	0.307	0.00599966	3	Ypel3
3.42671e-07	0.336695	0.512	0.57	0.00716662	3	Cdc42
5.32897e-07	0.535289	0.385	0.393	0.011145	3	Clk1
8.90098e-07	0.594439	0.354	0.36	0.0186155	3	Ubxn4
2.94566e-06	0.532689	0.425	0.466	0.0616056	3	Srsf11
4.40036e-06	0.626228	0.283	0.269	0.0920291	3	Hectd1
8.88412e-06	0.556227	0.261	0.236	0.185802	3	Fnbp4
1.10363e-05	0.259204	0.567	0.648	0.230814	3	H3f3b
2.2827e-05	0.485726	0.365	0.381	0.477403	3	Sh3glb1
2.82367e-05	0.397739	0.366	0.368	0.590541	3	LOC294154
3.02086e-05	0.492259	0.286	0.272	0.631782	3	Jak1
3.51424e-05	0.407086	0.497	0.541	0.734968	3	Ier5
0.000108529	0.471119	0.466	0.541	1	3	Srsf2
0.000113774	0.532128	0.269	0.257	1	3	Ifnar1
0.000163174	0.503757	0.29	0.282	1	3	Irf2
0.000218648	0.505184	0.319	0.319	1	3	Zfp638
0.00046278	0.420203	0.406	0.453	1	3	Zfand5
0.000528141	0.469795	0.334	0.347	1	3	RT1-CE10
0.000881885	0.371107	0.406	0.453	1	3	Capza2
0.00218187	0.254119	0.373	0.36	1	3	Fcgr1a
0.00230031	0.589497	0.266	0.272	1	3	U2surp
0.00233788	0.286359	0.209	0.304	1	3	Zfand6
0.00253512	0.460097	0.31	0.322	1	3	Itsn2
0.00277003	0.25315	0.243	0.355	1	3	Selenok
0.00322876	0.481831	0.255	0.252	1	3	Snw1
0.00328386	0.429213	0.401	0.466	1	3	Rab10
0.00497741	0.267109	0.181	0.253	1	3	Rbm42
0.00504345	0.439402	0.362	0.407	1	3	Lsm14a
0.00632959	0.251505	0.397	0.407	1	3	Rhog
0	2.47097	0.996	0.253	0	4	Serpine2
0	2.33466	0.999	0.326	0	4	Igfbp4
0	2.13058	0.827	0.094	0	4	Map1b
0	2.1006	0.992	0.201	0	4	Lum
0	2.05323	0.957	0.126	0	4	Ptprd
0	2.04319	0.98	0.16	0	4	NEWGENE-1308171
0	2.03661	1	0.316	0	4	Col3a1
0	2.01857	1	0.364	0	4	Col1a1
0	2.01146	1	0.284	0	4	NEWGENE-621351
0	2.00448	0.951	0.148	0	4	Prss23
0	1.98409	0.961	0.133	0	4	Cdh11
0	1.96898	0.756	0.1	0	4	Sfrp4
0	1.95947	0.976	0.148	0	4	Clec11a
0	1.8913	0.841	0.1	0	4	Gas6
0	1.87974	0.991	0.446	0	4	Cst3
0	1.87696	0.961	0.159	0	4	Mxra8
0	1.87266	0.957	0.185	0	4	Nid1
0	1.87244	0.767	0.089	0	4	Peg3
0	1.8659	0.829	0.091	0	4	Smoc2
0	1.85644	0.899	0.092	0	4	Bmp5
0	1.83686	1	0.348	0	4	Sparc
0	1.81798	0.799	0.064	0	4	Fbln5
0	1.80797	0.771	0.057	0	4	Mme
0	1.79939	0.968	0.172	0	4	Mylk
0	1.79383	0.928	0.133	0	4	Mmp2
0	1.78711	0.852	0.11	0	4	Spon1
0	1.75372	0.765	0.066	0	4	Col8a1
0	1.75178	0.97	0.222	0	4	Serping1
0	1.75042	0.889	0.107	0	4	Col11a1
0	1.72545	0.49	0.071	0	4	Clic2
0	1.72165	0.789	0.074	0	4	Col8a2
0	1.71705	0.779	0.071	0	4	Cdkn1c
0	1.71407	0.876	0.129	0	4	Col12a1
0	1.70509	0.96	0.173	0	4	Cald1
0	1.68842	0.656	0.081	0	4	Igf1
0	1.6851	0.857	0.215	0	4	Ccn2
0	1.66004	0.607	0.038	0	4	Igf2
0	1.63659	0.88	0.112	0	4	C1s
0	1.62631	0.706	0.098	0	4	Sparcl1
0	1.62087	0.837	0.119	0	4	Slit2
0	1.61348	0.371	0.036	0	4	Tnn
0	1.61016	0.803	0.168	0	4	Ptn
0	1.57335	0.649	0.076	0	4	Cpxm2
0	1.5537	0.753	0.105	0	4	Gpx3
0	1.5289	0.865	0.173	0	4	Fbln1
0	1.52285	0.723	0.071	0	4	Srpx
0	1.52056	0.671	0.069	0	4	Thbs2
0	1.51711	0.86	0.215	0	4	Ccn1
0	1.50857	0.775	0.088	0	4	Fmo1
0	1.50856	0.704	0.108	0	4	Lpl
0	1.5035	0.815	0.134	0	4	Colec12
0	1.49451	0.741	0.109	0	4	Lox
0	1.48473	0.806	0.1	0	4	Clmp
0	1.47072	0.892	0.245	0	4	Tpm1
0	1.4626	0.889	0.168	0	4	C1r
0	1.4614	0.671	0.063	0	4	Igfbp6
0	1.4352	0.891	0.276	0	4	Tsc22d1
0	1.43101	0.926	0.199	0	4	Serpinh1
0	1.43074	0.965	0.292	0	4	Emp1
0	1.42967	0.992	0.318	0	4	Nedd4
0	1.42609	0.95	0.187	0	4	Dcn
0	1.4192	0.655	0.059	0	4	Zfhx4
0	1.41237	0.781	0.096	0	4	Ppic
0	1.39591	0.738	0.086	0	4	Nsg1
0	1.39429	0.715	0.092	0	4	Rarres2
0	1.385	0.833	0.148	0	4	Fstl1
0	1.38098	0.771	0.095	0	4	Serpinf1
0	1.37819	0.54	0.043	0	4	Cthrc1
0	1.3764	0.717	0.081	0	4	Reck
0	1.36617	0.669	0.057	0	4	Prrx1
0	1.3636	0.675	0.074	0	4	Olfml3
0	1.34037	0.715	0.164	0	4	Nrp2
0	1.33691	0.659	0.103	0	4	Nbl1
0	1.33326	0.768	0.137	0	4	Crispld2
0	1.33286	0.767	0.113	0	4	Bgn
0	1.31866	0.603	0.112	0	4	Sfrp1
0	1.31183	0.619	0.057	0	4	Lpar1
0	1.30582	0.509	0.064	0	4	Cxcl14
0	1.28933	0.679	0.092	0	4	Fbn1
0	1.27678	0.634	0.07	0	4	Bicc1
0	1.272	0.599	0.057	0	4	Sod3
0	1.26508	0.76	0.143	0	4	Sdc2
0	1.26272	0.812	0.168	0	4	Pls3
0	1.24883	0.758	0.155	0	4	Lix1l
0	1.24065	0.551	0.036	0	4	Aspn
0	1.23051	0.731	0.132	0	4	Ccdc80
0	1.22481	0.51	0.042	0	4	Fhl2
0	1.22092	0.64	0.097	0	4	Il11ra1
0	1.22083	0.615	0.078	0	4	Grb10
0	1.20286	0.819	0.201	0	4	Gja1
0	1.19699	0.568	0.067	0	4	Plpp1
0	1.18785	0.699	0.12	0	4	Fkbp9
0	1.18348	0.575	0.083	0	4	Plod2
0	1.16888	0.489	0.041	0	4	Nkd2
0	1.16774	0.579	0.058	0	4	Col5a2
0	1.16626	0.671	0.123	0	4	Fzd1
0	1.16511	0.551	0.06	0	4	Flrt2
0	1.16023	0.538	0.057	0	4	Igsf10
0	1.16015	0.66	0.089	0	4	Ctsk
0	1.15755	0.807	0.142	0	4	Col6a2
0	1.15266	0.559	0.055	0	4	Aoc3
0	1.15265	0.615	0.101	0	4	Rai14
0	1.14696	0.537	0.053	0	4	Nr2f1
0	1.13803	0.807	0.141	0	4	AABR07068316.1
0	1.11945	0.547	0.05	0	4	Twist1
0	1.09518	0.447	0.043	0	4	Ltbp1
0	1.0893	0.626	0.107	0	4	Mdk
0	1.08822	0.644	0.102	0	4	Pcolce
0	1.08461	0.588	0.102	0	4	Col4a5
0	1.08245	0.54	0.059	0	4	Scarf2
0	1.08215	0.532	0.062	0	4	Aebp1
0	1.08021	0.638	0.086	0	4	Pdgfra
0	1.07898	0.502	0.064	0	4	Tnfrsf19
0	1.07567	0.318	0.024	0	4	Apod
0	1.06992	0.702	0.153	0	4	Fermt2
0	1.06334	0.489	0.051	0	4	Adamts2
0	1.05747	0.563	0.072	0	4	Tmem47
0	1.05304	0.49	0.051	0	4	Myh10
0	1.05098	0.65	0.127	0	4	Plxdc2
0	1.04397	0.54	0.072	0	4	Rnase4
0	1.01591	0.605	0.103	0	4	Prnp
0	0.992864	0.498	0.056	0	4	Gulp1
0	0.992293	0.449	0.051	0	4	Cxcl12
0	0.97517	0.389	0.018	0	4	Mfap5
0	0.964698	0.46	0.044	0	4	C1qtnf5
0	0.95833	0.445	0.038	0	4	Pdgfrl
0	0.949657	0.302	0.018	0	4	Ddit4l2
0	0.949574	0.287	0.011	0	4	Gdf10
0	0.936618	0.372	0.029	0	4	Ecrg4
0	0.935386	0.448	0.053	0	4	Dkk3
0	0.935033	0.452	0.05	0	4	Gpx8
0	0.923155	0.364	0.03	0	4	Adamts9
0	0.918973	0.884	0.23	0	4	Fn1
0	0.914493	0.41	0.036	0	4	Tspan11
0	0.903193	0.417	0.041	0	4	Gpr176
0	0.887322	0.475	0.062	0	4	Kirrel1
0	0.871423	0.3	0.023	0	4	Gpr88
0	0.845267	0.399	0.044	0	4	Pcdh18
0	0.834855	0.378	0.036	0	4	Ednra
0	0.825787	0.308	0.022	0	4	Epha3
0	0.798776	0.281	0.009	0	4	Wnt16
0	0.788395	0.301	0.018	0	4	Cntfr
0	0.728965	0.26	0.012	0	4	Rspo2
1.5878e-306	0.713335	0.287	0.021	3.32073e-302	4	Shisal1
2.24545e-306	0.974962	0.466	0.064	4.69613e-302	4	Vcam1
2.84338e-305	0.839602	0.386	0.042	5.94665e-301	4	Cped1
5.8964e-305	0.853546	0.514	0.078	1.23317e-300	4	Col16a1
9.57643e-305	0.72123	0.815	0.196	2.00281e-300	4	Igfbp7
2.25584e-304	0.87211	0.601	0.107	4.71786e-300	4	Tgfbr3
5.50383e-304	1.24252	0.649	0.138	1.15107e-299	4	Net1
1.2152e-303	0.846914	0.405	0.047	2.54148e-299	4	Mab21l2
3.99653e-303	0.949025	0.51	0.08	8.35834e-299	4	Cpq
1.78601e-301	0.923402	0.46	0.065	3.73526e-297	4	Efemp2
9.25535e-297	1.18227	0.996	0.46	1.93566e-292	4	App
3.56489e-296	1.0029	0.65	0.135	7.45562e-292	4	Twsg1
1.27547e-295	0.969087	0.578	0.104	2.66751e-291	4	Zbtb20
2.09192e-294	0.976282	0.54	0.094	4.37504e-290	4	Kank2
2.56782e-294	1.05857	0.758	0.194	5.37034e-290	4	Cnn3
9.63271e-293	0.674897	0.252	0.016	2.01458e-288	4	Ptgfr
2.2209e-292	0.778926	0.329	0.031	4.64479e-288	4	Dact3
4.64913e-292	0.817222	0.39	0.045	9.72319e-288	4	Ndrg2
6.32351e-292	0.892962	0.525	0.087	1.3225e-287	4	Meis1
7.06279e-291	1.12214	0.609	0.123	1.47711e-286	4	Fgfr2
1.56916e-290	1.01334	0.522	0.086	3.28173e-286	4	Tpm2
1.62362e-290	1.01838	0.69	0.156	3.39563e-286	4	Parva
2.21063e-289	0.945073	0.629	0.124	4.62331e-285	4	Lamb1
7.10489e-288	0.879559	0.426	0.057	1.48592e-283	4	Vasn
5.69204e-284	0.719971	0.31	0.027	1.19043e-279	4	Dlx5
5.79986e-283	1.2923	0.904	0.291	1.21298e-278	4	Igfbp5
1.82452e-282	1.51905	0.901	0.329	3.81581e-278	4	Errfi1
7.57494e-281	0.838763	0.414	0.056	1.58422e-276	4	Kdelr3
9.29761e-279	1.08649	0.806	0.242	1.9445e-274	4	Lrp1
2.25932e-278	0.863512	0.368	0.042	4.72514e-274	4	Ncam1
2.92146e-277	0.709772	0.301	0.027	6.10993e-273	4	Sspn
1.20426e-275	1.05114	0.575	0.115	2.51858e-271	4	Nrp1
1.3836e-273	0.826269	0.397	0.052	2.89366e-269	4	Enah
9.25046e-270	0.957433	0.499	0.087	1.93464e-265	4	Flnb
6.77474e-266	1.09434	0.919	0.363	1.41687e-261	4	Ahnak
7.71978e-266	0.892794	0.449	0.069	1.61451e-261	4	Frmd6
9.62186e-266	0.752039	0.371	0.045	2.01232e-261	4	Fkbp10
3.46813e-263	1.06875	0.455	0.073	7.25326e-259	4	Gem
3.2579e-259	0.893154	0.371	0.047	6.81358e-255	4	Alpl
6.33005e-257	0.830401	0.416	0.061	1.32387e-252	4	Islr
1.21876e-256	0.938978	0.545	0.112	2.54891e-252	4	Vkorc1
3.24938e-256	1.19789	0.947	0.42	6.79575e-252	4	Cfh
2.11022e-252	0.832592	0.371	0.047	4.4133e-248	4	Itgbl1
2.58886e-252	0.704224	0.336	0.038	5.41435e-248	4	Olfml1
9.59459e-251	0.762135	0.329	0.037	2.00661e-246	4	Vegfc
4.32455e-249	1.12822	0.65	0.163	9.04437e-245	4	Plpp3
4.32465e-248	0.821934	0.383	0.052	9.04458e-244	4	LOC100910978
1.70095e-246	0.715909	0.287	0.028	3.55737e-242	4	Bmper
2.07048e-245	0.913238	0.673	0.166	4.3302e-241	4	Thbd
4.65575e-245	1.15776	0.78	0.251	9.73704e-241	4	Id3
1.12044e-244	0.738626	0.301	0.031	2.34329e-240	4	Snai2
8.52312e-244	0.750357	0.358	0.046	1.78252e-239	4	Gpm6b
1.17682e-243	0.803235	0.374	0.05	2.46121e-239	4	Tmem178a
2.42332e-241	0.863607	0.487	0.088	5.06812e-237	4	Msrb3
1.61022e-239	0.952144	0.603	0.138	3.3676e-235	4	Amotl2
8.32809e-238	0.84899	0.629	0.15	1.74174e-233	4	Cavin1
2.85542e-237	0.885253	0.498	0.097	5.97183e-233	4	Thra
1.93961e-236	0.71781	0.266	0.025	4.0565e-232	4	Nrxn1
8.09416e-234	0.995726	0.752	0.245	1.69281e-229	4	Calu
3.36583e-229	0.683034	0.675	0.166	7.0393e-225	4	Abi3bp
7.39669e-228	0.879217	0.557	0.126	1.54694e-223	4	Itgb5
3.21587e-226	0.809601	0.765	0.228	6.72567e-222	4	Tceal9
7.49944e-226	0.684713	0.345	0.046	1.56843e-221	4	Ebf1
7.84688e-226	0.948279	0.686	0.2	1.6411e-221	4	Cp
4.3753e-225	0.627681	0.26	0.025	9.15051e-221	4	Dzip1
5.36224e-225	0.86651	0.962	0.348	1.12146e-220	4	Ifitm3
1.68289e-224	0.835134	0.656	0.168	3.51961e-220	4	Pmp22
3.8401e-223	0.752664	0.382	0.058	8.03119e-219	4	Ttc28
9.16017e-223	0.758736	0.377	0.057	1.91576e-218	4	Fkbp7
4.76575e-220	0.781286	0.29	0.033	9.96709e-216	4	Itga8
8.81073e-220	0.701317	0.293	0.033	1.84268e-215	4	Epdr1
1.98465e-218	0.771114	0.39	0.062	4.1507e-214	4	Plat
7.20903e-218	0.74997	0.464	0.085	1.5077e-213	4	Runx2
2.35905e-217	0.965433	0.816	0.297	4.93372e-213	4	Hmgn1
1.32353e-215	0.799294	0.318	0.042	2.76803e-211	4	Tgfb3
4.52671e-215	0.957166	0.576	0.149	9.46716e-211	4	Rcn2
6.81315e-215	0.870411	0.638	0.165	1.4249e-210	4	Meis2
1.18926e-214	0.790885	0.301	0.037	2.48721e-210	4	Slc20a2
4.85337e-214	0.974051	0.668	0.196	1.01503e-209	4	Tuba1a
6.21065e-214	1.88342	0.354	0.054	1.29889e-209	4	Coch
7.2609e-214	0.717572	0.377	0.058	1.51854e-209	4	Rnf144a
1.89093e-213	0.957637	0.703	0.217	3.9547e-209	4	Ckap4
2.66585e-213	0.845253	0.71	0.218	5.57536e-209	4	Mmp13
6.28556e-213	0.736604	0.325	0.043	1.31456e-208	4	Lama2
1.69635e-212	0.619681	0.282	0.032	3.54775e-208	4	Ddr2
4.59377e-212	0.602585	0.265	0.028	9.60741e-208	4	Tspan18
7.20127e-212	0.82638	0.347	0.05	1.50607e-207	4	Prelp
9.7263e-212	0.801476	0.435	0.08	2.03416e-207	4	F2r
2.15264e-210	0.885188	0.401	0.07	4.50204e-206	4	Lmo7
3.30106e-208	0.967599	0.757	0.272	6.90383e-204	4	LOC103689961
1.608e-207	0.868577	0.426	0.078	3.36297e-203	4	Eln
1.4049e-206	0.620411	0.27	0.03	2.9382e-202	4	AABR07049085.1
8.65412e-204	0.925649	0.734	0.256	1.80992e-199	4	Tspan3
1.80323e-203	0.838991	0.452	0.092	3.77128e-199	4	Zcchc24
3.97555e-203	0.821448	0.691	0.197	8.31447e-199	4	Lgals1
1.21516e-199	0.89552	0.517	0.12	2.54139e-195	4	Rnd3
3.59611e-199	0.718566	0.426	0.078	7.52091e-195	4	Igsf3
1.23502e-198	0.887332	0.563	0.145	2.58291e-194	4	Vcl
1.78855e-198	0.632751	0.325	0.045	3.74058e-194	4	Olfml2b
1.26761e-197	0.737327	0.36	0.058	2.65109e-193	4	Itm2a
7.42561e-197	0.589767	0.26	0.029	1.55299e-192	4	Gpc1
5.32762e-196	0.789137	0.314	0.045	1.11422e-191	4	Rasl11b
6.54681e-193	1.53996	0.375	0.067	1.3692e-188	4	Tnc
1.72422e-192	0.727302	0.35	0.057	3.60603e-188	4	Adgrl2
5.05659e-192	0.844548	0.704	0.237	1.05753e-187	4	Impad1
8.85557e-192	0.805822	0.428	0.086	1.85205e-187	4	Csad
2.33067e-191	0.672988	0.312	0.045	4.87437e-187	4	Crabp2
4.10877e-191	0.908647	0.76	0.286	8.59307e-187	4	Slc25a4
6.57263e-190	0.62982	0.279	0.036	1.3746e-185	4	Fads1
9.26038e-190	0.647794	0.287	0.038	1.93672e-185	4	Myo10
1.00477e-189	0.881399	0.76	0.264	2.10138e-185	4	Mgp
1.40123e-188	0.630846	0.325	0.05	2.93053e-184	4	Rab34
4.32396e-186	0.777437	0.464	0.105	9.04314e-182	4	Crtapl1
4.62801e-186	0.963855	0.719	0.261	9.67902e-182	4	Pik3r1
5.07685e-186	0.635054	0.267	0.033	1.06177e-181	4	Myl9
1.51975e-185	0.970033	0.536	0.136	3.17841e-181	4	Sfrp2
2.01062e-183	0.654914	0.363	0.063	4.20501e-179	4	AABR07072236.1
5.12257e-183	0.5803	0.58	0.149	1.07133e-178	4	Aqp1
3.49265e-182	0.835181	0.505	0.127	7.30454e-178	4	Phyh
4.38204e-182	1.00685	0.695	0.228	9.16461e-178	4	Mt2A
6.06713e-181	0.655201	0.29	0.041	1.26888e-176	4	Nuak1
5.66544e-180	0.551817	0.255	0.031	1.18487e-175	4	Loxl1
4.2744e-179	0.678975	0.386	0.073	8.93948e-175	4	Ltbp3
2.74366e-178	0.675263	0.393	0.074	5.73808e-174	4	Aldh1a2
5.11227e-178	0.642522	0.274	0.037	1.06918e-173	4	Gstt3
1.08181e-177	0.652143	0.513	0.119	2.26249e-173	4	Axl
4.80191e-176	0.627421	0.293	0.043	1.00427e-171	4	Kctd15
9.56799e-176	0.72564	0.372	0.07	2.00105e-171	4	Etl4
6.06354e-174	0.708501	0.363	0.068	1.26813e-169	4	Neo1
8.0037e-173	0.631684	0.366	0.065	1.67389e-168	4	Postn
1.41641e-172	0.754014	0.41	0.088	2.96229e-168	4	Map4k3
1.78269e-172	0.817331	0.819	0.355	3.72831e-168	4	Eid1
4.36256e-171	0.720087	0.457	0.106	9.12386e-167	4	Pros1
9.5805e-171	0.652099	0.344	0.061	2.00367e-166	4	Serpinb9
8.74131e-169	0.687053	0.279	0.041	1.82816e-164	4	Sult1a1
1.00055e-168	0.64913	0.327	0.055	2.09256e-164	4	Camk2n1
1.49719e-168	0.557095	0.252	0.033	3.13123e-164	4	Prickle2
3.56026e-167	0.693409	0.345	0.063	7.44593e-163	4	Mid1
1.39443e-166	0.74187	0.954	0.434	2.91632e-162	4	Vim
1.14831e-165	0.419798	0.464	0.104	2.40157e-161	4	Col4a1
1.19912e-163	0.813874	0.846	0.409	2.50784e-159	4	Mrfap1
1.18533e-162	0.798796	0.471	0.119	2.479e-158	4	Cybrd1
5.57569e-161	0.792369	0.391	0.085	1.1661e-156	4	RGD1559896
1.9886e-160	0.797606	0.344	0.064	4.15896e-156	4	Bglap
4.2089e-160	0.820654	0.78	0.339	8.80248e-156	4	Nucb1
3.26153e-157	0.557676	0.269	0.04	6.82116e-153	4	Smo
7.41818e-157	0.77812	0.752	0.276	1.55144e-152	4	Mmp14
1.75535e-155	0.83642	0.717	0.293	3.67114e-151	4	Slc44a1
2.19793e-155	0.594488	0.314	0.054	4.59675e-151	4	Pdgfrb
3.8689e-154	0.729978	0.443	0.11	8.09142e-150	4	Septin8
6.99107e-154	0.626732	0.291	0.048	1.46211e-149	4	Snai1
1.7517e-153	0.599304	0.32	0.058	3.66351e-149	4	Sdc3
2.28274e-153	0.58063	0.255	0.037	4.77412e-149	4	Rcn3
2.20193e-152	0.758209	0.742	0.296	4.60511e-148	4	Tubb5
4.11678e-152	0.605362	0.27	0.041	8.60983e-148	4	Runx1t1
4.98739e-150	0.571979	0.26	0.04	1.04306e-145	4	Lrp4
8.73672e-150	0.539638	0.267	0.041	1.8272e-145	4	Adarb1
1.20892e-147	0.708026	0.354	0.074	2.52833e-143	4	Plscr4
4.91148e-146	0.618773	0.443	0.111	1.02719e-141	4	Fcgrt
6.56721e-146	0.826218	0.58	0.189	1.37347e-141	4	Gadd45g
[truncated: 8,365 more rows]
[truncated: 1 more columns]
