# Supplementary material for: Single-Cell Transcriptome Profiling Identifies Phagocytosis-Related Dual-Feature Cells in A Model of Acute Otitis Media in Rats
Source: Front Immunol. 2021 Oct 25;12:760954. doi: 10.3389/fimmu.2021.760954 (PMC8572853; doi:10.3389/fimmu.2021.760954)
Supplement: Supplementary Information 1 — Clustering strategies of all single cells from both normal and inflamed MEM. [file DataSheet_1.zip › Supplementary Tables/Table S6 MMS_res0.2-0.6_cluster/Table S6_4_MMS_res0.6_sub_12c.xlsx]

## Sheet: com_sub_12c
p_val	avg_log2FC	pct.1	pct.2	p_val_adj	cluster	gene
0	4.01511	1	0.007	0	11	Clec9a
5.45454e-292	2.81956	0.786	0.003	1.14076e-287	11	Klrc2
4.66929e-282	4.11647	0.809	0.018	9.76535e-278	6	Mmp12
2.04829e-279	2.93271	0.828	0.011	4.28379e-275	9	Bmp5
9.78366e-278	2.85672	0.848	0.014	2.04615e-273	8	Elf3
2.11055e-275	1.87789	0.607	0.001	4.41401e-271	11	Gcsam
9.60379e-264	1.94803	0.638	0.004	2.00854e-259	9	Prrx1
1.07448e-257	1.86432	0.571	0.001	2.24718e-253	11	Tlr12
1.2141e-221	2.37181	0.667	0.01	2.53917e-217	8	Perp
1.02912e-220	2.52953	0.712	0.013	2.15231e-216	8	Kcnj16
4.54695e-218	2.15176	0.682	0.011	9.50949e-214	8	Pax1
1.17065e-214	4.03127	1	0.043	2.44829e-210	8	Epcam
3.12985e-211	3.09945	0.864	0.027	6.54576e-207	8	Abi3bp
3.03602e-208	1.62543	0.515	0.004	6.34953e-204	8	Aqp4
1.36332e-207	1.95236	0.534	0.004	2.85124e-203	9	Col5a2
6.31323e-207	2.95013	0.741	0.015	1.32035e-202	9	Pdgfra
9.69429e-206	1.79449	0.552	0.005	2.02746e-201	9	Mme
1.03326e-203	3.74887	0.862	0.026	2.16096e-199	9	Cdh11
1.05351e-203	2.2763	0.603	0.007	2.20331e-199	9	Zfhx4
3.60618e-202	1.50619	0.47	0.002	7.54196e-198	8	Sox2
3.39714e-201	3.58805	0.862	0.026	7.10477e-197	9	Ptprd
1.18024e-200	2.50928	0.709	0.027	2.46836e-196	6	Tmem119
5.04836e-199	1.94294	0.697	0.015	1.05581e-194	8	Tspan12
5.91652e-196	1.65035	0.606	0.009	1.23738e-191	8	Tmem30b
7.8143e-195	2.18037	0.636	0.011	1.63428e-190	8	Lrp2
3.33476e-194	3.02148	0.776	0.02	6.97431e-190	9	Spon1
4.10279e-190	1.76084	0.682	0.015	8.58057e-186	8	Klf5
8.77443e-190	2.85874	0.759	0.02	1.83508e-185	9	Slit2
1.43726e-187	2.00567	0.591	0.01	3.00588e-183	8	Krt18
2.84697e-187	3.13646	0.698	0.077	5.95415e-183	2	Fcnb
1.57798e-185	1.17362	0.424	0.002	3.30019e-181	8	Chdh
1.14463e-183	1.94417	0.606	0.011	2.39387e-179	8	Dsp
5.85929e-183	2.59307	0.793	0.024	1.22541e-178	9	Fstl1
2.23509e-181	2.59007	0.697	0.019	4.67446e-177	8	Aldh1a1
1.46026e-179	3.5911	0.862	0.033	3.05399e-175	9	Col12a1
1.31271e-178	3.58203	0.914	0.039	2.7454e-174	9	Mmp2
1.13623e-177	1.36154	0.5	0.006	2.37631e-173	8	Tmc4
1.52042e-177	2.35588	0.621	0.012	3.1798e-173	9	Col8a2
3.3098e-177	2.96307	0.879	0.034	6.92212e-173	9	Sdc2
5.48117e-177	2.42027	0.821	0.013	1.14633e-172	11	Rab30
1.45264e-176	2.80517	0.643	0.007	3.03804e-172	11	Xcr1
2.09577e-175	2.96528	0.776	0.025	4.38309e-171	9	Rarres2
3.20338e-175	3.71322	0.931	0.042	6.69954e-171	9	Cald1
6.99371e-173	2.50107	0.724	0.02	1.46266e-168	9	Ppic
9.6828e-173	1.59874	0.591	0.012	2.02506e-168	8	Fxyd3
1.01087e-170	3.71077	0.862	0.035	2.11412e-166	9	Nid1
1.14907e-170	2.59476	0.672	0.017	2.40316e-166	9	Peg3
4.67389e-170	1.46975	0.561	0.01	9.77497e-166	8	Kcnk1
1.01896e-169	3.1564	0.697	0.021	2.13106e-165	8	Cyp1b1
4.75424e-169	1.8539	0.517	0.007	9.94302e-165	9	Thbs2
7.36042e-169	3.74078	0.803	0.034	1.53936e-164	8	Msln
2.20616e-168	2.19395	0.586	0.011	4.61397e-164	9	Fbln5
5.25908e-168	1.32294	0.47	0.005	1.09988e-163	8	Tpd52l1
4.54414e-167	2.01688	0.53	0.009	9.50361e-163	8	Slco1a2
5.2442e-167	2.23662	0.724	0.022	1.09677e-162	9	Fbn1
5.71193e-167	1.17891	0.409	0.003	1.19459e-162	8	Cldn8
7.83082e-167	1.42872	0.515	0.008	1.63774e-162	8	Prom1
1.02115e-166	1.38791	0.439	0.004	2.13564e-162	8	Fgfbp1
3.08341e-165	1.23635	0.394	0.002	6.44865e-161	8	Vtcn1
4.8075e-165	2.04702	0.517	0.007	1.00544e-160	9	Tmem47
9.38293e-165	2.3782	0.759	0.025	1.96235e-160	9	Pcolce
1.91819e-164	3.57198	0.724	0.022	4.0117e-160	9	Col11a1
2.06524e-164	1.00894	0.455	0.005	4.31925e-160	8	Mal2
4.09467e-164	1.32937	0.483	0.006	8.5636e-160	9	Mab21l2
7.51444e-164	1.22871	0.47	0.006	1.57157e-159	8	Lsr
7.57313e-164	3.46828	0.909	0.05	1.58385e-159	8	Cldn4
2.31451e-162	1.27781	0.439	0.004	4.84056e-158	8	Cdcp1
6.72678e-162	2.93251	0.712	0.025	1.40684e-157	8	Tcim
7.46229e-162	2.29774	0.818	0.036	1.56066e-157	8	Ptprf
4.15296e-159	2.38653	0.707	0.022	8.6855e-155	9	Serpinf1
5.97551e-159	4.02497	0.828	0.036	1.24972e-154	9	NEWGENE-1308171
3.31217e-158	2.59982	0.586	0.013	6.92707e-154	9	Col8a1
4.14152e-158	3.3302	0.707	0.022	8.66157e-154	9	Lox
4.31983e-158	3.20401	0.862	0.04	9.0345e-154	9	Mxra8
4.44884e-158	1.87621	0.667	0.021	9.30429e-154	8	Gstm7
1.19437e-157	1.88272	0.586	0.013	2.4979e-153	9	Bicc1
2.68954e-157	3.53265	0.828	0.036	5.6249e-153	9	Prss23
2.71848e-156	2.70039	0.84	0.307	5.68543e-152	0	Mrc1
1.50027e-155	2.03581	0.586	0.013	3.13767e-151	9	Olfml3
1.62545e-155	3.02007	0.897	0.045	3.39946e-151	9	Col6a2
3.08475e-155	4.09227	0.924	0.058	6.45145e-151	8	Gpx2
1.23531e-154	1.51714	0.53	0.011	2.58353e-150	8	Sox9
2.42796e-154	1.85801	0.541	0.065	5.07783e-150	0	Selenop
4.8807e-153	0.867638	0.333	0.001	1.02075e-148	8	Cldn23
5.89056e-152	2.07212	0.934	0.513	1.23195e-147	0	Apoe
9.90208e-152	4.2064	0.707	0.098	2.07092e-147	3	G0s2
1.94466e-151	3.43932	0.948	0.056	4.06707e-147	9	Serpinh1
9.47142e-151	1.47202	0.439	0.006	1.98085e-146	8	Upk1b
1.98025e-150	1.67438	0.569	0.013	4.14149e-146	9	Rnf144a
1.99973e-149	2.16004	0.655	0.019	4.18224e-145	9	Lamb1
4.17835e-149	3.01418	0.893	0.022	8.73859e-145	11	Slamf7
3.13164e-148	1.54584	0.409	0.004	6.5495e-144	8	Ctxn3
4.735e-147	1.29715	0.424	0.005	9.90278e-143	8	Lamc2
6.60853e-147	3.40691	0.939	0.063	1.38211e-142	8	Il33
1.05832e-146	3.10031	0.81	0.038	2.21337e-142	9	C1s
1.22089e-146	2.41929	0.724	0.027	2.55337e-142	9	Bgn
1.63631e-146	1.34337	0.455	0.007	3.42219e-142	8	Eps8l2
2.19121e-146	1.57995	0.483	0.008	4.5827e-142	9	Nr2f1
1.42307e-145	2.15901	0.818	0.043	2.9762e-141	8	Cdh1
1.53544e-145	1.85762	0.466	0.007	3.21123e-141	9	Sod3
2.19783e-144	3.55225	0.879	0.048	4.59654e-140	9	AABR07068316.1
1.03416e-143	1.8002	0.534	0.011	2.16285e-139	9	Scarf2
1.13392e-142	1.98774	0.697	0.028	2.37148e-138	8	Nr2f2
1.39836e-142	1.08259	0.379	0.004	2.92454e-138	8	Foxe1
1.51829e-142	3.80317	0.924	0.065	3.17535e-138	8	Crabp1
2.58789e-142	1.59233	0.397	0.004	5.41231e-138	9	Aspn
1.61643e-141	1.69494	0.448	0.007	3.38061e-137	9	Aoc3
1.32946e-140	1.50412	0.413	0.006	2.78044e-136	7	Pclaf
2.38044e-140	2.30072	0.741	0.03	4.97845e-136	9	Meis2
4.99928e-140	4.45591	0.897	0.054	1.04555e-135	9	Dcn
1.35055e-139	1.12071	0.47	0.009	2.82454e-135	8	Hspb8
2.05881e-139	1.25246	0.357	0.001	4.3058e-135	11	Tlr11
2.83069e-139	1.60357	0.96	0.451	5.9201e-135	1	Fabp5
7.16239e-139	1.36826	0.379	0.004	1.49794e-134	9	Ecrg4
1.13765e-138	2.39966	0.586	0.017	2.37928e-134	9	Reck
1.16099e-138	1.85116	0.379	0.004	2.42809e-134	9	Igf2
1.34383e-138	1.59427	0.748	0.227	2.81049e-134	0	Ms4a7
2.41467e-138	1.57405	0.466	0.008	5.05004e-134	9	Igsf10
2.63898e-137	2.77399	0.603	0.018	5.51915e-133	9	Map1b
5.64009e-137	1.84184	0.697	0.029	1.17957e-132	8	Meis2
2.17518e-136	1.15363	0.439	0.008	4.54917e-132	8	Lurap1l
3.48354e-136	2.7592	0.788	0.042	7.28548e-132	8	Epas1
5.1916e-136	1.271	0.364	0.004	1.08577e-131	8	Vnn3
1.38678e-135	1.40358	0.328	0.002	2.90032e-131	9	Nrxn1
1.5211e-135	0.838613	0.364	0.004	3.18123e-131	8	Rab15
9.02357e-135	1.9762	0.603	0.018	1.88719e-130	9	Col16a1
2.5528e-134	1.69491	0.956	0.594	5.33892e-130	0	Adgre1
3.79408e-134	2.44567	0.603	0.019	7.93494e-130	9	Nsg1
5.45611e-134	3.67504	0.879	0.061	1.14109e-129	8	F3
7.54764e-134	1.50333	0.431	0.007	1.57851e-129	9	C1qtnf5
3.18292e-133	1.00104	0.455	0.009	6.65677e-129	8	B4galt4
5.24924e-133	1.4283	0.515	0.013	1.09783e-128	8	St6galnac2
7.21588e-133	1.48869	0.473	0.017	1.50913e-128	6	Trpc6
9.54199e-133	1.19307	0.345	0.003	1.99561e-128	9	Cdh2
1.09579e-131	1.83105	0.413	0.008	2.29173e-127	7	Cenpf
1.67162e-131	1.72391	0.652	0.026	3.49603e-127	8	Parm1
2.48015e-131	1.1859	0.364	0.004	5.18699e-127	8	Tacstd2
7.54036e-131	1.4941	0.431	0.007	1.57699e-126	9	Kirrel1
1.61544e-130	1.42147	0.606	0.022	3.37853e-126	8	Fat1
1.79205e-130	1.84979	0.607	0.01	3.74788e-126	11	Hs3st1
2.0525e-130	3.54087	0.845	0.051	4.2926e-126	9	Clec11a
2.19621e-130	1.11161	0.379	0.005	4.59315e-126	8	Esrp1
2.24852e-130	1.24597	0.36	0.004	4.70256e-126	7	Kif23
4.14296e-130	0.72814	0.307	0.002	8.66459e-126	7	Ccna2
1.65103e-129	1.95503	0.679	0.013	3.45297e-125	11	Kit
1.6746e-129	2.63057	0.552	0.016	3.50227e-125	9	Cxcl14
1.74163e-129	3.52332	0.897	0.06	3.64245e-125	9	Mylk
2.398e-129	2.45992	0.643	0.012	5.01517e-125	11	Cd226
2.71376e-129	2.71297	0.833	0.056	5.67555e-125	8	Wfdc2
3.32838e-128	1.75633	0.448	0.008	6.96098e-124	9	Flrt2
4.22046e-128	0.728262	0.348	0.004	8.82667e-124	8	Cmtm8
1.41938e-126	1.40232	0.362	0.004	2.96849e-122	9	Ncam1
1.4616e-126	2.20236	0.724	0.034	3.05679e-122	9	Twsg1
1.92972e-126	1.2354	0.409	0.007	4.03581e-122	8	Gata3
7.22026e-126	0.983155	0.394	0.006	1.51004e-121	8	Irx5
1.13981e-125	2.3518	0.672	0.029	2.38381e-121	9	Ccdc80
2.67774e-125	1.73098	0.744	0.201	5.60023e-121	1	Arg1
8.5463e-124	1.95873	0.552	0.017	1.78737e-119	9	Grb10
1.20894e-123	1.6064	0.483	0.011	2.52837e-119	9	Tnfrsf19
4.45716e-123	0.919933	0.273	0.001	9.3217e-119	8	Dio1
1.36762e-122	2.86351	0.697	0.036	2.86023e-118	8	Timp3
1.58088e-122	1.97227	0.638	0.026	3.30625e-118	9	Fkbp9
1.60039e-122	2.7756	0.873	0.109	3.34705e-118	6	Axl
5.07155e-122	1.52735	0.362	0.004	1.06066e-117	9	Bmper
7.76232e-121	1.34385	0.47	0.012	1.62341e-116	8	Rhpn2
1.24199e-120	1.3697	0.357	0.002	2.5975e-116	11	AC120486.10
1.73254e-120	1.21283	0.985	0.696	3.62343e-116	0	Csf1r
2.4381e-120	3.2892	0.741	0.04	5.09905e-116	9	Ptn
6.88932e-120	0.911098	0.348	0.004	1.44083e-115	8	Nectin4
1.4785e-119	0.957467	0.394	0.007	3.09213e-115	8	Ttc9
3.40837e-119	4.94413	0.948	0.082	7.12826e-115	9	Lum
3.4421e-119	1.7023	0.483	0.012	7.1988e-115	9	Aebp1
4.71325e-119	1.51375	0.515	0.016	9.85729e-115	8	Irx3
2.75537e-118	1.46307	0.424	0.009	5.76259e-114	8	Adamtsl3
2.8235e-118	1.41931	0.362	0.005	5.90506e-114	9	Epdr1
4.28447e-118	1.34628	0.379	0.006	8.96055e-114	9	Ebf1
5.49271e-118	1.73923	0.515	0.017	1.14875e-113	8	Id4
1.396e-117	1.91481	0.769	0.039	2.91959e-113	10	Mx2
2.0348e-117	3.76698	1	0.092	4.25558e-113	9	Nedd4
6.05085e-117	1.10186	0.307	0.003	1.26547e-112	7	Ccnb1
9.68344e-117	2.48295	0.638	0.028	2.0252e-112	9	Fmo1
1.13155e-116	1.06146	0.394	0.008	2.36653e-112	8	Cx3cl1
1.5409e-116	1.02499	0.31	0.003	3.22264e-112	9	Ddr2
7.28127e-116	2.93348	0.881	0.146	1.5228e-111	4	RT1-Bb
2.5444e-115	1.82676	0.603	0.024	5.32135e-111	9	Tpm2
4.1069e-115	2.17443	0.962	0.47	8.58918e-111	2	Plac8
4.52219e-115	1.87519	0.603	0.024	9.4577e-111	9	Prnp
5.05823e-115	0.928503	0.988	0.918	1.05788e-110	0	Itm2b
5.10522e-115	2.09132	0.707	0.036	1.06771e-110	9	Ctsk
5.25465e-115	1.55679	0.448	0.011	1.09896e-110	9	Adamts2
1.3045e-114	1.06681	0.955	0.476	2.72823e-110	1	Fkbp1a
5.22709e-114	1.38937	0.993	0.715	1.09319e-109	1	Lgals3
3.15398e-113	0.996659	0.333	0.004	6.59624e-109	8	Slc1a1
7.33637e-113	0.993283	0.364	0.006	1.53433e-108	8	Ptpn3
9.4279e-112	1.58259	0.636	0.032	1.97175e-107	8	S100a16
1.97468e-111	0.809915	0.303	0.003	4.12984e-107	8	Grhl2
2.07159e-111	1.29673	0.485	0.015	4.33253e-107	8	Pawr
2.37818e-111	0.685712	0.273	0.002	4.97373e-107	8	Cbs
2.42691e-111	2.50131	0.591	0.027	5.07564e-107	8	Krt15
4.14052e-111	1.95415	0.328	0.004	8.65949e-107	9	Itgbl1
5.16664e-111	1.67079	0.552	0.02	1.08055e-106	9	Meis1
5.58989e-111	2.92756	0.534	0.019	1.16907e-106	9	Col4a5
7.48376e-111	2.79213	0.534	0.019	1.56515e-106	9	Cpxm2
1.01917e-110	2.71268	0.569	0.022	2.13148e-106	9	Sparcl1
1.24241e-110	1.31707	0.529	0.109	2.59837e-106	0	Pltp
2.71448e-110	0.8745	0.318	0.004	5.67707e-106	8	Esrp2
2.89317e-110	0.671368	0.318	0.004	6.05078e-106	8	S100a1
7.07693e-110	2.64077	0.401	0.028	1.48007e-105	3	Cxcr2
1.16627e-109	1.37957	0.397	0.008	2.43913e-105	9	Twist1
1.16925e-109	1.74403	0.78	0.323	2.44537e-105	0	Pf4
1.71135e-109	3.10146	0.776	0.052	3.57913e-105	9	Pls3
7.12479e-109	1.5286	0.431	0.011	1.49008e-104	9	Gpm6b
8.00629e-109	2.06831	0.448	0.012	1.67444e-104	9	Srpx
1.01896e-108	2.36137	0.724	0.044	2.13105e-104	9	Clmp
1.84133e-108	2.51687	0.955	0.091	3.85096e-104	8	Nedd4
4.26343e-108	2.61015	0.603	0.027	8.91653e-104	9	Smoc2
1.10224e-107	2.00189	0.578	0.051	2.30523e-103	4	Gpr171
1.94611e-107	2.31524	0.918	0.134	4.0701e-103	6	C1qb
2.22522e-107	1.0768	0.924	0.404	4.65383e-103	1	Pld3
2.84442e-107	3.43159	0.455	0.014	5.94883e-103	8	Cxcl6
4.41707e-107	1.34239	0.345	0.005	9.23786e-103	9	Pcdh18
5.65821e-107	1.29942	0.512	0.105	1.18336e-102	0	Cndp1
9.34496e-107	1.26683	0.328	0.004	1.95441e-102	9	Ndrg2
5.35998e-106	0.93174	0.333	0.005	1.12099e-101	8	Cldn7
2.29771e-105	1.5026	0.397	0.009	4.80543e-101	9	Mid1
5.79393e-105	1.14017	0.32	0.005	1.21174e-100	7	Nusap1
9.83699e-105	0.959042	1	0.801	2.05731e-100	1	Cd63
1.39414e-104	1.43658	0.4	0.012	2.91571e-100	7	AABR07000658.2
1.4383e-104	2.50517	0.982	0.172	3.00805e-100	6	C1qc
1.91725e-104	1.60311	0.362	0.007	4.00975e-100	9	Lama2
1.15714e-103	1.40084	0.348	0.007	2.42005e-99	8	Anxa8
1.20641e-103	0.994443	0.293	0.003	2.52308e-99	9	Antxr1
1.43967e-103	0.922043	0.303	0.004	3.01092e-99	8	Six4
1.74374e-103	1.42559	0.345	0.006	3.64685e-99	9	Tspan11
2.77735e-103	2.1122	0.517	0.019	5.80854e-99	9	Igsf3
3.05712e-103	2.06285	0.655	0.035	6.39365e-99	9	Fermt2
3.12941e-103	1.2806	0.409	0.011	6.54485e-99	8	Krt8
3.5308e-103	3.29104	0.621	0.032	7.38431e-99	9	Sfrp4
6.01954e-103	0.945199	0.31	0.004	1.25893e-98	9	Col6a1
1.37429e-102	1.64082	0.978	0.626	2.87419e-98	2	S100a10
1.40381e-102	2.08624	0.534	0.021	2.93592e-98	9	Cdkn1c
3.49953e-102	0.889861	0.379	0.009	7.31892e-98	8	Bcam
4.80744e-102	1.44821	0.431	0.012	1.00543e-97	9	Vasn
4.91176e-101	2.61639	0.924	0.094	1.02724e-96	8	Atp1b1
5.18096e-101	2.19953	0.836	0.116	1.08355e-96	6	C1qa
5.86873e-101	3.65592	0.978	0.262	1.22739e-96	4	RT1-Db1
7.18152e-101	3.91225	0.845	0.074	1.50194e-96	9	Gja1
8.22216e-101	2.10221	0.621	0.032	1.71958e-96	9	Mdk
1.42959e-100	2.52719	0.5	0.018	2.98984e-96	9	Aldh1a2
1.56882e-100	1.32241	0.424	0.013	3.28103e-96	8	Olfml2a
1.61546e-100	2.81871	0.741	0.051	3.37858e-96	9	Crispld2
1.70941e-100	1.32602	0.379	0.008	3.57507e-96	9	Myh10
2.28553e-100	0.796768	0.288	0.004	4.77996e-96	8	Cyb561
2.32006e-100	1.40068	0.5	0.02	4.85217e-96	8	Slc6a8
5.39408e-100	1.88984	0.483	0.017	1.12812e-95	9	Igfbp6
6.45188e-100	1.86847	0.552	0.024	1.34935e-95	9	Tgfbr3
6.46672e-100	0.919978	0.333	0.006	1.35245e-95	8	Aqp5
6.82851e-100	4.85995	0.716	0.197	1.42811e-95	3	Ifit3
1.49155e-99	1.04673	0.333	0.007	3.11943e-95	7	Kif11
4.32096e-99	5.18871	0.983	0.116	9.03686e-95	9	Serpine2
4.91403e-99	1.36831	0.708	0.264	1.02772e-94	0	Cfd
6.239e-99	3.85949	0.608	0.12	1.30482e-94	3	Il1r2
3.3847e-98	1.34	0.311	0.01	7.07877e-94	4	Cd7
4.09467e-98	0.825461	0.645	0.167	8.56358e-94	1	Fam20c
6.90576e-98	1.07642	0.373	0.011	1.44427e-93	7	Kif20b
7.06006e-98	2.72127	0.397	0.01	1.47654e-93	9	Postn
9.71145e-98	2.15834	0.345	0.007	2.03105e-93	9	Olfml2b
1.17273e-97	1.25796	1	0.926	2.45264e-93	2	Calm1
2.6039e-97	3.80145	0.468	0.057	5.44579e-93	3	Ifit1bl
3.03757e-97	1.39101	0.414	0.011	6.35278e-93	9	Dkk3
3.70182e-97	0.835604	0.379	0.01	7.74198e-93	8	AC108574.1
4.27074e-97	3.71633	0.955	0.117	8.93182e-93	8	Igfbp5
2.50331e-96	1.69372	0.429	0.007	5.23543e-92	11	Blk
4.54494e-96	1.16076	0.328	0.006	9.50528e-92	9	Olfml1
5.13245e-96	3.89143	0.948	0.108	1.0734e-91	9	Serping1
6.96497e-96	1.38964	0.276	0.003	1.45665e-91	9	Apod
7.48642e-96	3.63592	0.577	0.026	1.56571e-91	10	Cxcl11
1.12268e-95	1.20678	0.293	0.004	2.34797e-91	9	Pdgfrl
1.864e-95	0.90508	0.276	0.003	3.89837e-91	9	Wnt5a
3.14079e-95	2.13176	0.833	0.077	6.56866e-91	8	Tspan8
1.79156e-94	2.45561	0.655	0.04	3.74686e-90	9	Gpx3
3.20907e-94	1.10128	0.345	0.007	6.71144e-90	9	Akr1c14
8.3533e-94	1.36646	0.347	0.009	1.74701e-89	7	Cdk1
2.15332e-93	1.10357	0.303	0.005	4.50345e-89	8	Ptprz1
2.36255e-93	1.12976	0.379	0.01	4.94103e-89	9	Gpx8
2.63315e-93	1.46316	0.397	0.011	5.50698e-89	9	Pdgfrb
4.43037e-93	1.4153	0.37	0.019	9.26568e-89	4	RT1-DOa
4.55548e-93	2.17283	0.621	0.036	9.52733e-89	9	Amotl2
5.62296e-93	0.857618	0.288	0.004	1.17599e-88	8	Cd177
8.36446e-93	2.81945	0.97	0.129	1.74934e-88	8	Tsc22d1
9.23858e-93	3.49656	0.993	0.334	1.93216e-88	4	RT1-Da
9.59813e-93	0.765889	0.288	0.004	2.00735e-88	8	Emp2
1.62002e-92	0.981334	0.944	0.666	3.3881e-88	0	Tpp1
2.17297e-92	1.18412	0.259	0.003	4.54455e-88	9	LOC100911486
2.37629e-92	1.02936	0.968	0.724	4.96978e-88	0	Ctss
4.02501e-92	0.70858	0.259	0.003	8.41791e-88	9	Gpx7
5.70956e-92	1.83149	0.607	0.017	1.1941e-87	11	Dpp4
9.42132e-92	0.660934	0.253	0.003	1.97038e-87	7	Kif4a
1.65567e-91	1.00257	0.276	0.004	3.46266e-87	9	Itga8
4.00327e-91	1.34889	0.596	0.187	8.37243e-87	0	Naaa
4.1119e-91	1.04492	0.967	0.514	8.59962e-87	1	Mmp14
4.16172e-91	2.40733	0.655	0.04	8.70382e-87	9	Timp3
6.52982e-91	1.89922	0.943	0.5	1.36565e-86	2	Vcan
9.9501e-91	1.14039	0.293	0.006	2.08096e-86	7	Ube2c
1.2198e-90	0.850164	0.258	0.003	2.5511e-86	8	Tmprss2
1.58989e-90	0.879622	0.348	0.009	3.32509e-86	8	Arap2
1.64669e-90	1.06844	0.409	0.014	3.44389e-86	8	Irf6
1.75626e-90	1.18378	0.328	0.007	3.67305e-86	9	Loxl2
2.17765e-90	0.542955	0.258	0.003	4.55434e-86	8	Pof1b
3.41128e-90	1.21916	0.439	0.017	7.13435e-86	8	Tmem98
9.28514e-90	1.14334	0.288	0.005	1.94189e-85	8	Fam110c
1.02569e-89	0.702745	0.273	0.004	2.14514e-85	8	Chmp4c
1.99529e-89	0.773659	0.288	0.005	4.17295e-85	8	Tc2n
3.8832e-89	2.78435	0.932	0.721	8.12133e-85	3	Srgn
6.79013e-89	1.65044	0.636	0.043	1.42009e-84	8	Parva
2.39046e-88	3.58949	0.978	0.353	4.99941e-84	4	RT1-Ba
2.62203e-88	1.0284	0.293	0.005	5.48372e-84	9	Cped1
3.02653e-88	1.70361	0.536	0.013	6.32968e-84	11	Klri1
3.72808e-88	1.06352	0.328	0.007	7.7969e-84	9	Ltbp1
4.28498e-88	2.5289	0.5	0.025	8.9616e-84	8	Akap12
5.20119e-88	1.84051	0.912	0.433	1.08778e-83	2	Fn1
6.86641e-88	1.35584	0.397	0.012	1.43604e-83	9	Fhl2
8.29973e-88	0.838446	0.276	0.004	1.73581e-83	9	Mrgprf
1.60215e-87	1.33853	0.994	0.698	3.35073e-83	2	S100a4
1.60769e-87	1.12556	0.276	0.004	3.36233e-83	9	Itga1
1.84978e-87	1.18757	0.379	0.011	3.86863e-83	9	Gulp1
2.13879e-87	1.15428	0.889	0.554	4.47306e-83	0	Ctsc
3.0133e-87	0.77638	0.28	0.005	6.30202e-83	7	Aspm
3.63557e-87	2.56951	0.672	0.048	7.60344e-83	9	Pam
4.85161e-87	1.47772	0.53	0.029	1.01467e-82	8	Plet1
5.70624e-87	1.37733	0.394	0.014	1.1934e-82	8	Adamts15
6.27305e-87	1.16595	0.379	0.012	1.31195e-82	8	Cryab
1.27146e-86	0.699939	0.258	0.004	2.65914e-82	8	LOC100912195
1.4598e-86	2.04548	0.655	0.044	3.05302e-82	9	Parva
1.78041e-86	4.03103	0.894	0.121	3.72355e-82	8	Clu
2.14927e-86	1.21726	0.801	0.433	4.49499e-82	0	Ncoa4
2.60067e-86	0.906479	0.318	0.008	5.43903e-82	8	Ehf
1.38563e-85	0.901522	0.394	0.014	2.8979e-81	8	Tjp1
1.88367e-85	3.57331	0.793	0.074	3.9395e-81	9	Igfbp7
2.30304e-85	0.729914	0.449	0.084	4.81658e-81	1	Slamf6
3.61934e-85	1.13357	0.328	0.007	7.5695e-81	9	Enah
4.33743e-85	3.24411	1	0.4	9.07129e-81	4	Cd74
6.8257e-85	1.21703	0.328	0.007	1.42753e-80	9	Vegfc
8.70201e-85	2.85199	0.745	0.364	1.81994e-80	1	Spp1
2.20835e-84	0.974697	0.276	0.004	4.61855e-80	9	Ednra
6.06555e-84	2.72052	0.493	0.031	1.26855e-79	7	Mki67
1.03167e-83	1.02561	0.831	0.468	2.15763e-79	0	Folr2
1.30657e-83	1.81798	0.621	0.041	2.73255e-79	9	Rnase4
1.58315e-83	1.0786	0.393	0.007	3.31099e-79	11	Sema4f
1.86297e-83	0.894702	0.998	0.924	3.89622e-79	1	Ctsb
2.92772e-83	1.27963	0.601	0.213	6.12304e-79	0	Apobec1
3.06517e-83	2.0125	0.362	0.011	6.41049e-79	9	Cthrc1
4.48203e-83	0.895718	0.916	0.435	9.37371e-79	1	Vat1
9.93661e-83	1.70883	0.5	0.025	2.07814e-78	9	Lpar1
1.105e-82	1.54843	0.4	0.018	2.31099e-78	7	Prc1
1.25753e-82	0.80302	0.286	0.003	2.63001e-78	11	Gpr33
1.27075e-82	1.5555	0.397	0.014	2.65764e-78	9	Adamts4
1.45894e-82	1.99231	0.603	0.04	3.05122e-78	9	Zbtb20
1.87722e-82	1.33434	0.345	0.009	3.92602e-78	9	Prelp
2.60715e-82	0.91588	0.905	0.439	5.4526e-78	1	Msr1
2.69209e-82	1.95953	0.982	0.971	5.63023e-78	3	AC134224.3
5.06265e-82	1.47863	0.318	0.008	1.0588e-77	8	Slc34a2
3.67338e-81	0.885978	0.288	0.006	7.6825e-77	8	LOC498222
5.50119e-81	0.87551	0.985	0.685	1.15052e-76	1	Prdx5
8.37951e-81	1.54079	0.345	0.01	1.75249e-76	9	Tmem178a
1.10604e-80	0.844419	0.9	0.402	2.31317e-76	1	Ctsd
1.45924e-80	1.15318	0.414	0.016	3.05186e-76	9	Camk2n1
1.49727e-80	1.05141	0.31	0.007	3.1314e-76	9	Mpdz
1.93159e-80	0.766265	1	0.937	4.03972e-76	1	Psap
2.05133e-80	5.85737	1	0.169	4.29015e-76	9	NEWGENE-621351
2.18306e-80	1.67526	0.536	0.015	4.56565e-76	11	AABR07006275.1
2.84042e-80	0.881029	0.258	0.004	5.94046e-76	8	Rerg
3.18364e-80	1.22788	0.956	0.58	6.65827e-76	2	Lsp1
3.64041e-80	0.922162	0.259	0.004	7.61355e-76	9	Jam3
3.89537e-80	1.3028	0.439	0.02	8.14678e-76	8	AABR07004228.1
4.01731e-80	3.15109	0.586	0.039	8.40179e-76	9	Sfrp1
5.00114e-80	3.11001	1	0.07	1.04594e-75	11	Ctse
7.59614e-80	1.02889	0.88	0.587	1.58866e-75	0	Clec4a3
1.5843e-79	2.00419	0.517	0.147	3.3134e-75	0	Lyve1
2.76637e-79	0.832593	0.94	0.444	5.78558e-75	1	Vcan
5.77869e-79	1.38914	0.978	0.69	1.20856e-74	2	S100a6
6.56691e-79	0.660025	1	0.827	1.3734e-74	1	Cstb
6.95197e-79	0.834782	0.993	0.714	1.45393e-74	1	Gpnmb
7.84903e-79	1.81326	0.5	0.026	1.64155e-74	9	Fat1
1.51735e-78	4.23408	0.985	0.189	3.17338e-74	8	Slc12a2
1.57145e-78	0.733293	0.293	0.008	3.28652e-74	7	Cenpw
1.57379e-78	1.23622	0.98	0.687	3.29142e-74	1	Ctsl
2.00282e-78	3.58749	0.797	0.375	4.18869e-74	3	LOC100359515
2.28151e-78	1.28144	0.379	0.013	4.77154e-74	9	Emilin1
2.36924e-78	0.951482	0.31	0.007	4.95504e-74	9	Kctd15
2.69245e-78	1.78224	0.296	0.032	5.631e-74	0	Cd163
3.02394e-78	0.667842	0.288	0.007	6.32426e-74	8	Plekha6
3.74285e-78	1.28694	0.984	0.647	7.82779e-74	2	RGD1559482
3.91596e-78	1.90724	0.569	0.036	8.18984e-74	9	Nbl1
4.14975e-78	1.313	0.938	0.67	8.67879e-74	0	Cfh
9.3315e-78	1.46723	0.764	0.297	1.95159e-73	2	Chi3l1
9.99911e-78	0.736471	0.871	0.393	2.09121e-73	1	Anpep
1.18248e-77	1.39794	0.328	0.009	2.47304e-73	9	Clec14a
1.21067e-77	1.34268	0.969	0.733	2.53199e-73	2	Anxa2
6.05298e-77	1.59945	0.466	0.022	1.26592e-72	9	Eln
7.03774e-77	0.856834	0.318	0.009	1.47187e-72	8	Itgb4
1.1884e-76	0.8441	0.609	0.189	2.48542e-72	1	Enpp3
1.51388e-76	1.3116	0.364	0.014	3.16614e-72	8	Cldn11
1.5901e-76	1.31316	0.47	0.026	3.32553e-72	8	Tm4sf1
1.78086e-76	1.2929	0.31	0.008	3.7245e-72	9	Mecom
3.68681e-76	3.47939	0.73	0.31	7.7106e-72	3	Csf3r
4.80314e-76	3.44153	0.985	0.189	1.00453e-71	8	Ifitm3
5.12423e-76	0.54843	0.253	0.005	1.07168e-71	7	Kifc1
6.36236e-76	1.91551	0.483	0.025	1.33062e-71	9	Fgfr2
8.94292e-76	0.994155	0.771	0.32	1.87032e-71	1	Sdc1
1.02205e-75	1.49487	0.362	0.012	2.13751e-71	9	Snai1
1.16585e-75	1.90377	0.655	0.053	2.43825e-71	9	Cavin1
2.04454e-75	0.827944	0.276	0.006	4.27594e-71	9	Adamts9
3.73174e-75	2.63842	0.833	0.108	7.80455e-71	8	Hes1
4.31299e-75	1.86615	0.75	0.066	9.02018e-71	10	AABR07018078.1
6.48617e-75	1.20687	0.357	0.006	1.35652e-70	11	Cldn1
1.2881e-74	1.37486	0.701	0.307	2.69393e-70	0	Tmem176b
1.52631e-74	0.839117	0.958	0.716	3.19212e-70	0	Ctsa
1.87009e-74	1.57604	0.31	0.008	3.91111e-70	9	Abca8a
3.26625e-74	1.50267	0.36	0.016	6.83104e-70	7	Cenpe
3.58649e-74	1.58342	0.31	0.008	7.50079e-70	9	Adra2a
3.79007e-74	0.863899	0.989	0.678	7.92656e-70	1	Prdx1
5.16138e-74	0.983836	0.951	0.786	1.07945e-69	0	Glul
7.85751e-74	1.10847	0.362	0.013	1.64332e-69	9	Casc4
9.64963e-74	2.65811	0.909	0.142	2.01812e-69	8	Mt2A
9.99195e-74	1.46344	0.414	0.018	2.08972e-69	9	Gpc4
1.04773e-73	1.13867	0.429	0.01	2.19123e-69	11	Prr15
1.06037e-73	0.476233	0.258	0.005	2.21765e-69	8	Efna1
1.32439e-73	0.7661	0.288	0.008	2.76983e-69	8	Slc26a7
5.09659e-73	1.67113	0.47	0.122	1.0659e-68	0	C1qc
5.32114e-73	1.53068	0.431	0.02	1.11286e-68	9	Ltbp3
5.67819e-73	0.979509	0.409	0.019	1.18754e-68	8	Foxc1
6.15783e-73	0.865564	0.967	0.551	1.28785e-68	1	Lgmn
9.1414e-73	0.691709	0.765	0.297	1.91183e-68	1	Lhfpl2
2.04869e-72	0.906634	0.835	0.374	4.28463e-68	1	Dusp2
2.1034e-72	1.25521	0.293	0.007	4.39905e-68	9	Nkd2
2.11363e-72	1.58638	0.476	0.121	4.42045e-68	1	Ccl7
2.13798e-72	0.757663	0.862	0.408	4.47138e-68	1	Anxa7
3.39594e-72	0.607332	0.293	0.009	7.10227e-68	7	Asf1b
4.54804e-72	0.941944	0.333	0.012	9.51177e-68	8	Itga3
9.39449e-72	0.894933	0.333	0.012	1.96476e-67	8	Lmo7
1.02524e-71	3.35135	0.962	0.138	2.14418e-67	10	Mx1
1.49908e-71	5.45387	1	0.202	3.13517e-67	9	Col3a1
1.98354e-71	2.53868	0.36	0.017	4.14837e-67	7	Top2a
2.37227e-71	1.69286	0.397	0.017	4.96137e-67	9	Cxcl12
2.50268e-71	1.08946	0.259	0.005	5.23411e-67	9	Runx1t1
2.59801e-71	0.918484	1	0.977	5.43348e-67	2	LOC100361457
3.02051e-71	0.704463	0.625	0.204	6.31709e-67	1	Pak1ip1
3.27272e-71	0.774461	0.916	0.502	6.84457e-67	1	Dynlrb1
3.36346e-71	0.681966	0.258	0.006	7.03434e-67	8	Ano1
3.85323e-71	0.820425	0.949	0.722	8.05865e-67	0	Scpep1
7.05665e-71	0.860711	0.377	0.076	1.47583e-66	0	Rarres1
7.10561e-71	2.47941	0.424	0.023	1.48607e-66	8	Krt5
7.20166e-71	0.838606	0.32	0.012	1.50615e-66	7	Nuf2
9.38091e-71	2.91835	0.874	0.591	1.96192e-66	3	Slfn4
9.69087e-71	1.12489	0.742	0.306	2.02675e-66	2	Trem1
1.02609e-70	1.14523	0.413	0.024	2.14597e-66	7	Racgap1
1.2843e-70	1.04259	0.328	0.011	2.68599e-66	9	Cygb
1.51105e-70	1.89066	0.591	0.051	3.16021e-66	8	Id1
1.96563e-70	1.03336	0.329	0.055	4.11091e-66	0	Slc9a9
2.26016e-70	0.837439	0.273	0.007	4.7269e-66	8	Bace2
3.73939e-70	1.44758	0.995	0.972	7.82055e-66	3	H3f3a
4.11179e-70	3.36443	0.793	0.095	8.5994e-66	9	Ccn1
4.81862e-70	4.17857	0.81	0.1	1.00777e-65	9	Ccn2
8.79792e-70	1.6015	0.552	0.037	1.84e-65	9	Abi3bp
1.14329e-69	2.09601	0.621	0.051	2.39107e-65	9	Aqp1
1.17203e-69	0.804842	0.927	0.533	2.45117e-65	1	Atp6v1e1
1.43775e-69	0.771515	0.303	0.01	3.00691e-65	8	Frk
1.91154e-69	1.92832	0.654	0.054	3.9978e-65	10	Cmpk2
1.93885e-69	0.956183	0.303	0.01	4.0549e-65	8	Efs
3.81944e-69	2.03502	0.94	0.609	7.98797e-65	2	Slpi
6.68534e-69	0.918457	0.328	0.011	1.39817e-64	9	Phlda3
9.51613e-69	1.21872	0.31	0.01	1.9902e-64	9	Gpr176
1.02719e-68	1.57617	0.345	0.013	2.14827e-64	9	Ptx3
1.36278e-68	1.41078	0.259	0.006	2.85012e-64	9	Moxd1
2.93634e-68	0.703308	0.958	0.754	6.14107e-64	0	Npc2
2.96132e-68	1.09208	0.454	0.13	6.1933e-64	0	Siglec1
3.74344e-68	1.50182	0.466	0.027	7.82903e-64	9	Cavin3
3.89449e-68	0.65133	0.267	0.008	8.14495e-64	7	Ncapg
4.03791e-68	1.90171	0.517	0.036	8.44489e-64	9	Fzd1
7.26039e-68	3.09845	0.991	0.436	1.51844e-63	6	Rgs1
7.46469e-68	1.11687	0.276	0.007	1.56116e-63	9	Mfap5
7.68529e-68	0.51421	0.273	0.008	1.6073e-63	8	Cgnl1
1.04937e-67	0.58963	0.288	0.009	2.19465e-63	8	Elmo3
1.1652e-67	0.848817	0.318	0.011	2.43689e-63	8	Capn13
1.28334e-67	0.864999	0.303	0.01	2.68399e-63	8	Ppl
1.32883e-67	1.10254	0.348	0.015	2.77912e-63	8	Gpc3
1.41736e-67	0.788108	0.722	0.28	2.96427e-63	1	Tgm2
3.20248e-67	5.40488	0.983	0.207	6.69766e-63	9	Igfbp4
3.93975e-67	0.823464	0.985	0.645	8.23959e-63	1	Smpdl3a
4.79725e-67	5.40032	1	0.221	1.0033e-62	9	Sparc
4.88413e-67	0.623858	0.836	0.367	1.02147e-62	1	Bcat1
5.00426e-67	1.60431	0.448	0.026	1.04659e-62	9	Efemp2
6.77542e-67	0.922605	0.394	0.02	1.41701e-62	8	Scara3
7.18767e-67	1.78258	0.31	0.01	1.50323e-62	9	Prss35
8.64196e-67	1.05706	0.784	0.368	1.80738e-62	1	Scd2
9.64585e-67	1.38108	0.414	0.021	2.01733e-62	9	Scara3
1.26806e-66	1.17571	0.606	0.239	2.65203e-62	0	Tmem176a
1.64872e-66	1.94181	0.483	0.031	3.44814e-62	9	Runx2
3.55266e-66	1.94243	0.569	0.046	7.43004e-62	9	Plod2
6.23805e-66	0.754603	0.273	0.008	1.30463e-61	8	Ajuba
6.28829e-66	0.816162	0.992	0.761	1.31513e-61	0	Cybb
6.38272e-66	0.781706	0.303	0.011	1.33488e-61	8	Pard3
7.42997e-66	0.702793	0.942	0.54	1.5539e-61	1	Sgpl1
1.24196e-65	1.27374	0.373	0.021	2.59743e-61	7	Ndc80
1.27089e-65	1.72354	0.413	0.027	2.65795e-61	7	Tpx2
1.32179e-65	1.27348	0.333	0.016	2.76438e-61	7	Bub1
2.50272e-65	2.81663	0.918	0.291	5.2342e-61	6	Cd83
2.54214e-65	1.22132	0.303	0.011	5.31663e-61	8	Fcgbp
4.03222e-65	2.02053	0.955	0.301	8.43299e-61	6	Tmem176a
6.08961e-65	0.517455	0.545	0.164	1.27358e-60	1	Tubb6
6.40014e-65	0.629669	0.756	0.309	1.33852e-60	1	Slc7a8
6.4395e-65	0.901856	0.293	0.012	1.34676e-60	7	Cenpa
7.19452e-65	1.15043	0.82	0.399	1.50466e-60	1	Fn1
8.05184e-65	1.22524	0.31	0.011	1.68396e-60	9	Sema5a
1.03235e-64	1.95548	0.483	0.031	2.15906e-60	9	Col4a1
1.05866e-64	4.12319	0.862	0.122	2.21408e-60	9	Igfbp5
1.41291e-64	1.09999	0.303	0.011	2.95496e-60	8	Ackr3
2.33151e-64	0.97239	0.872	0.561	4.87612e-60	0	Ehd4
2.95612e-64	0.657361	0.258	0.007	6.18242e-60	8	Igfbp2
3.21083e-64	0.676189	0.273	0.008	6.71512e-60	8	Map7
4.15011e-64	0.793776	0.426	0.117	8.67954e-60	0	Pla2g15
4.52199e-64	0.685148	0.984	0.702	9.4573e-60	2	Srgn
9.57689e-64	1.24594	0.5	0.037	2.00291e-59	8	Amotl2
1.14189e-63	1.22272	0.855	0.513	2.38815e-59	0	Dab2
1.15739e-63	2.94787	0.983	0.192	2.42056e-59	9	Ifitm3
1.2512e-63	0.678152	0.844	0.389	2.61675e-59	1	AABR07072356.1
1.35965e-63	0.802214	0.259	0.007	2.84358e-59	9	Smo
1.41098e-63	1.17296	0.293	0.009	2.95093e-59	9	Trib2
1.50587e-63	0.850735	0.276	0.008	3.14938e-59	9	Lhfpl6
1.71798e-63	1.1276	0.53	0.042	3.59298e-59	8	Nid1
2.93875e-63	1.35219	0.31	0.011	6.1461e-59	9	Adgrl2
4.19082e-63	0.834131	0.273	0.009	8.76468e-59	8	Pard6b
4.6924e-63	1.19869	0.991	0.925	9.81369e-59	3	Fcer1g
4.81626e-63	1.08563	0.362	0.016	1.00727e-58	9	Fkbp7
8.77772e-63	0.725212	0.273	0.009	1.83577e-58	8	Rab25
9.52954e-63	0.670993	0.333	0.015	1.99301e-58	8	RGD1561161
1.04544e-62	0.907959	0.288	0.01	2.18644e-58	8	Tanc1
1.11849e-62	0.984619	0.288	0.01	2.33921e-58	8	Paqr5
1.18134e-62	0.758428	0.944	0.587	2.47066e-58	1	Atp6v1a
1.37347e-62	1.10465	0.345	0.015	2.87248e-58	9	AABR07072236.1
1.40303e-62	1.1569	0.931	0.595	2.93431e-58	2	Gda
1.57019e-62	1.49586	0.273	0.009	3.2839e-58	8	Prss22
2.03891e-62	1.98592	0.31	0.011	4.26419e-58	9	Tnn
2.21224e-62	0.600258	0.709	0.277	4.62668e-58	1	Stom
2.22598e-62	3.14362	0.595	0.196	4.65542e-58	3	Gadd45a
2.42619e-62	0.772486	0.916	0.531	5.07414e-58	1	Tmem14c
2.57721e-62	0.669422	0.273	0.009	5.38998e-58	8	Plagl1
2.61819e-62	2.40096	0.81	0.114	5.47569e-58	9	Cnn3
3.25206e-62	0.840781	0.318	0.013	6.80136e-58	8	Osr2
4.12613e-62	5.69024	1	0.288	8.62938e-58	8	Bpifa1
2.69222e-61	1.57327	0.485	0.037	5.63051e-57	8	Gprc5a
3.16326e-61	0.761006	0.253	0.008	6.61563e-57	7	Cep55
3.39647e-61	2.20138	0.973	0.379	7.10339e-57	6	Tmem176b
8.20208e-61	1.07842	0.613	0.226	1.71538e-56	2	RGD1562667
1.8945e-60	0.668075	0.916	0.467	3.96216e-56	1	Slc43a2
2.31833e-60	0.808499	0.258	0.008	4.84856e-56	8	Epha4
2.45904e-60	0.840296	0.995	0.797	5.14284e-56	1	Txn1
4.2379e-60	0.685619	0.656	0.242	8.86315e-56	1	Siglec10
4.54978e-60	1.48405	0.448	0.029	9.51541e-56	9	Maged1
4.7484e-60	1.47294	0.409	0.026	9.9308e-56	8	Fgfr2
6.06001e-60	0.664118	0.28	0.012	1.26739e-55	7	Kif22
6.42942e-60	1.50679	0.448	0.029	1.34465e-55	9	F2r
6.71737e-60	1.12273	0.252	0.014	1.40487e-55	4	P2ry10
7.80404e-60	0.91014	0.276	0.009	1.63214e-55	9	LOC100910978
1.05589e-59	1.47195	0.481	0.031	2.20828e-55	10	Rsad2
1.14258e-59	0.863863	0.529	0.194	2.3896e-55	0	Tmem37
1.53513e-59	1.00552	0.47	0.035	3.21057e-55	8	Fzd1
1.62532e-59	1.21134	0.274	0.018	3.39919e-55	4	Slamf7
1.96346e-59	1.3284	0.5	0.042	4.10637e-55	8	Jup
1.97549e-59	0.582493	1	0.917	4.13153e-55	1	Calm1
2.01682e-59	2.50343	0.855	0.251	4.21799e-55	6	Errfi1
2.20251e-59	0.800038	0.929	0.655	4.60632e-55	0	Clec4a1
3.21786e-59	0.594749	0.793	0.363	6.72984e-55	1	Sec11c
3.80672e-59	0.532346	0.715	0.294	7.96138e-55	1	Capg
6.47437e-59	0.633586	0.985	0.812	1.35405e-54	0	Aif1
7.94482e-59	0.946987	0.8	0.406	1.66158e-54	1	Lgals1
8.74914e-59	1.38544	0.5	0.042	1.8298e-54	8	F11r
1.35536e-58	2.03514	0.883	0.832	2.83459e-54	3	AC134224.1
1.47051e-58	1.21535	0.304	0.025	3.07543e-54	4	Olfm1
1.67637e-58	1.17736	0.5	0.019	3.50596e-54	11	Flt3
1.70889e-58	4.01555	0.879	0.169	3.57398e-54	9	Tpm1
1.76617e-58	0.491547	0.607	0.21	3.69376e-54	1	Igsf8
1.99514e-58	0.550974	1	1	4.17264e-54	1	Cd68
3.04773e-58	1.38872	0.328	0.015	6.37402e-54	9	Trim2
4.02369e-58	1.03653	0.345	0.016	8.41515e-54	9	Tjp1
4.59618e-58	0.670443	0.975	0.659	9.61246e-54	1	Ran
6.21501e-58	0.747185	0.975	0.65	1.29981e-53	1	Cotl1
7.75635e-58	1.47804	0.362	0.018	1.62216e-53	9	Col5a3
8.00431e-58	2.02129	0.758	0.116	1.67402e-53	8	Klf9
9.05694e-58	1.1553	0.31	0.013	1.89417e-53	9	Htra3
1.43059e-57	0.959457	0.293	0.011	2.99194e-53	9	Dennd2b
1.71786e-57	1.49374	0.483	0.037	3.59273e-53	9	Cpq
1.82156e-57	0.683626	0.989	0.676	3.8096e-53	1	Itgb2
2.14451e-57	0.966033	0.333	0.017	4.48504e-53	8	Ephb4
2.82105e-57	1.41884	0.382	0.099	5.89994e-53	0	C1qb
2.84969e-57	5.48245	0.776	0.111	5.95985e-53	9	Mmp13
2.89872e-57	0.886795	0.467	0.142	6.06237e-53	1	Wfdc21
3.65608e-57	2.46161	0.27	0.028	7.64632e-53	3	Ca4
4.03645e-57	1.4703	0.397	0.023	8.44183e-53	9	Plat
4.37363e-57	0.60953	0.925	0.52	9.14701e-53	1	Plekhb2
5.64028e-57	1.2811	0.393	0.012	1.17961e-52	11	Ms4a4c
6.72157e-57	0.625901	0.931	0.521	1.40575e-52	1	Cd44
7.77542e-57	1.10252	0.302	0.056	1.62615e-52	1	Fabp4
8.27164e-57	0.464253	0.329	0.067	1.72993e-52	1	AABR07044977.1
9.23687e-57	1.52529	0.527	0.078	1.9318e-52	6	Aspa
1.2709e-56	0.935789	0.276	0.01	2.65795e-52	9	Sertad4
1.28748e-56	0.821527	0.253	0.01	2.69264e-52	7	Hmmr
1.37735e-56	0.999901	0.293	0.011	2.88058e-52	9	Fkbp10
1.43342e-56	0.76395	0.434	0.134	2.99786e-52	0	N4bp2l1
1.71983e-56	1.03944	0.595	0.222	3.59684e-52	1	Ccl2
1.74505e-56	0.690869	0.393	0.097	3.6496e-52	1	Cd200
1.78029e-56	1.02972	0.364	0.022	3.72331e-52	8	Osbpl5
2.98629e-56	0.619908	0.802	0.384	6.24553e-52	1	AABR07012795.1
3.66031e-56	0.611493	0.769	0.35	7.65518e-52	1	Igf2r
4.95345e-56	0.823017	0.715	0.403	1.03596e-51	0	Tnfaip8l2
5.94996e-56	1.24277	0.5	0.042	1.24437e-51	8	NEWGENE-1308171
6.59812e-56	0.773365	0.414	0.116	1.37993e-51	0	Ctla2a
9.33762e-56	1.09995	0.3	0.022	1.95287e-51	6	Plau
9.5257e-56	0.544998	0.784	0.353	1.99221e-51	1	Eno1
1.08882e-55	0.901649	0.318	0.015	2.27716e-51	8	Etl4
1.74314e-55	0.63743	0.273	0.011	3.6456e-51	8	Nfib
1.80925e-55	2.1376	0.846	0.119	3.78386e-51	10	Ifit2
2.17738e-55	0.527608	0.762	0.339	4.55377e-51	1	Coro1c
2.38474e-55	0.48781	0.484	0.146	4.98745e-51	1	Slc39a14
3.05281e-55	0.783842	0.958	0.659	6.38464e-51	1	S100a6
3.92932e-55	0.645837	0.98	0.708	8.21777e-51	1	Selenof
4.44187e-55	1.97344	0.586	0.062	9.28972e-51	9	Il11ra1
7.95121e-55	0.759049	0.288	0.012	1.66292e-50	8	Ephb3
7.95124e-55	0.55659	0.711	0.312	1.66292e-50	1	Cisd1
1.00159e-54	0.95404	0.701	0.377	2.09473e-50	0	Pik3cg
1.13198e-54	0.499479	0.531	0.18	2.36741e-50	1	Trpv2
1.29002e-54	5.87331	0.983	0.283	2.69796e-50	9	Col1a1
1.46512e-54	0.591203	0.993	0.654	3.06415e-50	1	Ctsz
1.616e-54	0.816205	0.318	0.016	3.3797e-50	8	Myo6
2.12231e-54	0.597509	0.967	0.602	4.4386e-50	1	Atp5if1
2.23603e-54	1.19084	0.348	0.083	4.67644e-50	0	C1qa
2.30163e-54	1.50958	0.561	0.06	4.81364e-50	8	Spry1
2.55821e-54	2.00949	0.697	0.095	5.35023e-50	8	Ccn1
2.80773e-54	0.994521	0.291	0.021	5.87208e-50	6	Basp1
3.19214e-54	0.901181	0.297	0.063	6.67604e-50	0	Zfat
3.68017e-54	1.03106	0.259	0.009	7.6967e-50	9	Gstt3
3.69998e-54	2.41454	0.964	0.657	7.73813e-50	6	Cxcl16
5.01904e-54	0.791042	0.618	0.304	1.04968e-49	0	Rab13
6.3863e-54	0.580937	0.873	0.429	1.33563e-49	1	Dnase2
9.53178e-54	0.927224	0.409	0.029	1.99348e-49	8	Maged1
1.04437e-53	2.18326	0.982	0.408	2.1842e-49	6	Cd74
1.14191e-53	1.87256	0.773	0.124	2.38819e-49	8	Ccnd1
1.1451e-53	0.524908	0.673	0.282	2.39486e-49	1	Plp2
1.46751e-53	0.82959	0.276	0.011	3.06916e-49	9	Tgfb1i1
1.97151e-53	1.12582	0.409	0.03	4.12323e-49	8	Ddr1
2.21658e-53	0.994226	0.409	0.03	4.63576e-49	8	Cttn
3.19685e-53	1.09775	0.362	0.021	6.6859e-49	9	Neo1
3.36456e-53	0.838199	0.288	0.013	7.03665e-49	8	Tjp2
3.74576e-53	1.5722	0.418	0.052	7.83389e-49	6	Fam214a
3.83488e-53	1.1005	0.379	0.025	8.02026e-49	8	Sulf1
4.15971e-53	0.475492	0.369	0.093	8.69962e-49	1	Gas2l3
4.45541e-53	2.14937	0.31	0.015	9.31804e-49	9	Dpt
4.49615e-53	0.595207	0.927	0.522	9.40324e-49	1	G6pd
5.55423e-53	3.1003	0.303	0.015	1.16161e-48	8	Ccl20
7.09354e-53	1.05079	0.981	0.703	1.48354e-48	2	Cd14
7.84836e-53	1.46641	0.918	0.273	1.64141e-48	6	RT1-Db1
8.38535e-53	1.12065	0.5	0.047	1.75371e-48	8	Agrn
9.77917e-53	0.778292	0.9	0.563	2.04522e-48	0	Lgmn
9.98476e-53	2.63395	0.845	0.162	2.08821e-48	9	Fbln1
1.07445e-52	0.468295	0.731	0.315	2.24711e-48	1	Phyhd1
1.59871e-52	0.939688	0.995	0.994	3.34353e-48	3	B2m
1.8514e-52	0.635831	0.333	0.019	3.87201e-48	8	Ramp2
2.64051e-52	0.674754	0.971	0.601	5.52236e-48	1	Pla2g7
2.90891e-52	1.08991	0.416	0.134	6.0837e-48	0	Colec12
2.94195e-52	2.43974	0.829	0.639	6.1528e-48	3	Il1rn
3.45792e-52	1.5391	0.397	0.026	7.23189e-48	9	Sulf1
4.04276e-52	1.17237	0.321	0.008	8.45503e-48	11	Havcr1
6.10532e-52	1.4857	0.293	0.013	1.27687e-47	9	Adgrf5
7.61397e-52	0.862307	0.519	0.223	1.59239e-47	0	Plxna1
7.99831e-52	1.12963	0.312	0.072	1.67277e-47	0	Igf1
9.06956e-52	0.541343	0.303	0.015	1.89681e-47	8	Enpep
9.16063e-52	0.575947	0.987	0.728	1.91585e-47	1	Cox7c
9.38993e-52	2.61427	0.879	0.186	1.96381e-47	9	C1r
9.76471e-52	2.43058	0.541	0.11	2.04219e-47	4	Nr4a3
9.88516e-52	0.599237	0.875	0.449	2.06738e-47	1	Slc11a1
9.91491e-52	0.606731	0.98	0.717	2.0736e-47	1	Tram1
1.00635e-51	1.8531	0.846	0.13	2.10468e-47	10	Isg15
1.16679e-51	0.489673	0.435	0.128	2.44022e-47	1	Plpp3
1.17631e-51	1.22148	0.356	0.042	2.46013e-47	4	RT1-Db2
1.84014e-51	0.42473	0.598	0.221	3.84848e-47	1	Slc25a24
2.40814e-51	0.786837	0.998	0.925	5.03638e-47	0	Lyz2
2.81361e-51	1.11831	0.485	0.046	5.88438e-47	8	Lbp
3.26879e-51	0.912092	0.855	0.539	6.83635e-47	0	Dusp6
4.47655e-51	1.37139	0.591	0.074	9.36225e-47	8	Prkci
4.82673e-51	0.429941	0.549	0.194	1.00946e-46	1	Comt
6.2581e-51	2.88695	0.948	0.232	1.30882e-46	9	Emp1
6.5292e-51	1.07184	0.259	0.01	1.36552e-46	9	Myl9
7.44303e-51	0.567057	0.847	0.427	1.55663e-46	1	Tns3
8.9845e-51	1.91852	0.755	0.227	1.87902e-46	6	Pmepa1
1.0982e-50	4.43941	0.552	0.061	2.29677e-46	9	Sfrp2
1.15128e-50	0.590578	0.88	0.49	2.40778e-46	1	Ybx3
1.20026e-50	0.761369	0.902	0.666	2.51022e-46	0	Snx5
1.38385e-50	0.607228	0.948	0.784	2.89417e-46	0	Ctsh
1.4045e-50	1.27858	0.409	0.032	2.93737e-46	8	Epha2
1.41054e-50	0.567282	0.958	0.601	2.95e-46	1	Cyba
1.52049e-50	0.739285	0.307	0.019	3.17996e-46	7	Cenpk
1.79471e-50	1.43556	0.485	0.047	3.75346e-46	8	Nr1d1
2.11666e-50	1.20958	0.786	0.429	4.42679e-46	2	Bcat1
2.7022e-50	1.01947	0.31	0.015	5.65137e-46	9	Cdc42ep1
2.78847e-50	1.36107	0.293	0.014	5.8318e-46	9	Alpl
3.10539e-50	0.435781	0.649	0.26	6.49461e-46	1	Slc31a2
3.28909e-50	2.72256	0.793	0.136	6.87881e-46	9	Tsc22d1
3.36088e-50	0.66111	0.987	0.662	7.02894e-46	1	S100a4
3.91482e-50	0.665503	0.74	0.338	8.18746e-46	1	Acod1
4.56746e-50	0.66722	0.918	0.278	9.55238e-46	6	Bpifa1
4.91456e-50	1.74864	0.31	0.016	1.02783e-45	9	Enpep
6.29482e-50	2.38236	0.806	0.752	1.3165e-45	3	Atf4
7.42803e-50	0.908146	0.455	0.04	1.5535e-45	8	Twsg1
7.97221e-50	0.450552	0.54	0.188	1.66731e-45	1	Niban2
8.65996e-50	0.559111	0.973	0.703	1.81114e-45	1	Rab1a
8.80862e-50	0.558824	0.884	0.462	1.84223e-45	1	Mgst1
9.971e-50	0.965515	0.361	0.102	2.08533e-45	0	Itgb5
1.01522e-49	2.7573	0.703	0.436	2.12324e-45	3	Mcemp1
1.13326e-49	2.66679	0.573	0.086	2.3701e-45	7	Stmn1
1.22282e-49	0.595147	0.984	0.711	2.55741e-45	1	Eif4a1
1.31219e-49	1.53871	0.491	0.081	2.74431e-45	6	Cd86
1.6291e-49	3.41542	0.692	0.09	3.4071e-45	10	Cxcl10
1.8359e-49	2.12848	0.714	0.054	3.8396e-45	11	Cadm1
2.19251e-49	2.05318	0.607	0.038	4.58542e-45	11	Mycl
2.26154e-49	0.879806	0.984	0.72	4.72979e-45	2	Prdx5
2.52195e-49	0.486218	0.598	0.23	5.2744e-45	1	Mertk
2.84635e-49	1.72617	0.367	0.109	5.95286e-45	0	Clec10a
3.26562e-49	0.919326	0.259	0.01	6.82973e-45	9	Atp1b2
3.76488e-49	0.463853	0.687	0.291	7.87387e-45	1	Nme1
4.18683e-49	1.22668	0.31	0.016	8.75634e-45	9	Stc1
8.03109e-49	0.812923	0.897	0.629	1.67962e-44	0	Lyc2
9.38418e-49	0.576674	0.918	0.544	1.96261e-44	1	Abracl
9.6978e-49	1.5618	0.321	0.009	2.0282e-44	11	Ctla4
1.26256e-48	0.593137	0.973	0.661	2.64051e-44	1	Atp6ap2
1.32857e-48	2.27125	0.603	0.074	2.77857e-44	9	Gas6
3.10596e-48	0.796436	0.932	0.728	6.4958e-44	0	Cltc
3.14206e-48	0.526067	0.975	0.648	6.5713e-44	1	Atp6v1b2
3.3826e-48	0.975049	0.409	0.107	7.07437e-44	2	Cfb
3.80333e-48	2.21561	0.36	0.074	7.95427e-44	3	Nos2
4.48471e-48	1.32388	0.4	0.051	9.37933e-44	6	Icoslg
5.28715e-48	0.740461	0.723	0.402	1.10576e-43	0	Tlr7
5.41821e-48	0.572564	0.453	0.148	1.13316e-43	1	Jag1
7.04929e-48	1.06166	0.364	0.027	1.47429e-43	8	Slc25a33
7.06987e-48	0.551307	0.953	0.522	1.47859e-43	1	C5ar1
7.20821e-48	0.556465	0.922	0.534	1.50752e-43	1	Anxa4
7.98797e-48	0.976215	0.53	0.057	1.6706e-43	8	Pls3
8.84704e-48	0.600656	0.844	0.449	1.85027e-43	1	Timp2
9.753e-48	0.501963	0.998	0.885	2.03974e-43	1	Atp6v0c
9.92605e-48	0.725936	0.557	0.259	2.07593e-43	0	Abcg1
1.10929e-47	0.477003	0.844	0.42	2.31997e-43	1	Psmd14
1.1097e-47	1.08452	0.899	0.576	2.32082e-43	2	Fcgr2b
1.20126e-47	1.13823	0.31	0.017	2.51231e-43	9	Etl4
1.9017e-47	0.38945	0.516	0.18	3.97721e-43	1	Amdhd2
2.06911e-47	0.404245	0.604	0.235	4.32734e-43	1	Nsfl1c
2.16481e-47	1.00781	0.811	0.491	4.52749e-43	2	Metrnl
2.29608e-47	0.420981	0.687	0.295	4.80202e-43	1	Dpp7
2.46502e-47	0.529138	0.569	0.217	5.15534e-43	1	Slc1a5
3.02749e-47	0.464738	0.742	0.337	6.33169e-43	1	Rftn1
3.13957e-47	2.58183	0.712	0.481	6.5661e-43	3	Ets2
3.40707e-47	1.33966	0.964	0.361	7.12554e-43	6	RT1-Ba
3.5668e-47	2.72743	0.8	0.338	7.4596e-43	4	Fgl2
4.05355e-47	1.14463	0.328	0.019	8.4776e-43	9	Itm2a
4.30795e-47	0.471753	0.998	0.916	9.00965e-43	1	Cfl1
4.41682e-47	0.422071	0.544	0.199	9.23734e-43	1	Parvb
4.67108e-47	0.501829	0.998	0.841	9.7691e-43	1	Myl6
4.92216e-47	0.455446	0.556	0.213	1.02942e-42	1	Ethe1
5.47567e-47	0.521728	0.471	0.159	1.14518e-42	1	Tnip3
5.62095e-47	0.983913	0.47	0.045	1.17557e-42	8	Ptn
5.86276e-47	0.462696	0.709	0.319	1.22614e-42	1	Gsto1
6.05609e-47	0.935018	0.307	0.021	1.26657e-42	7	Birc5
6.15522e-47	1.69704	0.842	0.867	1.2873e-42	3	Atp6v1g1
8.58894e-47	0.492228	0.756	0.364	1.79629e-42	1	Ndufs5
8.64579e-47	1.85403	0.586	0.072	1.80818e-42	9	Plxdc2
9.70064e-47	0.983396	0.5	0.044	2.02879e-42	10	Klrk1
1.069e-46	1.55085	0.397	0.029	2.23571e-42	9	Akap12
1.41746e-46	3.43748	0.397	0.031	2.96447e-42	9	Ibsp
1.43237e-46	0.546956	0.605	0.247	2.99567e-42	1	Mitf
2.19448e-46	2.06314	0.667	0.111	4.58953e-42	8	Mt1
2.61926e-46	0.654939	0.799	0.523	5.47792e-42	0	Unc93b1
3.72907e-46	0.637832	0.973	0.778	7.79897e-42	0	Grn
4.53222e-46	1.84304	0.773	0.156	9.47869e-42	8	Tceal9
5.57447e-46	1.33215	0.31	0.018	1.16585e-41	9	Enpp1
6.56554e-46	1.52902	0.936	0.345	1.37312e-41	6	RT1-Da
9.04037e-46	0.597021	0.258	0.012	1.8907e-41	8	Tspan6
9.09921e-46	2.58111	0.362	0.026	1.90301e-41	9	Tnc
9.16382e-46	4.41146	0.81	0.164	1.91652e-41	9	Mgp
1.22118e-45	1.19873	0.31	0.018	2.55398e-41	9	Rhoj
1.61552e-45	1.61037	0.5	0.027	3.37869e-41	11	Itgae
1.69866e-45	0.551751	0.962	0.643	3.55257e-41	1	Atp5mc3
2.08001e-45	0.781981	0.371	0.09	4.35014e-41	2	Itgb7
2.23674e-45	0.582874	0.875	0.506	4.67792e-41	1	Arl6ip5
2.36868e-45	0.440432	0.642	0.272	4.95385e-41	1	Ap2s1
3.23867e-45	0.415376	0.736	0.335	6.77336e-41	1	Emc7
4.08857e-45	1.42235	0.431	0.037	8.55083e-41	9	Nr2f2
5.31287e-45	0.546016	0.995	0.776	1.11113e-40	1	Grn
6.27209e-45	0.483739	0.902	0.499	1.31174e-40	1	Capn2
6.37184e-45	0.835649	0.455	0.044	1.33261e-40	8	Sdc2
7.12504e-45	0.976963	0.255	0.019	1.49013e-40	6	Jam2
7.3428e-45	1.39199	0.483	0.047	1.53567e-40	9	Ptprf
9.75799e-45	0.552931	0.989	0.712	2.04079e-40	1	Ctsa
1.0377e-44	0.507338	0.805	0.408	2.17025e-40	1	Cct8
1.10718e-44	2.15228	0.707	0.112	2.31556e-40	9	Lpl
1.453e-44	2.65882	0.784	0.768	3.0388e-40	3	Tax1bp1
1.65458e-44	1.28783	0.576	0.077	3.46039e-40	8	Pkp4
1.65656e-44	0.434633	0.544	0.211	3.46452e-40	1	Lrrc59
2.47898e-44	0.355752	0.473	0.161	5.18453e-40	1	Slc38a7
2.60127e-44	1.2168	0.427	0.065	5.4403e-40	6	Glcci1
2.9885e-44	0.695156	0.821	0.579	6.25014e-40	0	Ap2m1
3.08074e-44	1.34794	0.429	0.02	6.44305e-40	11	RT1-DOb
3.47226e-44	0.799805	0.505	0.212	7.26188e-40	0	LOC690045
4.46621e-44	0.902718	0.698	0.416	9.34064e-40	0	Abca1
5.01861e-44	1.62164	0.517	0.058	1.04959e-39	9	Rnd3
5.15811e-44	1.02444	0.689	0.335	1.07877e-39	2	Ccr1
6.53441e-44	0.417455	0.295	0.069	1.36661e-39	1	Sema3c
7.15042e-44	0.312289	0.509	0.18	1.49544e-39	1	Pef1
8.27326e-44	0.482211	0.973	0.642	1.73027e-39	1	Litaf
9.73804e-44	0.472479	0.749	0.363	2.03661e-39	1	Atic
1.22023e-43	0.552034	0.853	0.468	2.552e-39	1	Clec4a2
1.39581e-43	0.425961	0.673	0.294	2.9192e-39	1	Neu1
1.40692e-43	0.495376	0.58	0.248	2.94243e-39	1	Ckap4
1.47325e-43	0.430669	0.878	0.504	3.08116e-39	1	Rps27l
1.51839e-43	0.968827	0.755	0.436	3.17556e-39	2	Snx10
1.53319e-43	0.379545	0.516	0.19	3.20652e-39	1	Ptpn7
1.94345e-43	0.883248	0.424	0.04	4.06454e-39	8	Fermt2
2.14152e-43	0.695446	0.676	0.385	4.47878e-39	0	Rgs10
2.87116e-43	0.675118	0.75	0.478	6.00475e-39	0	Leprot
3.20826e-43	0.609598	0.995	0.74	6.70975e-39	1	Vim
3.37861e-43	0.298365	0.655	0.27	7.06602e-39	1	Snx12
3.45828e-43	2.15884	0.422	0.079	7.23264e-39	4	Havcr2
4.07951e-43	0.386282	0.5	0.182	8.5319e-39	1	Lims1
4.08017e-43	1.27622	0.448	0.043	8.53326e-39	9	Pros1
4.11798e-43	1.00713	0.276	0.015	8.61235e-39	9	Lmo7
6.07892e-43	2.70662	0.707	0.533	1.27135e-38	3	Nudt4
6.09802e-43	0.429875	0.576	0.238	1.27534e-38	1	Aco1
6.63731e-43	0.723671	0.972	0.761	1.38813e-38	2	Gmfg
6.76e-43	0.401998	0.744	0.354	1.41379e-38	1	Ap3s1
6.97836e-43	1.18897	0.282	0.072	1.45945e-38	0	Fcgrt
7.37734e-43	1.03672	0.676	0.341	1.5429e-38	2	Upp1
9.2543e-43	0.374296	0.471	0.164	1.93544e-38	1	Farsb
1.37613e-42	0.700037	0.269	0.065	2.87804e-38	0	Slc1a3
1.48185e-42	0.678968	1	0.977	3.09914e-38	2	Actb
2.13651e-42	0.399888	0.784	0.392	4.46829e-38	1	Lamtor1
2.33818e-42	0.488541	0.855	0.48	4.89006e-38	1	Ndufb3
2.48679e-42	2.83218	0.505	0.185	5.20087e-38	3	Mmp9
2.64353e-42	1.98924	0.855	0.425	5.52868e-38	6	Pea15
2.89445e-42	0.400703	0.531	0.204	6.05346e-38	1	Rab7b
3.47945e-42	0.768058	0.258	0.014	7.27691e-38	8	Ehbp1
3.5282e-42	0.493164	0.885	0.521	7.37887e-38	1	Rbpj
4.3933e-42	0.502493	0.796	0.392	9.18815e-38	1	Abca1
5.23398e-42	1.09076	0.258	0.014	1.09464e-37	8	Ltbp4
5.90529e-42	0.528302	0.651	0.296	1.23503e-37	1	Slamf8
7.08077e-42	1.10498	0.475	0.172	1.48087e-37	2	Rtp3
7.87865e-42	3.95276	0.894	0.328	1.64774e-37	8	Tf
8.16572e-42	0.458627	0.784	0.391	1.70778e-37	1	Hebp1
8.88366e-42	0.417138	0.458	0.158	1.85793e-37	1	Emp3
8.97871e-42	0.804304	0.505	0.23	1.87781e-37	0	Rgl1
9.12127e-42	0.553994	0.987	0.839	1.90762e-37	1	Sod2
9.18486e-42	0.332633	0.578	0.235	1.92092e-37	1	Elovl1
9.98001e-42	0.47521	0.645	0.286	2.08722e-37	1	Olr1
1.0525e-41	0.462535	0.749	0.356	2.20121e-37	1	Tmem256
1.09854e-41	0.998353	0.393	0.017	2.29749e-37	11	Dock9
1.29765e-41	0.615242	0.573	0.27	2.71391e-37	0	Il21r
1.33742e-41	0.401789	0.655	0.287	2.79707e-37	1	Dlst
1.42259e-41	0.401996	0.855	0.437	2.97521e-37	1	Mfsd1
2.39598e-41	0.671643	0.36	0.034	5.01095e-37	7	Hmgb2l1
2.55305e-41	0.444895	0.904	0.493	5.33945e-37	1	Cmtm7
2.73233e-41	1.66639	0.534	0.07	5.71439e-37	9	Rai14
2.93488e-41	2.40674	0.962	0.267	6.13802e-37	10	Irf7
2.9518e-41	0.417417	0.675	0.307	6.1734e-37	1	Mkks
3.22277e-41	0.409205	0.784	0.387	6.74011e-37	1	Fam3c
3.78927e-41	0.975667	0.379	0.03	7.92488e-37	9	Gstm7
3.84518e-41	1.28266	0.995	0.991	8.04181e-37	3	AY172581.24
4.18952e-41	1.10217	0.485	0.06	8.76196e-37	8	Pvr
5.4066e-41	0.349449	0.364	0.108	1.13074e-36	1	Acot7
5.60752e-41	2.58794	1	0.704	1.17276e-36	8	App
5.73937e-41	1.27416	0.328	0.023	1.20033e-36	9	Foxc1
6.07212e-41	2.24875	0.9	0.551	1.26992e-36	6	Rgs2
6.48199e-41	0.797998	0.821	0.525	1.35564e-36	2	Pkm
7.17674e-41	0.985655	0.345	0.026	1.50094e-36	9	Cbx6
9.06208e-41	0.432841	0.815	0.41	1.89524e-36	1	Txndc17
9.3574e-41	2.20825	0.621	0.103	1.95701e-36	8	Ccn2
1.05848e-40	0.392709	0.676	0.299	2.2137e-36	1	Myof
1.19648e-40	1.36714	0.5	0.059	2.50231e-36	9	Kank2
1.28605e-40	0.549813	0.669	0.319	2.68964e-36	1	Il2rg
1.3739e-40	2.85048	0.741	0.159	2.87337e-36	9	Tceal9
1.38822e-40	0.621004	0.976	0.668	2.90333e-36	1	Cd14
1.80087e-40	0.91512	0.884	0.609	3.76633e-36	2	Hif1a
1.86826e-40	0.505958	0.976	0.675	3.90728e-36	1	Lasp1
2.05486e-40	1.15463	0.5	0.03	4.29753e-36	11	Cbfa2t3
2.40332e-40	0.518954	1	0.95	5.02631e-36	2	H3f3c
2.40822e-40	1.91176	0.578	0.15	5.03654e-36	4	Clec10a
2.50103e-40	1.31913	0.483	0.055	5.23066e-36	9	Islr
2.55983e-40	0.455088	0.429	0.149	5.35363e-36	1	Akr1b8
2.9085e-40	1.03667	0.32	0.028	6.08283e-36	7	LOC100359539
3.08153e-40	0.85741	0.642	0.353	6.4447e-36	0	Maf
3.17785e-40	0.472258	0.86	0.456	6.64616e-36	1	Rexo2
3.18123e-40	1.9432	0.879	0.231	6.65322e-36	8	Emp1
3.48847e-40	0.421133	0.511	0.2	7.29578e-36	1	Dram1
3.7533e-40	0.399549	0.705	0.331	7.84965e-36	1	Gnpda1
4.56323e-40	0.418423	0.691	0.325	9.54354e-36	1	Atp6v1d
4.88314e-40	0.379568	0.515	0.202	1.02126e-35	1	Ptpmt1
5.2704e-40	0.434598	0.813	0.438	1.10225e-35	1	Ndufb5
5.65833e-40	0.36172	0.458	0.169	1.18338e-35	1	Chmp6
7.36665e-40	0.3707	0.715	0.339	1.54066e-35	1	Mrpl17
7.501e-40	0.622909	0.432	0.173	1.56876e-35	0	Ctsf
7.61364e-40	1.00639	0.431	0.045	1.59232e-35	9	Kdelr3
7.65078e-40	0.332544	0.658	0.287	1.60008e-35	1	Abcc5
7.7829e-40	1.47285	0.824	0.892	1.62772e-35	3	Eif1
8.59139e-40	0.878958	0.736	0.418	1.7968e-35	2	Lrp1
9.10022e-40	0.494374	0.824	0.444	1.90322e-35	1	Dbi
9.50296e-40	0.390587	0.956	0.613	1.98745e-35	1	Pgk1
1.1941e-39	0.487576	0.409	0.14	2.49734e-35	1	Gpr84
1.53145e-39	0.402313	0.753	0.381	3.20287e-35	1	Atp6v1f
1.83285e-39	0.374816	0.418	0.143	3.83323e-35	1	Ubash3b
2.06891e-39	0.46205	0.947	0.588	4.32691e-35	1	Rab32
2.40961e-39	0.423039	0.756	0.389	5.03946e-35	1	Psmd1
2.6055e-39	0.393832	0.567	0.24	5.44915e-35	1	Cnih4
3.19968e-39	1.71606	0.655	0.197	6.69182e-35	6	Itga6
3.67869e-39	2.11296	0.402	0.148	7.69361e-35	1	Ccl24
3.83852e-39	1.84182	0.672	0.12	8.02789e-35	9	Klf9
3.89439e-39	0.361225	0.587	0.248	8.14474e-35	1	Marchf8
4.52259e-39	1.56543	0.727	0.163	9.45855e-35	8	Qsox1
4.72615e-39	0.270784	0.531	0.205	9.88426e-35	1	Tubb4b
5.00346e-39	1.50097	0.362	0.031	1.04642e-34	9	Frmd6
5.1242e-39	0.421203	0.604	0.263	1.07168e-34	1	Npl
5.24804e-39	1.08765	0.31	0.022	1.09758e-34	9	Pawr
6.19119e-39	0.460135	0.84	0.463	1.29482e-34	1	Ndufb2
6.58476e-39	0.418659	0.738	0.379	1.37714e-34	1	Glmp
6.8311e-39	0.675867	0.258	0.015	1.42866e-34	8	Pdgfc
7.35127e-39	1.60235	0.547	0.247	1.53744e-34	2	LOC691143
7.55727e-39	4.71956	0.523	0.226	1.58053e-34	3	S100a9
7.91561e-39	1.59621	0.727	0.251	1.65547e-34	6	Mef2c
8.28557e-39	1.0971	0.379	0.036	1.73284e-34	8	Kitlg
9.25353e-39	0.291774	0.418	0.141	1.93528e-34	1	Me1
1.01019e-38	1.7638	0.818	0.323	2.11271e-34	6	Nr4a2
1.0742e-38	0.339713	0.516	0.2	2.24659e-34	1	Dok2
1.0838e-38	0.427835	0.889	0.503	2.26666e-34	1	Psma4
1.35207e-38	0.918335	0.267	0.02	2.82773e-34	7	Knstrn
1.52025e-38	0.499321	0.884	0.507	3.17945e-34	1	Tnfsf13
1.60156e-38	0.2808	0.345	0.102	3.34949e-34	1	Optn
1.60784e-38	1.56911	1	0.993	3.36263e-34	3	Fth1
1.88945e-38	0.465773	1	0.974	3.9516e-34	1	Actb
2.15543e-38	0.571713	0.917	0.73	4.50787e-34	0	Lamp1
2.15846e-38	2.29011	0.894	0.339	4.51421e-34	8	Spint2
2.36407e-38	0.52265	0.296	0.085	4.94423e-34	0	RGD1559575
2.42966e-38	1.5389	0.536	0.038	5.08139e-34	11	AC141102.1
2.51153e-38	0.428286	0.515	0.211	5.25261e-34	1	Slc35f6
2.71892e-38	0.585181	0.642	0.354	5.68635e-34	0	Epsti1
2.73269e-38	0.487588	0.942	0.632	5.71515e-34	1	Atp5f1b
2.76332e-38	0.57959	0.998	0.98	5.77921e-34	0	Tmsb4x
2.94388e-38	1.39827	0.429	0.023	6.15683e-34	11	Ptpn22
3.11006e-38	1.50155	0.555	0.141	6.50439e-34	6	Dst
3.12193e-38	0.38605	0.898	0.547	6.52921e-34	1	Ldha
3.40957e-38	0.909175	0.792	0.473	7.13078e-34	2	Slc28a2
3.89749e-38	0.567787	0.318	0.026	8.15122e-34	8	Fam102a
4.27873e-38	0.73891	0.606	0.321	8.94853e-34	0	Mtss1
5.00722e-38	0.392609	0.84	0.471	1.04721e-33	1	Mtch2
5.01746e-38	0.306812	0.265	0.062	1.04935e-33	1	Slco4a1
5.23554e-38	1.8637	0.582	0.152	1.09496e-33	6	Fcgr3a
6.13083e-38	1.86587	0.773	0.343	1.2822e-33	6	Tgfbr1
6.18741e-38	0.33393	0.465	0.17	1.29403e-33	1	Apex1
6.99119e-38	1.1192	0.282	0.031	1.46214e-33	6	Tnfaip8l3
7.03671e-38	0.347727	0.478	0.18	1.47166e-33	1	Mdfic
7.88346e-38	0.261463	0.422	0.142	1.64875e-33	1	mrpl24
8.8225e-38	2.30506	0.365	0.099	1.84514e-33	3	Lrg1
9.03759e-38	1.43154	0.606	0.107	1.89012e-33	8	Mpzl2
1.04275e-37	0.403065	0.647	0.297	2.1808e-33	1	Cd180
1.04349e-37	1.70378	0.655	0.11	2.18236e-33	9	Pmp22
1.13508e-37	0.515981	0.929	0.597	2.3739e-33	1	Atp2a2
1.14229e-37	0.349085	0.758	0.375	2.38898e-33	1	Cop1
1.18344e-37	0.361712	0.729	0.359	2.47505e-33	1	Ywhag
1.32316e-37	0.623661	0.412	0.161	2.76725e-33	0	LOC690097
1.54875e-37	0.424954	0.905	0.529	3.23907e-33	1	Atp6v0e1
1.67277e-37	2.38098	0.324	0.077	3.49842e-33	3	Dgat2
1.78193e-37	0.599757	0.764	0.475	3.72672e-33	0	Vat1
2.08653e-37	0.615692	0.965	0.675	4.36376e-33	1	Ncf1
2.12438e-37	0.461028	0.884	0.542	4.44293e-33	1	Nme2
2.17163e-37	0.619	0.6	0.323	4.54174e-33	0	Aph1b
2.69988e-37	1.8539	0.69	0.14	5.64654e-33	9	Vcl
2.81446e-37	0.403459	0.762	0.398	5.88616e-33	1	Fkbp2
2.85702e-37	1.94339	0.712	0.148	5.97516e-33	8	Cxcl3
2.99918e-37	0.450774	0.907	0.548	6.27249e-33	1	Cox5a
3.3036e-37	1.02847	0.783	0.449	6.90916e-33	2	Mnda
3.31227e-37	2.39811	0.939	0.439	6.92728e-33	8	Lmo4
3.61603e-37	0.338061	0.565	0.239	7.56256e-33	1	LOC688672
4.09083e-37	0.393749	0.869	0.506	8.55555e-33	1	Anxa11
4.12586e-37	1.18001	0.362	0.033	8.62883e-33	9	Cttn
4.85423e-37	0.314864	0.384	0.127	1.01521e-32	1	Ginm1
5.37255e-37	0.989489	0.258	0.017	1.12361e-32	8	Itgb6
5.51088e-37	0.321295	0.573	0.245	1.15255e-32	1	Adprm
6.212e-37	0.652482	0.698	0.434	1.29918e-32	0	Cndp2
7.0087e-37	1.8638	0.939	0.365	1.4658e-32	8	Hmgn1
7.09076e-37	0.324733	0.391	0.13	1.48296e-32	1	Slc2a6
7.5171e-37	0.492547	0.987	0.726	1.57213e-32	1	P4hb
9.05544e-37	0.682838	0.871	0.567	1.89385e-32	2	Fgr
9.41056e-37	0.279752	0.573	0.244	1.96812e-32	1	Vps29
1.08402e-36	2.71898	0.939	0.394	2.26711e-32	8	Egr1
1.14594e-36	1.25609	0.365	0.109	2.39662e-32	2	LOC24906
1.17964e-36	0.461394	0.882	0.499	2.4671e-32	1	Acp2
1.18646e-36	0.431442	0.595	0.272	2.48136e-32	1	Pla2g4a
1.22498e-36	0.636708	0.742	0.465	2.56193e-32	0	Rragc
1.2269e-36	0.361471	0.742	0.366	2.56595e-32	1	Ssr1
1.23657e-36	0.330658	0.722	0.353	2.58617e-32	1	Psmc5
1.33891e-36	2.36638	0.64	0.425	2.8002e-32	3	Fbxl5
1.39419e-36	0.704907	0.562	0.293	2.9158e-32	0	Man1c1
1.39918e-36	0.990297	0.318	0.027	2.92624e-32	8	AABR07064873.1
1.54991e-36	1.40756	0.561	0.095	3.24149e-32	8	Cybrd1
1.55227e-36	0.3971	0.858	0.496	3.24641e-32	1	Rab5if
1.58465e-36	0.311853	0.455	0.171	3.31413e-32	1	Slc9a3r1
1.67361e-36	0.829957	0.758	0.451	3.50019e-32	2	Coro1a
1.75835e-36	0.381591	0.858	0.509	3.67742e-32	1	Vps35
1.88573e-36	0.701587	0.984	0.856	3.94382e-32	2	Sod2
1.93408e-36	0.380865	0.729	0.366	4.04493e-32	1	Cct3
1.93955e-36	0.279595	0.625	0.271	4.05638e-32	1	Nek6
2.26118e-36	0.792737	0.588	0.284	4.72903e-32	2	Lilrb3a
2.40109e-36	0.654514	0.647	0.365	5.02164e-32	0	Gatm
2.7744e-36	0.518374	0.835	0.485	5.80237e-32	1	Sdc4
3.21616e-36	0.66976	0.984	0.811	6.72628e-32	2	Ptprc
3.23099e-36	1.05633	0.357	0.017	6.75729e-32	11	Pdia5
3.73208e-36	0.420432	0.804	0.434	7.80528e-32	1	Cops9
4.83726e-36	0.311552	0.436	0.16	1.01166e-31	1	Itga5
4.88459e-36	1.76582	0.556	0.174	1.02156e-31	4	Dapp1
4.94384e-36	1.73518	0.577	0.08	1.03395e-31	10	Samhd1
5.28081e-36	0.291895	0.518	0.213	1.10443e-31	1	Uba5
5.39313e-36	0.316357	0.689	0.313	1.12792e-31	1	Gba
5.63236e-36	0.322663	0.464	0.179	1.17795e-31	1	G6pc3
5.68603e-36	2.8976	0.914	0.264	1.18918e-31	9	Errfi1
5.78581e-36	0.860709	0.364	0.035	1.21005e-31	8	Ccdc80
5.81229e-36	0.269978	0.373	0.124	1.21558e-31	1	Nipsnap3b
6.02052e-36	0.418122	0.876	0.508	1.25913e-31	1	Sdhc
6.31905e-36	2.55497	0.64	0.437	1.32157e-31	3	Plin2
6.46421e-36	1.45911	0.788	0.198	1.35192e-31	8	Tspan13
6.59933e-36	0.291362	0.529	0.216	1.38018e-31	1	Rwdd4
7.15048e-36	0.358177	0.831	0.443	1.49545e-31	1	Metrnl
7.35777e-36	0.373019	0.456	0.176	1.5388e-31	1	Tex264
7.40117e-36	0.723695	0.918	0.638	1.54788e-31	2	Hck
7.87801e-36	0.777985	0.259	0.016	1.64761e-31	9	Fads1
7.94945e-36	0.262022	0.453	0.165	1.66255e-31	1	Nr2c2ap
8.12046e-36	0.491667	0.407	0.161	1.69831e-31	0	Rbl2
9.70404e-36	0.317531	0.36	0.117	2.0295e-31	1	Slx4ip
1.0824e-35	0.306557	0.911	0.557	2.26372e-31	1	Fcgr2a
1.08962e-35	0.485594	0.916	0.563	2.27883e-31	1	Hif1a
1.17002e-35	0.495881	0.316	0.105	2.44698e-31	0	Blvrb
1.20033e-35	0.77732	0.259	0.016	2.51038e-31	9	Osr2
1.2406e-35	0.657927	0.28	0.024	2.59459e-31	7	Mad2l1
1.64655e-35	1.00889	0.328	0.027	3.44359e-31	9	Crip2
1.71765e-35	0.353933	0.645	0.3	3.59229e-31	1	Tnfsf12
1.71882e-35	1.01301	0.258	0.018	3.59474e-31	8	Cd24
1.98572e-35	0.253788	0.456	0.172	4.15294e-31	1	Timm8b
2.04892e-35	0.36971	0.578	0.261	4.2851e-31	1	Gng12
2.0899e-35	1.31376	0.536	0.041	4.37083e-31	11	Tspan2
2.13608e-35	0.795082	0.993	0.947	4.46739e-31	4	LOC108352650
2.21306e-35	1.37308	0.448	0.052	4.62839e-31	9	Vcam1
2.22069e-35	1.97062	0.655	0.12	4.64434e-31	9	Igf1
2.47519e-35	0.379101	0.849	0.472	5.17661e-31	1	Psmb7
2.50913e-35	0.600737	0.845	0.614	5.24759e-31	0	Atp6ap1
2.52917e-35	0.30712	0.756	0.38	5.2895e-31	1	Tuba1c
2.60118e-35	0.614766	0.395	0.162	5.44011e-31	0	Rapgef5
2.96888e-35	0.349739	0.518	0.213	6.20912e-31	1	Fdps
2.97602e-35	0.397553	0.825	0.454	6.22405e-31	1	Tsg101
3.19187e-35	0.681594	0.915	0.67	6.67547e-31	2	AABR07044711.1
3.23799e-35	0.354562	0.455	0.179	6.77192e-31	1	Cpd
3.256e-35	0.490541	0.893	0.552	6.8096e-31	1	Pdia6
3.41081e-35	0.793821	0.884	0.601	7.13337e-31	2	Glipr1
3.49524e-35	0.339277	0.74	0.367	7.30994e-31	1	Cd300le
3.54194e-35	0.649513	0.47	0.214	7.40762e-31	0	Fchsd2
3.57765e-35	0.353876	0.682	0.326	7.48229e-31	1	Psmb5
4.02049e-35	2.52107	1	0.705	8.40845e-31	9	App
4.08065e-35	0.34136	0.782	0.407	8.53426e-31	1	AABR07036007.1
4.17107e-35	0.421654	0.915	0.578	8.72337e-31	1	Itgb1
4.50282e-35	0.327011	0.556	0.235	9.41719e-31	1	Gga2
4.64144e-35	0.54323	0.984	0.833	9.70711e-31	2	Tyrobp
4.69668e-35	0.305605	0.691	0.199	9.82263e-31	6	Col3a1
4.75476e-35	0.304439	0.518	0.214	9.9441e-31	1	Hs2st1
5.0372e-35	0.298906	0.522	0.216	1.05348e-30	1	Bcap29
5.56799e-35	0.803006	0.984	0.771	1.16449e-30	2	Vim
6.2183e-35	0.482404	0.769	0.424	1.3005e-30	1	Cct6a
6.26921e-35	0.25979	0.753	0.372	1.31114e-30	1	Lrp1
6.59623e-35	0.712316	0.307	0.03	1.37953e-30	7	Plk4
7.68898e-35	0.872225	0.333	0.031	1.60807e-30	8	Lox
7.73965e-35	0.357448	0.815	0.434	1.61867e-30	1	Emb
8.14703e-35	0.448638	0.976	0.606	1.70387e-30	1	RGD1559482
9.0249e-35	0.402086	0.829	0.464	1.88747e-30	1	Hspe1
9.50098e-35	0.669318	0.318	0.029	1.98703e-30	8	Sft2d2
1.0244e-34	0.317157	0.902	0.455	2.14243e-30	1	Folr2
1.09156e-34	0.295295	0.842	0.459	2.28289e-30	1	Atp6v1c1
1.15293e-34	0.927934	0.336	0.048	2.41123e-30	6	Cadm1
1.16175e-34	0.882924	0.276	0.019	2.42969e-30	9	Il6st
1.24244e-34	0.285487	0.496	0.194	2.59843e-30	1	Tmem9b
1.25018e-34	1.06704	0.638	0.366	2.61463e-30	2	Cd59
1.44124e-34	0.623181	0.74	0.44	3.01421e-30	0	Siglec5
1.48766e-34	0.420281	0.915	0.578	3.11128e-30	1	Pitpna
1.56301e-34	0.524161	0.708	0.417	3.26888e-30	0	Ifi47
1.59438e-34	0.424042	0.973	0.704	3.33448e-30	1	LOC108351137
1.69429e-34	0.44431	0.896	0.528	3.54343e-30	1	Pnp
1.76284e-34	0.382158	0.818	0.457	3.68681e-30	1	Ndufc2
2.02747e-34	1.66105	0.784	0.72	4.24025e-30	3	Clec7a
2.30669e-34	0.329396	0.776	0.395	4.82422e-30	1	Snx1
2.36576e-34	0.322698	0.604	0.272	4.94775e-30	1	Pgrmc1
2.37132e-34	1.3391	0.333	0.038	4.95938e-30	7	Pttg1
2.39753e-34	1.59816	0.927	0.526	5.01419e-30	6	Atf3
2.42439e-34	0.58695	0.434	0.192	5.07036e-30	0	AABR07006269.1
2.51892e-34	0.411616	0.449	0.178	5.26806e-30	1	Sqle
2.86275e-34	1.15617	0.385	0.036	5.98715e-30	10	Ifit1
3.09163e-34	0.288115	0.542	0.228	6.46584e-30	1	Naa20
3.72137e-34	0.303695	0.618	0.288	7.78288e-30	1	Commd8
3.86974e-34	0.40775	0.715	0.367	8.09317e-30	1	Hip1
3.88235e-34	0.37875	0.989	0.783	8.11956e-30	1	Arpc5
3.97162e-34	0.385257	0.685	0.337	8.30624e-30	1	Ciao2a
4.23298e-34	1.56788	0.714	0.08	8.85285e-30	11	Lrrk2
4.37311e-34	0.284833	0.751	0.38	9.14592e-30	1	Adam17
5.16174e-34	0.37969	0.565	0.253	1.07953e-29	1	Idh1
5.22583e-34	0.652004	0.984	0.813	1.09293e-29	2	Msn
5.39381e-34	0.391062	0.982	0.692	1.12806e-29	1	Cox6a1
5.39989e-34	0.305881	0.502	0.201	1.12933e-29	1	Tmem208
5.48925e-34	0.340861	0.744	0.384	1.14802e-29	1	Erp29
5.59675e-34	0.333853	0.725	0.362	1.1705e-29	1	LOC100361067
5.66171e-34	0.713795	0.285	0.089	1.18409e-29	0	Bmp2
5.73223e-34	0.297322	0.731	0.363	1.19884e-29	1	AABR07019061.1
5.73319e-34	0.311615	0.256	0.067	1.19904e-29	1	Ulbp1
6.54868e-34	0.314532	0.675	0.319	1.36959e-29	1	Slc35b1
6.84812e-34	0.308612	0.505	0.21	1.43222e-29	1	Pigk
7.98994e-34	0.395472	0.969	0.633	1.67102e-29	1	LOC100911516
8.30419e-34	0.412887	0.935	0.611	1.73674e-29	1	Sem1
8.51231e-34	1.31359	1	0.959	1.78026e-29	8	Mt-cyb
8.92717e-34	0.285368	0.516	0.214	1.86703e-29	1	Ak2
9.04866e-34	0.33422	0.671	0.312	1.89244e-29	1	Dapk1
9.12868e-34	0.417613	0.798	0.45	1.90917e-29	1	LOC103689961
9.17738e-34	0.309958	0.593	0.267	1.91936e-29	1	Hdhd2
1.00647e-33	0.585537	0.273	0.021	2.10494e-29	8	Spint1
1.05821e-33	0.945533	0.267	0.024	2.21313e-29	7	Cdkn3
1.08598e-33	0.296606	0.6	0.275	2.27122e-29	1	Rars1
1.14485e-33	0.276035	0.525	0.221	2.39434e-29	1	LOC689574
1.17387e-33	3.04435	1	0.179	2.45504e-29	11	RT1-Bb
1.22249e-33	0.269137	0.658	0.306	2.55671e-29	1	Pygl
1.24385e-33	0.677144	0.855	0.594	2.60139e-29	2	Ldha
1.3206e-33	0.303161	0.695	0.334	2.7619e-29	1	LOC100361008
1.46831e-33	0.359051	0.673	0.326	3.07083e-29	1	AC095947.1
1.49637e-33	0.336244	0.644	0.306	3.1295e-29	1	Dram2
1.58967e-33	1.53927	0.5	0.038	3.32463e-29	11	Mmd
1.74121e-33	0.385566	0.66	0.331	3.64158e-29	1	Tcp1
1.74429e-33	0.426855	0.84	0.472	3.64801e-29	1	Pid1
1.89701e-33	0.412756	0.762	0.406	3.9674e-29	1	Plscr1
2.2171e-33	0.83643	0.385	0.156	4.63684e-29	0	Fam43a
2.66163e-33	0.321005	0.764	0.406	5.56653e-29	1	Psmc6
2.73189e-33	0.271863	0.28	0.079	5.71348e-29	1	Parp3
2.8379e-33	0.354877	0.865	0.488	5.93517e-29	1	Slc39a1
3.06678e-33	0.321808	0.596	0.275	6.41386e-29	1	Slirp
3.17817e-33	0.749459	0.333	0.032	6.64682e-29	8	Fkbp9
3.35666e-33	0.412063	0.96	0.668	7.02013e-29	1	Ostf1
3.66403e-33	0.414549	0.831	0.476	7.66295e-29	1	Acsl4
3.99174e-33	0.329929	0.527	0.228	8.34832e-29	1	Ccdc93
4.21095e-33	0.930559	0.364	0.062	8.80677e-29	6	Acp5
4.29453e-33	0.429709	0.893	0.536	8.98159e-29	1	Fcgr2b
4.42817e-33	1.24792	0.615	0.105	9.26107e-29	10	Rtp4
4.95568e-33	0.701589	0.425	0.169	1.03643e-28	2	Cd300c2
5.10405e-33	0.41528	0.936	0.615	1.06746e-28	1	Ppia
5.35425e-33	0.349515	0.691	0.346	1.11979e-28	1	Ostc
5.62272e-33	1.51164	0.5	0.038	1.17594e-28	11	Parm1
5.81682e-33	1.76178	0.345	0.033	1.21653e-28	9	Cyp1b1
5.91928e-33	2.38479	0.428	0.163	1.23796e-28	3	Ddit3
5.99982e-33	1.92789	0.635	0.107	1.2548e-28	10	Gbp5
7.94039e-33	0.34242	0.405	0.152	1.66065e-28	1	Iqgap3
8.01476e-33	0.897502	1	0.924	1.67621e-28	6	Hsp90ab1
8.78019e-33	1.49925	0.276	0.021	1.83629e-28	9	Bglap
1.02658e-32	0.375808	0.776	0.436	2.147e-28	1	Suclg1
1.02878e-32	0.447752	0.905	0.548	2.15158e-28	1	Ahnak
1.15202e-32	0.277195	0.396	0.144	2.40934e-28	1	Qdpr
1.17363e-32	0.748678	0.303	0.028	2.45454e-28	8	Ptpn13
1.25611e-32	0.523308	0.654	0.379	2.62703e-28	0	Hexb
1.2581e-32	1.5539	0.259	0.018	2.63119e-28	9	Gpc3
1.40846e-32	1.23068	1	0.941	2.94565e-28	8	Mt-nd4
1.42976e-32	0.315894	0.627	0.294	2.9902e-28	1	Cers5
1.48783e-32	0.273155	0.316	0.101	3.11165e-28	1	Tpmt
1.65774e-32	1.04151	0.379	0.043	3.46699e-28	8	Pros1
1.68362e-32	0.55032	0.333	0.124	3.52113e-28	0	Ulk2
1.7558e-32	0.290384	0.673	0.333	3.67208e-28	1	Lpcat2
1.86053e-32	1.30868	0.448	0.059	3.89111e-28	9	Thra
2.01414e-32	0.3243	0.253	0.068	4.21236e-28	1	Htr2b
2.02458e-32	1.20556	0.712	0.171	4.23421e-28	8	Tpm1
2.1431e-32	0.333856	0.507	0.215	4.48208e-28	1	Nabp1
2.21688e-32	0.340892	0.491	0.204	4.63638e-28	1	Slc48a1
2.46186e-32	0.991068	0.948	0.292	5.14873e-28	9	Bpifa1
2.5484e-32	1.90601	0.536	0.046	5.32972e-28	11	Klrb1b
2.62538e-32	0.975606	0.276	0.081	5.49073e-28	1	Lpl
2.79695e-32	0.529157	0.998	0.936	5.84954e-28	0	Psap
2.82658e-32	1.46549	0.901	0.943	5.91151e-28	3	AABR07054189.1
3.09199e-32	2.32157	0.679	0.074	6.4666e-28	11	Gpr171
3.24458e-32	2.64905	0.672	0.151	6.78571e-28	9	Thbd
3.37793e-32	1.32819	0.878	0.901	7.0646e-28	3	Marcks
3.57511e-32	0.276359	0.596	0.272	7.47698e-28	1	Rbx1
3.79012e-32	0.931589	0.459	0.222	7.92665e-28	0	Fam111a
3.98842e-32	1.50134	0.607	0.212	8.34138e-28	4	Pmaip1
4.00741e-32	0.711618	0.946	0.728	8.3811e-28	0	Zfp36l1
4.06018e-32	0.287833	0.693	0.343	8.49147e-28	1	LOC103693430
4.81455e-32	1.34063	0.364	0.067	1.00691e-27	6	Stk38l
4.9659e-32	2.81822	0.259	0.018	1.03857e-27	9	Coch
5.62533e-32	0.379338	0.813	0.456	1.17648e-27	1	Otulinl
5.94086e-32	0.257591	0.475	0.193	1.24247e-27	1	Rbis
6.46718e-32	0.305508	0.755	0.389	1.35255e-27	1	Tbca
6.47484e-32	0.96426	0.591	0.314	1.35415e-27	2	Crip1
6.73788e-32	0.341163	0.409	0.158	1.40916e-27	1	Hpf1
6.92235e-32	0.548606	0.62	0.351	1.44774e-27	0	Gnpda1
7.64317e-32	0.304844	0.782	0.42	1.59849e-27	1	Arl8b
8.03271e-32	0.826968	0.303	0.028	1.67996e-27	8	Zfp608
8.64731e-32	1.33137	0.347	0.127	1.8085e-27	1	Ccl12
9.01271e-32	1.8059	0.674	0.256	1.88492e-27	4	Errfi1
9.09393e-32	0.298798	0.775	0.414	1.90191e-27	1	Mdh2
9.33322e-32	0.254594	0.347	0.119	1.95195e-27	1	LOC100909912
9.70757e-32	0.345011	0.845	0.492	2.03024e-27	1	Rab11a
9.8361e-32	0.314583	0.556	0.246	2.05712e-27	1	Mboat1
1.0491e-31	0.323701	0.773	0.413	2.19409e-27	1	Sec11a
1.06185e-31	0.28273	0.476	0.194	2.22075e-27	1	Slc37a2
1.11497e-31	0.271788	0.622	0.289	2.33185e-27	1	Rnh1
1.17595e-31	0.349421	0.567	0.263	2.45938e-27	1	Ap2a2
1.18786e-31	0.394458	0.904	0.523	2.4843e-27	1	Gngt2
1.34922e-31	0.307885	0.749	0.388	2.82176e-27	1	Gsn
1.42014e-31	0.262451	0.558	0.249	2.97008e-27	1	Ndufab1
1.42769e-31	0.286426	0.7	0.351	2.98588e-27	1	Cst7
1.50807e-31	1.4387	0.536	0.048	3.15398e-27	11	Rabgap1l
1.51005e-31	1.54644	0.818	0.441	3.15812e-27	6	Rgs10
1.80518e-31	1.43213	0.879	0.262	3.77534e-27	8	Errfi1
1.88185e-31	0.347032	0.72	0.389	3.9357e-27	1	Got2
2.0054e-31	0.280602	0.64	0.306	4.19409e-27	1	LOC100362432
2.03501e-31	0.291588	0.413	0.159	4.25602e-27	1	Xpnpep1
2.28665e-31	0.377469	0.836	0.474	4.7823e-27	1	Man2a1
2.32519e-31	1.70417	0.707	0.153	4.8629e-27	9	Cd9
2.45158e-31	0.80195	0.293	0.025	5.12723e-27	9	Osbpl5
2.50547e-31	0.360687	0.364	0.135	5.23995e-27	1	Tmem8a
2.8092e-31	0.835824	0.767	0.505	5.87516e-27	2	Anxa5
2.82127e-31	0.267171	0.638	0.301	5.90039e-27	1	Zbtb8os
2.84709e-31	0.576762	0.74	0.502	5.95441e-27	0	Fuca1
3.06613e-31	0.556627	0.677	0.426	6.4125e-27	0	Pon2
3.4021e-31	1.0691	1	0.951	7.11514e-27	8	Mt-nd1
3.4955e-31	0.312483	0.793	0.422	7.3105e-27	1	Eif1ax
3.52816e-31	0.29862	0.718	0.366	7.37879e-27	1	RGD1304694
3.60743e-31	0.416154	0.552	0.285	7.54457e-27	0	Ypel3
3.79606e-31	0.258463	0.453	0.185	7.93907e-27	1	Washc5
3.85628e-31	0.312225	0.664	0.322	8.06503e-27	1	Calu
3.86719e-31	0.490061	0.919	0.747	8.08785e-27	0	Clta
3.98871e-31	0.997495	0.364	0.064	8.34198e-27	6	Clic2
4.06272e-31	0.888997	0.327	0.029	8.49676e-27	10	Zbp1
4.53167e-31	0.394524	0.918	0.576	9.47754e-27	1	Nedd8
4.6258e-31	1.05999	0.86	0.889	9.67439e-27	3	Cd53
5.10571e-31	0.274737	0.762	0.4	1.06781e-26	1	Cisd2
5.22691e-31	0.934292	0.328	0.032	1.09316e-26	9	Atp8b2
5.32103e-31	0.344445	0.762	0.405	1.11284e-26	1	Rab1b
5.43246e-31	0.250398	0.527	0.232	1.13614e-26	1	Slc8b1
5.84628e-31	0.550254	0.615	0.372	1.22269e-26	0	Ap3b1
6.22605e-31	0.538272	0.34	0.132	1.30212e-26	0	Ptgs1
6.81974e-31	0.775747	1	0.914	1.42628e-26	4	Rpl10
7.00949e-31	0.789583	0.964	0.682	1.46596e-26	6	Cst3
7.1707e-31	0.293933	0.676	0.339	1.49968e-26	1	Parvg
7.39838e-31	0.777144	0.436	0.189	1.5473e-26	1	Pdpn
7.98046e-31	0.262069	0.402	0.152	1.66903e-26	1	Mras
8.00927e-31	0.552691	0.671	0.416	1.67506e-26	0	Fam3c
8.27054e-31	1.29207	0.507	0.099	1.7297e-26	7	Dut
8.31426e-31	0.376038	0.924	0.593	1.73884e-26	1	Ndufb8
8.34329e-31	0.608553	0.288	0.026	1.74492e-26	8	Meis1
8.37734e-31	0.448066	0.491	0.222	1.75204e-26	1	Yipf1
8.70056e-31	0.282709	0.356	0.127	1.81964e-26	1	Ap1s1
9.54483e-31	0.564491	0.288	0.027	1.99621e-26	8	Cbx6
1.05463e-30	0.804039	0.288	0.027	2.20566e-26	8	Mt1m
1.06921e-30	2.07685	0.679	0.085	2.23614e-26	11	Pkib
1.2263e-30	0.974113	0.638	0.372	2.56468e-26	2	Arl5c
1.25942e-30	0.304642	0.876	0.534	2.63395e-26	1	Cox17
1.29717e-30	0.285651	0.647	0.303	2.7129e-26	1	Lman2
1.43806e-30	0.489474	0.365	0.136	3.00755e-26	1	Ass1
1.56785e-30	0.271987	0.691	0.348	3.27901e-26	1	Lamtor4
1.60175e-30	1.19946	0.591	0.11	3.3499e-26	8	Pmp22
1.92568e-30	0.376989	0.818	0.478	4.02737e-26	1	Aprt
1.95104e-30	0.310803	0.738	0.378	4.0804e-26	1	Ilk
2.33574e-30	0.260156	0.453	0.183	4.88497e-26	1	Sting1
2.44009e-30	0.296109	0.716	0.36	5.1032e-26	1	Cox7a2l2
2.44525e-30	0.634811	0.573	0.333	5.114e-26	0	Dusp3
2.518e-30	0.31392	0.527	0.237	5.26615e-26	1	Eea1
2.76992e-30	0.601248	0.333	0.035	5.79301e-26	8	Fstl1
2.89941e-30	0.285052	0.822	0.46	6.06382e-26	1	Micos10
2.90615e-30	0.375802	0.312	0.11	6.07793e-26	0	Pink1
3.02647e-30	0.274603	0.862	0.51	6.32956e-26	1	Psme2
3.12169e-30	0.337501	0.711	0.372	6.52871e-26	1	Atp6v1h
3.18525e-30	1.31287	0.682	0.166	6.66164e-26	8	Mgp
3.57164e-30	0.607311	0.467	0.198	7.46972e-26	1	Tfrc
3.64054e-30	0.957903	0.309	0.048	7.61382e-26	6	St3gal6
3.75085e-30	0.604787	0.699	0.448	7.84453e-26	0	Lgals3bp
3.75615e-30	1.09742	0.345	0.037	7.85561e-26	9	Serpinb9
3.81244e-30	0.873729	0.726	0.471	7.97333e-26	2	Ccr5
3.88895e-30	0.267407	0.633	0.299	8.13335e-26	1	Lap3
4.56246e-30	0.694209	0.394	0.052	9.54194e-26	8	Rai1
5.13126e-30	0.378084	0.802	0.428	1.07315e-25	1	Slc28a2
5.55422e-30	1.43366	0.429	0.031	1.16161e-25	11	Tbc1d4
5.56665e-30	1.04988	0.379	0.046	1.16421e-25	9	Lats2
6.03379e-30	1.35329	0.439	0.064	1.26191e-25	8	Dcn
6.3815e-30	0.799199	0.538	0.082	1.33463e-25	10	Oas1f
6.51711e-30	0.680686	0.632	0.38	1.36299e-25	0	Cttnbp2nl
6.79917e-30	0.589905	0.758	0.534	1.42198e-25	0	Ifi27
6.88437e-30	0.389337	0.889	0.517	1.4398e-25	1	Hopx
6.95789e-30	0.614362	0.293	0.032	1.45517e-25	7	Dlgap5
7.56092e-30	1.08836	0.591	0.118	1.58129e-25	8	Cnn3
7.89345e-30	0.742549	1	0.947	1.65084e-25	6	LOC108352650
8.12634e-30	0.298321	0.556	0.252	1.69954e-25	1	Rad23a
8.30887e-30	0.804573	0.276	0.023	1.73772e-25	9	Tmem98
8.43764e-30	0.26595	0.402	0.154	1.76465e-25	1	Sfxn3
8.67672e-30	0.310604	0.842	0.491	1.81465e-25	1	Slc3a2
8.70936e-30	0.34422	0.735	0.385	1.82148e-25	1	Snrpf
9.09865e-30	0.690016	0.906	0.656	1.90289e-25	2	Hcls1
9.48854e-30	0.374828	0.94	0.624	1.98443e-25	1	M6pr
9.55714e-30	1.54907	0.482	0.118	1.99878e-25	6	Nr4a3
9.56722e-30	0.34273	0.842	0.473	2.00089e-25	1	Sh3bgrl3
9.60501e-30	0.383505	0.962	0.633	2.00879e-25	1	Tkt
1.045e-29	0.807238	0.259	0.02	2.18551e-25	9	Ephb4
1.05263e-29	0.331654	0.678	0.35	2.20148e-25	1	Txn2
1.08294e-29	1.4709	0.645	0.24	2.26485e-25	6	Lpar6
1.13545e-29	1.22964	0.955	0.727	2.37467e-25	6	Cfh
1.14702e-29	0.276848	0.525	0.234	2.39888e-25	1	Sidt2
1.16024e-29	0.608758	0.465	0.231	2.42653e-25	0	Pld4
1.19888e-29	0.685907	0.764	0.489	2.50735e-25	1	Cxcl1
1.23368e-29	0.312887	0.698	0.356	2.58012e-25	1	Atp5po
1.23502e-29	1.54552	0.591	0.168	2.58292e-25	6	RT1-Bb
1.24542e-29	0.271926	0.773	0.412	2.60466e-25	1	Snrpd3
1.29028e-29	0.765083	0.409	0.055	2.69849e-25	8	Plekha5
1.32271e-29	0.277884	0.555	0.254	2.76632e-25	1	Psmd6
1.42494e-29	1.68835	0.981	0.386	2.98011e-25	10	RT1-S3
1.55992e-29	1.17707	0.277	0.078	3.26242e-25	2	Prg4
1.57133e-29	0.470494	0.745	0.522	3.28629e-25	0	Asah1
1.74356e-29	0.334303	0.913	0.565	3.64649e-25	1	Uqcrb
1.83559e-29	1.86682	0.896	0.682	3.83895e-25	4	Cst3
2.08907e-29	0.489419	0.6	0.353	4.36908e-25	0	Necap2
2.09954e-29	1.62985	0.618	0.218	4.39099e-25	6	Ccrl2
2.15792e-29	0.986132	0.318	0.055	4.51307e-25	6	Tmbim1
2.3208e-29	0.324611	0.824	0.484	4.85372e-25	1	Psmb2
2.47817e-29	0.406464	0.307	0.104	5.18285e-25	1	Serpinb8
2.74251e-29	0.319342	0.633	0.313	5.73568e-25	1	Glrx3
2.78021e-29	0.300059	0.784	0.434	5.81454e-25	1	Uqcr10
2.8876e-29	0.548712	0.583	0.337	6.03912e-25	0	Slc7a7
2.95322e-29	1.01217	0.462	0.063	6.17636e-25	10	AABR07025140.1
3.0481e-29	0.308399	0.653	0.337	6.3748e-25	1	Usp14
3.05261e-29	2.18199	0.879	0.493	6.38422e-25	8	Oat
3.15255e-29	0.729598	0.5	0.081	6.59325e-25	8	Gja1
3.16213e-29	0.305262	0.767	0.416	6.61328e-25	1	Fxyd5
3.19325e-29	1.61928	0.809	0.45	6.67836e-25	6	Nfat5
3.29012e-29	0.355704	0.602	0.296	6.88095e-25	1	Herc1
3.39222e-29	0.36472	0.935	0.617	7.09449e-25	1	Psma3l
3.42404e-29	1.81002	0.936	0.678	7.16104e-25	6	Nfkbiz
3.50574e-29	0.676774	1	0.926	7.3319e-25	4	Rps27a
3.52576e-29	0.262143	0.851	0.488	7.37377e-25	1	Pdcd6
3.76624e-29	0.282794	0.527	0.238	7.8767e-25	1	Smdt1
3.85091e-29	0.297378	0.545	0.253	8.0538e-25	1	Ndufa3
3.87823e-29	0.271433	0.669	0.336	8.11092e-25	1	Myo5a
3.88984e-29	1.3855	0.807	0.517	8.13522e-25	4	Stx7
3.9239e-29	0.273797	0.715	0.372	8.20645e-25	1	Vdac3
3.99338e-29	0.313715	0.758	0.401	8.35176e-25	1	Psma1
4.2408e-29	0.871171	0.985	0.918	8.86921e-25	4	Pabpc1
4.30476e-29	0.499344	0.441	0.211	9.00297e-25	0	Plekha1
4.36042e-29	0.627396	0.455	0.068	9.11938e-25	8	Serpinh1
4.56544e-29	0.290913	0.295	0.096	9.54817e-25	1	Edil3
4.92643e-29	0.443478	0.306	0.114	1.03031e-24	0	Layn
5.00942e-29	0.501271	0.885	0.654	1.04767e-24	0	Gns
5.03027e-29	0.260978	0.62	0.301	1.05203e-24	1	Dnajb11
5.22147e-29	0.32927	0.542	0.253	1.09202e-24	1	AABR07031491.2
5.29386e-29	0.63718	0.878	0.543	1.10716e-24	1	Hmox1
5.60638e-29	0.288795	0.782	0.42	1.17252e-24	1	Zmat2
5.87225e-29	1.31873	0.483	0.074	1.22812e-24	9	F3
6.15788e-29	0.301616	0.5	0.225	1.28786e-24	1	Aldh3a2
6.1921e-29	0.257866	0.54	0.25	1.29502e-24	1	Psmg4
6.66369e-29	0.55715	0.34	0.135	1.39364e-24	0	Ttyh3
6.67074e-29	0.347404	0.704	0.367	1.39512e-24	1	Degs1
6.76258e-29	2.02471	0.966	0.395	1.41433e-24	9	Egr1
7.77897e-29	0.273591	0.575	0.272	1.62689e-24	1	Pfdn1
8.31359e-29	0.32088	0.618	0.302	1.7387e-24	1	Surf4
9.79303e-29	0.449713	0.633	0.383	2.04812e-24	0	Atp6v0a1
1.01033e-28	0.386693	0.949	0.64	2.11301e-24	1	Gns
1.02909e-28	1.1906	0.973	0.714	2.15223e-24	6	Clec7a
1.09052e-28	0.253388	0.362	0.133	2.28071e-24	1	Tspan5
1.18389e-28	0.392117	0.955	0.658	2.476e-24	1	Ppial4d
1.30724e-28	2.47498	0.939	0.533	2.73397e-24	8	Atf3
1.39343e-28	0.746352	0.849	0.581	2.91422e-24	2	Cd44
1.42421e-28	0.84125	0.348	0.043	2.97859e-24	8	Jade1
1.43395e-28	1.02901	0.519	0.081	2.99897e-24	10	Znfx1
1.44224e-28	0.419891	0.985	0.716	3.0163e-24	1	Scpep1
1.53806e-28	1.55026	0.9	0.578	3.21669e-24	6	Cebpa
1.8238e-28	0.955326	0.397	0.051	3.81429e-24	9	Agrn
1.84058e-28	1.71294	0.636	0.246	3.84939e-24	6	Marcksl1
1.86143e-28	0.258717	0.655	0.329	3.893e-24	1	Polr2g
1.87656e-28	0.29385	0.753	0.403	3.92463e-24	1	Hsd17b11
1.92567e-28	0.605682	0.475	0.253	4.02735e-24	0	Galnt2
1.99736e-28	0.485243	0.716	0.472	4.17728e-24	0	Dnase2
1.99884e-28	1.08831	0.874	0.942	4.18036e-24	3	AY172581.9
2.20459e-28	0.962741	0.923	0.952	4.61067e-24	3	Gabarap
2.45098e-28	0.262529	0.569	0.273	5.12598e-24	1	Cox16
2.45681e-28	0.319574	0.693	0.354	5.13818e-24	1	Ndufa2
2.56158e-28	0.324691	0.893	0.574	5.3573e-24	1	LOC691807
2.59947e-28	0.285333	0.804	0.455	5.43652e-24	1	Cycs
2.70291e-28	0.85356	0.409	0.059	5.65286e-24	8	Thra
2.73821e-28	0.307908	0.68	0.355	5.7267e-24	1	Tpm4
3.08407e-28	0.310597	0.742	0.39	6.45003e-24	1	Slamf9
3.13534e-28	0.369331	0.951	0.647	6.55725e-24	1	Cox6b1
3.19786e-28	1.24225	0.491	0.125	6.688e-24	6	Ccnd1
4.01753e-28	0.255131	0.578	0.276	8.40227e-24	1	Gsap
4.06627e-28	0.334478	0.911	0.618	8.5042e-24	1	Anxa1
4.14821e-28	0.289173	0.773	0.417	8.67557e-24	1	Cndp2
4.35524e-28	0.325094	0.871	0.517	9.10855e-24	1	Arhgdia
4.45925e-28	0.268639	0.756	0.411	9.32608e-24	1	Rtraf
4.57657e-28	1.0019	0.31	0.031	9.57144e-24	9	Msrb3
4.72696e-28	0.299728	0.711	0.37	9.88596e-24	1	Ndufv2
5.0968e-28	0.367122	0.929	0.586	1.06594e-23	1	Akr1a1
5.54536e-28	0.280406	0.524	0.243	1.15976e-23	1	Tnfaip2
6.10215e-28	0.625969	0.777	0.47	1.2762e-23	2	Cfp
6.19091e-28	0.979457	1	0.891	1.29477e-23	6	Rps11
6.23953e-28	0.335396	0.855	0.516	1.30494e-23	1	Psmb4
6.9066e-28	0.505794	0.461	0.236	1.44445e-23	0	Osbpl11
7.67889e-28	1.03886	0.286	0.014	1.60596e-23	11	Dbn1
8.09638e-28	0.282483	0.847	0.5	1.69328e-23	1	Psmb6
8.26702e-28	0.301668	0.493	0.224	1.72896e-23	1	Tp53inp2
8.39688e-28	0.462043	0.936	0.838	1.75612e-23	0	Gpx1
8.76877e-28	0.377309	0.973	0.755	1.8339e-23	1	Myl12a
9.41533e-28	0.29735	0.702	0.365	1.96912e-23	1	Atp5mc1
1.04868e-27	1.91039	1	0.678	2.19321e-23	8	Anxa1
1.05893e-27	1.97635	0.707	0.193	2.21464e-23	9	Colec12
1.10669e-27	0.823735	0.259	0.022	2.31452e-23	9	St6galnac2
1.12024e-27	0.256708	0.471	0.208	2.34288e-23	1	Slc44a2
1.12109e-27	0.319327	0.995	0.987	2.34466e-23	0	Mt-co1
1.20003e-27	1.23699	1	0.915	2.50975e-23	8	Rpl7
1.22903e-27	0.336547	0.905	0.598	2.57039e-23	1	S100a11
1.28459e-27	0.512167	0.991	0.865	2.68658e-23	2	Arhgdib
1.39032e-27	2.48832	0.758	0.268	2.90773e-23	8	Dnajb1
1.39556e-27	0.969033	0.616	0.347	2.91867e-23	2	Tgm2
1.48118e-27	0.946391	0.276	0.025	3.09775e-23	9	Id4
1.506e-27	0.737062	0.288	0.03	3.14965e-23	8	Mpzl1
1.55371e-27	0.618119	0.662	0.409	3.24944e-23	0	Slamf9
1.55898e-27	1.42928	0.809	0.468	3.26046e-23	6	RT1-A1
1.57665e-27	0.529245	0.633	0.394	3.29741e-23	0	Cd81
1.58554e-27	0.266697	0.72	0.382	3.31599e-23	1	Cox5b
1.62081e-27	0.381288	0.942	0.661	3.38976e-23	1	Cast
1.63132e-27	0.708321	1	0.951	3.41175e-23	4	Tpt1
1.74115e-27	0.656673	0.808	0.507	3.64143e-23	2	Ly6e
1.76869e-27	0.327276	0.907	0.591	3.69903e-23	1	Reep5
1.77982e-27	0.97465	0.293	0.029	3.72232e-23	9	Adamtsl4
2.04874e-27	0.267187	0.776	0.414	4.28474e-23	1	Flna
2.08374e-27	0.276902	0.333	0.122	4.35794e-23	1	Htatip2
2.2068e-27	0.867061	0.985	0.89	4.6153e-23	4	Rps4x
2.22503e-27	0.409929	0.443	0.219	4.65343e-23	0	H2az2
2.22771e-27	0.343943	0.915	0.58	4.65904e-23	1	Atp5f1c
2.25758e-27	0.416086	0.289	0.098	4.72151e-23	1	Cd8a
2.4734e-27	1.63955	0.379	0.05	5.17287e-23	9	Lbp
2.70777e-27	0.556131	0.62	0.406	5.66303e-23	0	Coro1b
2.99354e-27	0.267005	0.976	0.735	6.2607e-23	1	Bcl2a1
3.18397e-27	1.84022	0.5	0.093	6.65896e-23	9	Net1
3.28591e-27	0.286648	0.642	0.319	6.87216e-23	1	Uqcrq
3.37295e-27	0.362362	0.924	0.63	7.05419e-23	1	Psma6
3.39046e-27	0.321232	0.875	0.535	7.09081e-23	1	Eef1d
3.4637e-27	1.10569	1	0.881	7.24398e-23	6	Ubc
3.56909e-27	1.09797	1	0.91	7.4644e-23	8	Mt-nd5
3.65486e-27	0.28438	0.618	0.312	7.64377e-23	1	Camk2d
3.77701e-27	0.274936	0.715	0.378	7.89924e-23	1	Ola1
3.78141e-27	0.509972	0.576	0.339	7.90843e-23	0	Mxd4
3.81237e-27	0.266341	0.633	0.312	7.9732e-23	1	Rab31
3.81519e-27	0.624377	0.943	0.72	7.97908e-23	2	Itgb2
4.02353e-27	0.695771	0.704	0.453	8.41482e-23	2	Ptpn1
4.13162e-27	1.21608	0.911	0.708	8.64086e-23	4	Nap1l1
4.27346e-27	0.421947	0.985	0.811	8.93751e-23	1	Calr
4.38533e-27	0.877143	0.953	0.862	9.17148e-23	2	Hspa5
4.4073e-27	0.290977	0.787	0.46	9.21743e-23	1	Psmc1
5.24815e-27	0.920585	0.264	0.039	1.0976e-22	6	Sema4c
5.48713e-27	0.531422	1	0.987	1.14758e-22	4	Mt-co3
6.02559e-27	1.32369	0.855	0.45	1.26019e-22	6	Anxa3
6.04974e-27	0.2693	0.785	0.431	1.26524e-22	1	Tm9sf2
6.32262e-27	0.295001	0.836	0.487	1.32231e-22	1	Dync1i2
6.88256e-27	1.25899	0.536	0.054	1.43942e-22	11	RT1-Db2
6.91111e-27	0.5885	0.915	0.69	1.44539e-22	2	Lyn
7.14105e-27	1.06108	0.717	0.446	1.49348e-22	2	Dusp2
8.02114e-27	1.40418	0.6	0.249	1.67754e-22	4	Fam107b
8.12179e-27	1.47681	0.362	0.047	1.69859e-22	9	Flnb
8.12402e-27	1.3867	0.955	0.79	1.69906e-22	6	Hsp90aa1
8.74682e-27	0.276234	0.725	0.397	1.82931e-22	1	Ap2b1
8.962e-27	0.995009	0.993	0.869	1.87431e-22	4	Rpl31
9.13106e-27	1.02089	0.293	0.037	1.90967e-22	7	Ckap2
9.77979e-27	0.34898	0.591	0.296	2.04534e-22	1	Cyp51
1.00237e-26	1.12574	0.431	0.068	2.09635e-22	9	Sptbn1
1.05846e-26	0.486987	0.693	0.455	2.21367e-22	0	Scp2
1.06896e-26	0.268439	0.795	0.435	2.23561e-22	1	Hspd1
1.17518e-26	0.910425	0.423	0.057	2.45776e-22	10	Rnf213
1.1769e-26	0.491553	0.991	0.898	2.46137e-22	2	Pfn1
1.24949e-26	0.373836	0.944	0.689	2.61318e-22	1	Eif5a
1.36517e-26	1.60133	1	0.84	2.85512e-22	8	Jund
1.46867e-26	0.254619	0.665	0.342	3.07157e-22	1	Hpcal1
1.78619e-26	0.275314	0.513	0.236	3.73563e-22	1	Clptm1l
2.00169e-26	0.511948	0.405	0.191	4.18633e-22	0	Hexa
2.06342e-26	0.276239	0.938	0.596	4.31544e-22	1	Hck
2.18207e-26	0.297717	0.282	0.095	4.56359e-22	1	Csf1
2.26223e-26	0.317791	0.504	0.234	4.73124e-22	1	Cemip2
2.36844e-26	0.270295	0.556	0.27	4.95336e-22	1	Stx6
2.4391e-26	0.557305	0.953	0.738	5.10113e-22	2	LOC108351137
2.48051e-26	0.519809	0.747	0.514	5.18775e-22	0	Slc43a2
2.48652e-26	0.295223	0.587	0.294	5.2003e-22	1	Tubb2a
2.55e-26	2.84271	0.617	0.486	5.33308e-22	3	Cd274
2.61402e-26	0.529021	0.303	0.035	5.46697e-22	8	Ldhb
2.73431e-26	1.79103	0.758	0.256	5.71853e-22	8	Id3
3.11941e-26	1.21057	0.466	0.08	6.52394e-22	9	RGD1559896
3.17162e-26	0.273871	0.864	0.531	6.63313e-22	1	Vapa
3.32145e-26	0.52962	0.846	0.233	6.94647e-22	10	Ifit3
3.35434e-26	1.50565	0.757	0.774	7.01526e-22	3	Slfn2
3.45784e-26	0.470468	0.519	0.28	7.23172e-22	0	Itm2c
3.50265e-26	0.263712	0.358	0.142	7.32545e-22	1	Slc11a2
3.50291e-26	0.481716	0.379	0.051	7.32598e-22	8	Mxra8
3.55829e-26	1.4451	1	0.883	7.4418e-22	8	Ubc
3.64094e-26	0.505713	0.488	0.254	7.61466e-22	0	Cln8
3.6468e-26	1.07685	0.47	0.088	7.62692e-22	8	Clstn1
3.65641e-26	0.25717	0.767	0.43	7.64702e-22	1	Hypk
3.67912e-26	1.24324	0.429	0.035	7.6945e-22	11	RT1-DOa
3.95567e-26	1.26463	0.345	0.044	8.27289e-22	9	Lrp4
4.23946e-26	0.8959	0.394	0.062	8.8664e-22	8	Hmgn3
4.28844e-26	2.19201	0.779	0.753	8.96884e-22	3	Cxcl2
4.55625e-26	0.614534	0.969	0.875	9.52894e-22	2	Hspa8
5.01569e-26	1.06383	0.264	0.042	1.04898e-21	6	Creb5
5.25959e-26	0.464886	0.639	0.406	1.09999e-21	0	Washc2c
5.38904e-26	0.456348	0.267	0.094	1.12706e-21	0	Wwp1
5.6444e-26	0.406424	1	0.813	1.18047e-21	1	Lcp1
5.82445e-26	3.32859	1	0.336	1.21813e-21	11	Irf8
6.28811e-26	0.284509	0.347	0.133	1.3151e-21	1	Pdgfa
6.48566e-26	0.49898	0.28	0.034	1.35641e-21	7	Cdca8
6.54793e-26	0.533725	0.252	0.089	1.36943e-21	0	Trem2
6.88257e-26	0.35793	0.44	0.201	1.43942e-21	1	AABR07059308.1
7.00337e-26	0.721879	0.714	0.44	1.46469e-21	2	Ehd1
7.57918e-26	3.46886	1	0.295	1.58511e-21	11	RT1-Db1
7.87843e-26	0.469708	0.834	0.552	1.64769e-21	0	C5ar1
7.88827e-26	0.747981	0.667	0.152	1.64975e-21	8	Cd9
8.43487e-26	1.07321	0.424	0.072	1.76407e-21	8	Arhgap5
8.69313e-26	0.316868	0.725	0.39	1.81808e-21	1	Ssr2
8.85659e-26	1.20802	1	0.973	1.85227e-21	8	H3f3a
1.06956e-25	0.418034	0.914	0.758	2.23687e-21	0	Ucp2
1.12791e-25	0.259984	0.762	0.425	2.35892e-21	1	Erh
1.15822e-25	0.320395	0.491	0.226	2.4223e-21	1	Tmem86a
1.19181e-25	1.16458	0.829	0.902	2.49256e-21	3	Sdcbp
1.19351e-25	1.40432	0.556	0.217	2.49611e-21	4	Rel
1.24774e-25	0.734781	0.32	0.046	2.60953e-21	7	Aurkb
1.35052e-25	1.8688	0.638	0.152	2.82447e-21	9	Mt2A
1.47312e-25	0.306996	0.849	0.515	3.08087e-21	1	Cebpa
1.48516e-25	0.293339	0.896	0.581	3.10606e-21	1	Sec61g
1.51466e-25	1.25521	0.927	0.75	3.16777e-21	6	Nfe2l2
1.53171e-25	1.00763	0.409	0.069	3.20342e-21	8	Itpr1
1.58199e-25	1.80934	0.846	0.28	3.30857e-21	10	Gbp2
1.60811e-25	0.253786	0.665	0.344	3.3632e-21	1	Snrpd1
1.61699e-25	0.600658	0.711	0.427	3.38177e-21	2	Clec4d
1.67643e-25	0.366709	0.997	0.944	3.50608e-21	2	Rps9
1.80535e-25	0.267332	0.775	0.433	3.77571e-21	1	Rpn2
1.8091e-25	0.946125	0.439	0.079	3.78354e-21	8	Ctdspl
1.8217e-25	2.44026	0.964	0.27	3.8099e-21	11	Gfpt1
1.97975e-25	0.523289	0.893	0.654	4.14045e-21	2	Glrx
2.15839e-25	1.37392	0.281	0.056	4.51406e-21	4	Cdc14a
2.16302e-25	1.2636	0.9	0.639	4.52373e-21	6	Ifngr1
2.16829e-25	1.33668	1	0.817	4.53477e-21	8	Mt-nd4l
2.17796e-25	0.275178	0.687	0.369	4.55499e-21	1	Vdac1
2.20816e-25	0.74477	0.684	0.494	4.61816e-21	0	C3
2.25481e-25	0.636762	0.686	0.418	4.71571e-21	2	Cd300le
2.34441e-25	1.57053	0.545	0.195	4.90309e-21	6	Itgax
2.49956e-25	0.87949	0.276	0.028	5.22759e-21	9	Nfia
2.72126e-25	0.61956	0.353	0.151	5.69123e-21	1	Thbs1
2.73156e-25	0.446977	0.606	0.372	5.71279e-21	0	Ralbp1
2.83306e-25	0.278469	0.7	0.377	5.92507e-21	1	Uqcr11
3.02666e-25	0.352327	0.767	0.433	6.32996e-21	1	Lgals3bp
3.53156e-25	1.91195	0.985	0.716	7.3859e-21	8	Btg2
4.01767e-25	0.256421	0.874	0.623	8.40256e-21	2	Il1rn
4.15379e-25	0.408919	0.86	0.643	8.68723e-21	0	M6pr
4.21132e-25	0.332974	0.433	0.193	8.80755e-21	1	Emp1
4.26585e-25	0.265527	0.76	0.431	8.92159e-21	1	Manf
4.32851e-25	0.481134	0.422	0.204	9.05265e-21	0	Tnfrsf14
4.51359e-25	0.4602	0.541	0.301	9.43972e-21	0	Pik3cd
4.74171e-25	0.519043	0.601	0.368	9.91682e-21	0	Lpxn
5.22309e-25	0.931118	0.273	0.031	1.09236e-20	8	AABR07044080.2
5.72093e-25	0.312369	0.98	0.715	1.19648e-20	1	Lamp1
5.78972e-25	0.553776	0.465	0.257	1.21086e-20	0	Ap1b1
6.00309e-25	1.55779	0.97	0.652	1.25549e-20	8	Eif4a2
6.03793e-25	0.276635	0.582	0.295	1.26277e-20	1	Pa2g4
6.28293e-25	0.547503	0.688	0.466	1.31401e-20	0	Scamp2
6.34464e-25	1.7281	0.923	0.387	1.32692e-20	10	Oasl2
6.45081e-25	0.556866	0.645	0.438	1.34912e-20	0	Twf1
6.55324e-25	0.324564	0.5	0.237	1.37055e-20	1	Il4r
6.57316e-25	0.308808	0.695	0.391	1.37471e-20	1	Krtcap2
6.90126e-25	1.76336	0.923	0.365	1.44333e-20	10	Oasl
7.26464e-25	0.25263	0.818	0.471	1.51933e-20	1	Atp5f1a
7.27039e-25	1.64138	0.703	0.697	1.52053e-20	3	Igsf6
8.24564e-25	0.252488	0.725	0.401	1.72449e-20	1	Ehd1
9.27178e-25	0.261237	0.633	0.327	1.9391e-20	1	Slc7a7
1.02195e-24	0.316761	0.787	0.448	2.13731e-20	1	Sdhb
1.03938e-24	2.94996	0.692	0.167	2.17375e-20	10	Ccl12
1.11869e-24	0.274931	0.489	0.233	2.33962e-20	1	Agtrap
1.19882e-24	0.295509	0.856	0.504	2.50721e-20	1	Atp5mf
1.2086e-24	0.775885	1	0.939	2.52768e-20	6	Rpl37a
1.27354e-24	1.53271	0.603	0.151	2.66349e-20	9	Phyh
1.3221e-24	0.447827	0.253	0.029	2.76503e-20	7	Trip13
1.38607e-24	0.718216	0.519	0.257	2.89883e-20	2	RGD1565355
1.3866e-24	0.359147	0.971	0.75	2.89993e-20	1	Atp1b3
1.39181e-24	0.806031	0.293	0.032	2.91083e-20	9	Afap1
1.40266e-24	0.775596	0.993	0.89	2.93353e-20	4	Rps11
1.50823e-24	0.352022	0.595	0.301	3.15432e-20	1	Sgk1
1.56351e-24	1.30853	0.293	0.032	3.26992e-20	9	Tm4sf1
1.58562e-24	0.471695	0.972	0.82	3.31616e-20	2	H3f3b
1.61259e-24	0.811289	1	0.954	3.37256e-20	8	Mt-nd2
1.62874e-24	1.79292	0.654	0.161	3.40635e-20	10	Fcgr3a
1.71985e-24	0.655453	0.84	0.686	3.5969e-20	0	Smpdl3a
1.80929e-24	0.484776	0.559	0.334	3.78396e-20	0	Ahcy
1.85591e-24	1.54358	0.414	0.065	3.88145e-20	9	Spry1
1.92755e-24	0.493496	0.512	0.286	4.03128e-20	0	Npl
2.12506e-24	0.589116	0.774	0.56	4.44435e-20	2	Ezr
2.13987e-24	1.66171	0.851	0.772	4.47532e-20	3	Gpnmb
2.1684e-24	0.265564	0.822	0.486	4.53499e-20	1	Gspt1
2.33264e-24	1.06328	0.545	0.128	4.87847e-20	8	Ssbp3
2.35192e-24	0.32764	0.902	0.581	4.9188e-20	1	Il1rn
2.68256e-24	0.337864	0.916	0.626	5.61031e-20	1	Tmed2
2.6866e-24	1.40682	0.755	0.429	5.61876e-20	6	Cttnbp2nl
2.87713e-24	0.265516	0.56	0.277	6.01723e-20	1	Sdf2l1
2.9274e-24	1.59093	0.552	0.12	6.12237e-20	9	Gadd45g
3.14548e-24	0.498914	0.419	0.211	6.57845e-20	0	Mgat1
3.25291e-24	0.380067	0.424	0.205	6.80314e-20	0	Blnk
3.2867e-24	1.87385	1	0.687	6.8738e-20	9	Cst3
3.33898e-24	1.12498	0.784	0.855	6.98314e-20	3	RT1-CE4
3.34303e-24	0.375838	0.987	0.778	6.99161e-20	1	Slc25a5
3.37638e-24	1.46329	0.591	0.159	7.06136e-20	8	Gramd2b
3.43224e-24	0.432217	0.816	0.596	7.17818e-20	0	Ifngr1
3.58867e-24	0.274379	0.775	0.436	7.50535e-20	1	Siglec5
3.60776e-24	1.73381	0.764	0.436	7.54528e-20	6	Hsph1
3.70769e-24	0.252533	0.64	0.334	7.75426e-20	1	Ndufa10l1
4.62625e-24	0.541135	0.61	0.369	9.67534e-20	2	Tspo
4.68791e-24	0.25751	0.496	0.237	9.80429e-20	1	Sars1
5.38895e-24	2.30336	0.637	0.329	1.12704e-19	4	Nr4a2
5.77487e-24	0.453297	0.473	0.263	1.20776e-19	0	Washc3
6.10719e-24	1.01408	0.379	0.06	1.27726e-19	8	Rnd3
7.29519e-24	0.748812	0.594	0.36	1.52572e-19	2	Fyn
7.47785e-24	1.92407	0.962	0.539	1.56392e-19	10	Ly6e
8.92205e-24	0.312101	0.995	0.829	1.86596e-19	1	Rac1
9.39862e-24	1.10776	0.431	0.077	1.96563e-19	9	Cyth3
9.46991e-24	0.252111	0.74	0.412	1.98054e-19	1	Ddost
1.00191e-23	1.55504	0.692	0.187	2.0954e-19	10	Usp18
1.03982e-23	0.453559	0.66	0.447	2.17467e-19	0	Creg1
1.05762e-23	1.25408	0.773	0.428	2.21191e-19	6	Resf1
1.075e-23	0.686332	0.937	0.811	2.24826e-19	2	Hsp90b1
1.15254e-23	0.318933	0.904	0.57	2.41043e-19	1	Atp5pd
1.19388e-23	0.909194	0.321	0.022	2.49688e-19	11	Rnd2
1.26823e-23	0.715316	0.379	0.059	2.65238e-19	8	Cavin1
1.30195e-23	0.453739	0.649	0.425	2.72289e-19	0	P2rx4
1.37143e-23	1.2701	0.345	0.048	2.8682e-19	9	Plscr4
1.40041e-23	0.756725	0.993	0.896	2.92882e-19	4	Rpl35
1.4639e-23	0.257223	0.787	0.444	3.06159e-19	1	Adss
1.53202e-23	0.744068	0.97	0.834	3.20406e-19	4	Rps23
1.60337e-23	0.26135	0.869	0.534	3.35329e-19	1	Atp5pf
1.71628e-23	1.04638	0.53	0.119	3.58943e-19	8	Gadd45g
1.72478e-23	0.253197	0.875	0.539	3.6072e-19	1	Tmem50a
1.73538e-23	1.81719	0.68	0.697	3.62938e-19	3	Pnrc1
1.80096e-23	0.595909	0.274	0.092	3.76653e-19	2	LOC681341
1.82073e-23	0.26517	0.62	0.334	3.80787e-19	1	Gna12
1.83803e-23	1.15356	0.955	0.775	3.84406e-19	6	Zfp36l1
1.92281e-23	0.392627	0.576	0.304	4.02136e-19	1	Insig1
1.92325e-23	0.497389	0.427	0.224	4.02229e-19	0	Eef2k
1.96481e-23	0.300489	0.938	0.651	4.10921e-19	1	Vdac2
2.02432e-23	0.292707	0.915	0.571	4.23366e-19	1	Rnaset2
2.04793e-23	1.19435	0.569	0.117	4.28305e-19	9	Hes1
2.05981e-23	0.52129	0.307	0.044	4.3079e-19	7	Ccdc34
2.41192e-23	0.410145	0.383	0.188	5.0443e-19	0	Manba
2.59182e-23	0.261605	0.844	0.518	5.42054e-19	1	Rtn4
2.86735e-23	0.298486	0.916	0.603	5.99677e-19	1	Eif3c
3.16298e-23	0.791967	0.264	0.045	6.61506e-19	6	F11r
3.34869e-23	0.354354	0.998	0.821	7.00346e-19	1	Gpx1
3.34899e-23	0.259974	0.864	0.522	7.00407e-19	1	Cd302
3.61122e-23	0.980987	0.577	0.123	7.55251e-19	10	Ifih1
3.86927e-23	0.359205	0.368	0.17	8.0922e-19	0	Limd2
3.98181e-23	0.97748	0.442	0.071	8.32756e-19	10	Herc6
3.99222e-23	0.338976	0.996	0.776	8.34934e-19	1	Glul
4.05442e-23	1.94303	0.644	0.565	8.47941e-19	3	Lilrb4
4.2156e-23	0.295732	0.907	0.565	8.8165e-19	1	Tmed10
4.25743e-23	0.534072	0.361	0.173	8.90398e-19	0	Clec4a
4.32865e-23	0.397011	0.409	0.207	9.05295e-19	0	Abhd4
4.54372e-23	0.432205	0.742	0.525	9.50273e-19	0	Shc1
4.72711e-23	0.448222	0.309	0.134	9.88627e-19	0	LOC100909725
5.03116e-23	0.276838	0.898	0.565	1.05222e-18	1	Atp6v0d1
5.07263e-23	1.38517	0.586	0.147	1.06089e-18	9	Htra1
5.17387e-23	1.23247	0.865	0.898	1.08206e-18	3	Zfp36
5.43378e-23	0.418066	0.513	0.263	1.13642e-18	1	Ccl4
6.82876e-23	1.85064	0.63	0.302	1.42817e-18	4	Cd83
6.99664e-23	1.05699	0.489	0.184	1.46328e-18	4	Napsa
7.01984e-23	1.35143	0.712	0.201	1.46813e-18	10	Siglec1
7.04653e-23	0.257834	0.847	0.495	1.47371e-18	1	Spcs3
7.32378e-23	0.36194	0.78	0.467	1.53169e-18	1	Anxa5
7.35881e-23	0.53637	0.689	0.428	1.53902e-18	2	Nfil3
7.43859e-23	2.39254	0.635	0.592	1.55571e-18	3	Map4k4
7.75066e-23	1.27112	0.483	0.101	1.62097e-18	9	Map4k3
7.97737e-23	0.288564	0.436	0.205	1.66839e-18	1	Cd38
8.42034e-23	1.14042	0.362	0.055	1.76103e-18	9	Btg3
8.4595e-23	1.94781	0.32	0.052	1.76922e-18	7	Col15a1
8.79093e-23	0.387417	0.481	0.261	1.83853e-18	0	Mertk
9.09501e-23	2.13322	0.658	0.638	1.90213e-18	3	Snx18
9.14761e-23	0.559573	0.868	0.663	1.91313e-18	2	Nfkbiz
9.81779e-23	0.844135	0.73	0.532	2.05329e-18	2	Pid1
1.03232e-22	0.619317	0.346	0.045	2.159e-18	10	Ddx58
1.04165e-22	1.06264	0.982	0.891	2.1785e-18	6	Zfp36
1.05153e-22	0.411746	0.962	0.803	2.19917e-18	2	Gng10
1.12199e-22	0.618328	1	0.913	2.34653e-18	4	Rpl7
1.12764e-22	0.764341	0.472	0.245	2.35834e-18	2	Ldlr
1.19198e-22	0.673675	0.993	0.918	2.49291e-18	4	Rpl23
1.22258e-22	0.434643	0.299	0.125	2.55691e-18	0	Rcan1
1.23852e-22	1.34223	0.591	0.244	2.59024e-18	6	Sowahc
1.30838e-22	1.29252	0.573	0.245	2.73635e-18	6	Blnk
1.5287e-22	0.768116	1	0.885	3.19713e-18	4	Rps16
1.71889e-22	0.698997	0.956	0.872	3.59488e-18	4	Rps21
1.71931e-22	1.40972	0.745	0.455	3.59576e-18	6	Tgif1
1.76105e-22	3.23724	1	0.365	3.68305e-18	11	RT1-Da
1.81622e-22	0.835304	0.538	0.104	3.79843e-18	10	AC128859.3
1.82297e-22	0.880296	0.47	0.098	3.81255e-18	8	Acsl3
1.84776e-22	0.287094	0.729	0.416	3.8644e-18	1	Pon2
1.90487e-22	0.993102	0.318	0.069	3.98384e-18	6	Ccnd2
2.07348e-22	0.450341	0.307	0.131	4.33648e-18	0	RGD1309362
2.10882e-22	1.51976	0.734	0.796	4.41039e-18	3	Cebpb
2.21035e-22	0.735975	1	0.989	4.62273e-18	8	Mt-atp6
2.53299e-22	3.30339	1	0.382	5.29749e-18	11	RT1-Ba
2.63558e-22	0.305525	0.818	0.485	5.51206e-18	1	Glod4
2.76801e-22	0.445004	0.991	0.845	5.78903e-18	2	Arpc1b
2.83887e-22	0.397836	0.613	0.402	5.93721e-18	0	Znrf2
2.90947e-22	1.19031	0.286	0.019	6.08487e-18	11	Prr5l
2.9484e-22	0.585198	1	0.958	6.16628e-18	4	Rps8
3.00323e-22	0.415727	0.855	0.699	6.28095e-18	0	Ifi30
3.46208e-22	0.334594	0.907	0.628	7.2406e-18	1	Ndfip1
3.51281e-22	0.601536	0.374	0.17	7.34669e-18	2	AABR07018244.2
3.55297e-22	0.99693	0.364	0.063	7.43069e-18	8	Wwc2
3.62219e-22	0.297132	0.782	0.484	7.57545e-18	1	Rin2
3.7625e-22	0.342931	0.476	0.259	7.86888e-18	0	Ninj1
3.84296e-22	0.262798	0.993	0.788	8.03716e-18	1	Msn
3.92744e-22	1.25348	0.31	0.042	8.21384e-18	9	Bex3
4.42616e-22	0.268219	0.895	0.556	9.25687e-18	1	Tmed9
4.71118e-22	0.419254	0.659	0.452	9.85297e-18	0	Kdelr1
4.75987e-22	1.13375	0.448	0.08	9.95478e-18	9	Crabp1
5.76989e-22	0.422111	0.867	0.636	1.20672e-17	0	Cst3
6.369e-22	1.76461	0.741	0.258	1.33201e-17	9	Id3
6.38475e-22	0.730689	0.733	0.554	1.33531e-17	2	Nfkb1
6.90511e-22	1.27951	0.467	0.178	1.44413e-17	4	Cytip
6.96351e-22	0.309416	0.997	0.941	1.45635e-17	0	Mt-nd2
7.05218e-22	0.250774	0.373	0.165	1.47489e-17	1	Pon3
7.17639e-22	0.83344	0.462	0.24	1.50087e-17	1	RGD1565355
7.48182e-22	1.52117	0.636	0.213	1.56475e-17	8	Dynll2
8.02923e-22	0.556323	0.273	0.034	1.67923e-17	8	Abhd14b
8.04459e-22	0.796154	0.387	0.184	1.68244e-17	2	Agpat4
8.20776e-22	0.641347	0.347	0.061	1.71657e-17	7	Dhfr
8.26519e-22	0.587007	0.993	0.938	1.72858e-17	4	Rpl37a
8.76445e-22	0.401033	0.367	0.178	1.833e-17	0	Atm
9.69653e-22	0.904263	0.345	0.053	2.02793e-17	9	Ikbip
9.98484e-22	0.827538	0.282	0.054	2.08823e-17	6	Plekha5
1.03725e-21	0.497273	0.669	0.459	2.16931e-17	0	Sel1l
1.09984e-21	0.49501	0.438	0.239	2.3002e-17	0	Gstp1
1.27564e-21	0.34912	0.971	0.735	2.66788e-17	1	Clta
1.34111e-21	0.311808	0.718	0.42	2.80479e-17	1	Twf1
1.37703e-21	0.368239	0.733	0.53	2.87991e-17	0	Tubb5
1.42491e-21	1.55395	1	0.609	2.98006e-17	10	Slfn4
1.48115e-21	1.47133	0.81	0.37	3.09767e-17	9	Hmgn1
1.58984e-21	0.576258	0.827	0.601	3.325e-17	2	Ahnak
1.60209e-21	0.343795	0.63	0.393	3.35062e-17	0	Slfn5
1.75766e-21	1.09468	1	0.94	3.67597e-17	8	Rpl37a
1.84754e-21	1.11418	0.947	0.925	3.86394e-17	7	LOC100359583
1.9225e-21	0.711884	0.303	0.043	4.02073e-17	8	Hs6st1
1.94419e-21	0.299329	0.495	0.245	4.06608e-17	1	Idi1
1.94667e-21	0.369005	0.899	0.754	4.07127e-17	0	Ywhab
1.97972e-21	1.2457	0.561	0.162	4.14039e-17	8	Plaat3
1.98817e-21	0.403393	0.603	0.386	4.15806e-17	0	Rnasel
2.05527e-21	0.769809	0.978	0.867	4.29839e-17	4	Rpl21
2.07218e-21	1.81457	0.811	0.818	4.33376e-17	3	Il1b
2.12677e-21	1.61819	0.741	0.296	4.44793e-17	9	Lix1l
2.15445e-21	1.21236	0.536	0.21	4.50582e-17	6	Atm
2.48874e-21	1.4365	0.577	0.139	5.20495e-17	10	Ifi44
2.52262e-21	0.303655	0.313	0.131	5.27581e-17	1	Cd300lb
2.54847e-21	0.494978	0.512	0.315	5.32986e-17	0	Hprt1
2.67125e-21	0.26261	0.902	0.599	5.58664e-17	1	Cct4
3.15455e-21	0.26718	0.878	0.563	6.59742e-17	1	AABR07053749.2
3.43691e-21	1.50886	0.904	0.416	7.18795e-17	10	Sp110
4.20762e-21	0.758285	0.802	0.574	8.79981e-17	2	Hopx
4.34785e-21	0.878768	0.321	0.024	9.09309e-17	11	P2ry10
4.70901e-21	0.423403	1	0.906	9.84841e-17	2	Rpl10
5.37348e-21	0.817151	0.288	0.04	1.12381e-16	8	Zfp219
5.8874e-21	0.294315	0.984	0.756	1.23129e-16	1	Atp5f1e
6.09005e-21	0.430454	0.547	0.339	1.27367e-16	0	Lmo2
6.22934e-21	0.440989	0.508	0.299	1.30281e-16	0	Slc29a3
6.66516e-21	1.28576	0.609	0.292	1.39395e-16	6	AABR07068161.1
6.71378e-21	2.11841	0.653	0.271	1.40412e-16	7	Smc4
6.93538e-21	0.395198	0.736	0.526	1.45046e-16	0	Ugt1a6
7.60652e-21	1.92788	0.607	0.093	1.59083e-16	11	Havcr2
7.93655e-21	0.413237	0.669	0.407	1.65985e-16	1	Anxa3
8.66141e-21	0.778997	0.982	0.891	1.81145e-16	6	Rps4x
8.88684e-21	0.885969	0.362	0.06	1.85859e-16	9	Ggcx
9.52474e-21	0.469892	0.918	0.72	1.992e-16	2	Fyb1
9.866e-21	0.268911	1	0.992	2.06337e-16	1	Fth1
9.87458e-21	1.16242	0.845	0.609	2.06517e-16	6	Ywhah
1.01692e-20	1.83084	0.833	0.458	2.12678e-16	8	Cebpd
1.0247e-20	0.8486	0.336	0.08	2.14305e-16	6	Pkib
1.12334e-20	0.453285	0.969	0.84	2.34934e-16	2	Lcp1
1.15454e-20	0.307828	0.96	0.67	2.4146e-16	1	Ifi30
1.16605e-20	0.831963	0.991	0.887	2.43868e-16	6	Rps16
1.17369e-20	1.01665	0.364	0.097	2.45465e-16	6	AABR07063279.1
1.26236e-20	1.77995	0.733	0.498	2.64011e-16	4	Ifrd1
1.26974e-20	0.781553	0.963	0.876	2.65553e-16	4	RGD1359290
1.27896e-20	1.03782	0.538	0.12	2.67481e-16	10	Tor3a
1.33112e-20	0.250845	0.875	0.56	2.78391e-16	1	Septin2
1.39294e-20	0.446831	0.62	0.426	2.91318e-16	0	Tmem134
1.44209e-20	1.44794	0.897	0.451	3.016e-16	9	Slc25a4
1.45251e-20	0.428182	0.628	0.429	3.03779e-16	0	Dera
1.65088e-20	1.08176	0.911	0.744	3.45266e-16	4	Btg1
1.68396e-20	1.36605	0.391	0.116	3.52183e-16	6	Prdm1
1.74013e-20	0.275338	0.951	0.658	3.63931e-16	1	Lamp2
1.74556e-20	0.514803	0.637	0.431	3.65066e-16	0	Itgal
1.82294e-20	0.575136	0.943	0.838	3.81249e-16	2	Calr
1.86232e-20	1.38148	0.293	0.038	3.89486e-16	9	Tcim
2.04368e-20	0.451467	0.578	0.381	4.27415e-16	0	Cerk
2.17014e-20	1.01353	0.914	0.978	4.53864e-16	3	Ubb
2.28823e-20	1.32049	0.286	0.02	4.7856e-16	11	Asb2
2.35068e-20	0.441238	0.937	0.714	4.91622e-16	2	Taldo1
2.48798e-20	1.58409	0.942	0.442	5.20337e-16	10	Slfn5
2.58137e-20	0.838163	0.286	0.02	5.39867e-16	11	Gmpr
2.60545e-20	0.42509	0.994	0.894	5.44904e-16	2	Actr3
2.71606e-20	0.256878	0.671	0.367	5.68036e-16	1	Pf4
2.74167e-20	1.30693	0.955	0.743	5.73393e-16	8	AABR07046778.1
2.88756e-20	1.3095	0.985	0.778	6.03905e-16	8	Zfp36l1
2.95609e-20	0.400509	0.637	0.403	6.18237e-16	0	Rgs1
3.04428e-20	0.433705	0.4	0.208	6.36681e-16	0	RGD1309104
3.16567e-20	0.949686	1	0.906	6.62068e-16	8	Mt-nd3
3.19032e-20	0.297496	0.927	0.62	6.67223e-16	1	Atp5mg
3.22947e-20	0.383026	0.285	0.126	6.75411e-16	0	Galm
3.22965e-20	0.51516	0.36	0.186	6.75449e-16	0	Tmem106a
3.33212e-20	1.78437	0.857	0.203	6.96879e-16	11	Jaml
3.44507e-20	1.34326	0.606	0.199	7.20501e-16	8	Acsl1
3.53161e-20	0.376691	0.434	0.239	7.386e-16	0	Tmem86a
3.53923e-20	2.08661	0.733	0.519	7.40195e-16	4	Fosb
3.64776e-20	0.534956	0.956	0.766	7.62892e-16	2	Bcl2a1
3.77155e-20	0.649265	0.978	0.905	7.88782e-16	4	Rpl5
3.81748e-20	0.554048	0.925	0.776	7.98387e-16	2	Pdia3
3.88576e-20	1.17455	0.727	0.45	8.12667e-16	6	Inpp5d
3.90241e-20	0.591696	0.597	0.389	8.16151e-16	2	Itgam
3.93849e-20	2.89099	1	0.428	8.23696e-16	11	Cd74
4.06613e-20	0.253759	0.671	0.437	8.5039e-16	0	Arl11
4.15313e-20	2.76002	1	0.358	8.68585e-16	11	Fgl2
4.36707e-20	0.399982	0.736	0.512	9.13329e-16	0	Ms4a6a
4.3953e-20	0.424667	0.801	0.604	9.19234e-16	0	Snx2
4.57748e-20	0.256695	0.422	0.202	9.57334e-16	1	AABR07006269.1
5.44255e-20	0.889089	0.31	0.045	1.13825e-15	9	Jade1
5.57475e-20	0.370902	0.383	0.203	1.1659e-15	0	Tie1
5.71213e-20	2.13568	0.45	0.266	1.19463e-15	3	Arrdc3
6.27963e-20	0.307753	0.956	0.681	1.31332e-15	1	Wdr1
6.36389e-20	1.58962	0.769	0.279	1.33094e-15	10	Samd9
6.67564e-20	0.865497	0.259	0.032	1.39614e-15	9	Mpzl1
7.20266e-20	1.13105	0.397	0.074	1.50637e-15	9	Arhgap5
7.39462e-20	0.677791	0.97	0.908	1.54651e-15	4	Rps3a
7.85318e-20	0.462288	0.713	0.547	1.64241e-15	0	Ccni
8.47998e-20	0.308753	0.361	0.178	1.7735e-15	0	Pcmtd2
8.75617e-20	0.276268	1	0.986	1.83126e-15	2	Mt-co3
8.93183e-20	1.20176	0.755	0.495	1.868e-15	6	Ggta1
9.35749e-20	0.378048	0.557	0.337	1.95703e-15	0	Il18
1.00696e-19	0.308053	0.451	0.251	2.10596e-15	0	Tcn2
1.07623e-19	0.745239	1	0.987	2.25083e-15	8	Mt-co3
1.08174e-19	0.486247	0.291	0.06	2.26234e-15	6	Clec11a
1.12773e-19	0.376134	0.285	0.127	2.35854e-15	0	Ticam2
1.41285e-19	0.469278	0.95	0.813	2.95484e-15	2	Arpc5
1.43302e-19	0.391279	0.703	0.516	2.99703e-15	0	Glod4
1.60193e-19	1.07663	0.727	0.429	3.35029e-15	6	Macf1
1.66341e-19	0.395627	0.824	0.65	3.47886e-15	0	Ndfip1
1.71919e-19	0.420985	0.301	0.139	3.59551e-15	0	Eps15
1.77609e-19	1.25799	0.448	0.1	3.71452e-15	9	Cybrd1
1.88748e-19	0.935148	0.941	0.867	3.94748e-15	3	Sod2
1.94077e-19	0.989691	0.321	0.028	4.05894e-15	11	Nup210
1.9503e-19	1.27834	0.481	0.199	4.07885e-15	4	Tspan13
1.98815e-19	0.640473	0.657	0.466	4.15801e-15	2	Mrpl33
2.11364e-19	0.419763	0.505	0.296	4.42047e-15	0	LOC100910669
2.18057e-19	3.94387	1	0.691	4.56044e-15	11	Cst3
2.20535e-19	0.675164	0.963	0.846	4.61227e-15	4	Rps27
2.31688e-19	1.61458	0.759	0.347	4.84551e-15	9	Impad1
2.40319e-19	0.871066	0.345	0.087	5.02604e-15	6	Havcr2
2.4539e-19	0.560287	0.767	0.567	5.13209e-15	2	Capn2
2.6279e-19	0.55623	0.991	0.947	5.49599e-15	2	Nfkbia
2.66676e-19	1.38484	0.962	0.501	5.57725e-15	10	Lgals3bp
2.89604e-19	0.264193	0.955	0.655	6.05677e-15	1	Snx5
3.24908e-19	0.553947	0.667	0.446	6.79512e-15	2	AABR07051947.1
3.43037e-19	0.253378	0.953	0.673	7.17427e-15	1	Uqcrh
3.46352e-19	0.405016	0.398	0.188	7.2436e-15	1	LOC100360087
3.48911e-19	0.453499	0.581	0.375	7.29712e-15	0	Fli1
4.08141e-19	2.07555	0.379	0.07	8.53586e-15	9	Clic2
4.18574e-19	0.288672	1	0.98	8.75406e-15	1	Tmsb4x
4.35926e-19	1.31029	0.791	0.566	9.11695e-15	6	Gna13
5.18734e-19	1.00425	0.318	0.055	1.08488e-14	8	Fbxo32
5.35299e-19	0.619343	0.78	0.541	1.11952e-14	2	Tgfbi
5.44511e-19	1.50519	0.776	0.393	1.13879e-14	9	Calu
5.47442e-19	0.439685	0.463	0.272	1.14492e-14	0	Got1
5.61124e-19	0.542312	0.374	0.174	1.17353e-14	2	Napsa
5.73356e-19	0.949094	0.973	0.838	1.19912e-14	6	Dusp1
5.77706e-19	0.940285	0.336	0.086	1.20821e-14	6	Gpr183
5.92146e-19	0.399054	0.41	0.228	1.23841e-14	0	Cmtm3
5.94042e-19	0.364967	0.706	0.514	1.24238e-14	0	Sft2d1
6.22588e-19	1.16307	0.577	0.151	1.30208e-14	10	Dhx58
6.31323e-19	2.50862	0.603	0.19	1.32035e-14	9	Plpp3
6.31669e-19	0.364288	1	0.763	1.32107e-14	1	Cybb
6.75022e-19	0.271001	0.893	0.592	1.41174e-14	1	Psma7
6.82658e-19	0.452585	0.294	0.14	1.42771e-14	0	Gask1b
6.88305e-19	1.05535	0.318	0.054	1.43952e-14	8	Hspb1
7.01603e-19	0.306649	0.427	0.235	1.46733e-14	0	Arrb2
7.12554e-19	0.502202	0.288	0.042	1.49024e-14	8	Nbl1
7.14992e-19	0.667006	0.273	0.041	1.49534e-14	8	B3gnt7
7.47098e-19	0.984703	0.296	0.079	1.56248e-14	4	Pkib
7.50435e-19	1.35876	0.53	0.147	1.56946e-14	8	Hp
8.00123e-19	2.02436	0.41	0.216	1.67338e-14	3	Pmaip1
8.27973e-19	0.368134	0.797	0.571	1.73162e-14	0	Aplp2
9.02426e-19	0.583498	0.673	0.472	1.88733e-14	2	Flna
9.2808e-19	0.361421	0.799	0.602	1.94099e-14	0	Rnaset2
9.42636e-19	0.25805	0.809	0.495	1.97143e-14	1	Ms4a6a
1.00069e-18	0.40038	0.691	0.493	2.09285e-14	0	Snx6
1.01152e-18	0.603947	1	0.884	2.11549e-14	4	Rpl41
1.01189e-18	1.6941	0.8	0.516	2.11626e-14	7	AABR07026311.1
1.01762e-18	1.67915	0.909	0.52	2.12826e-14	8	Fosb
1.02496e-18	1.04571	0.534	0.138	2.14359e-14	9	Ptms
1.0783e-18	0.524155	1	0.925	2.25515e-14	4	LOC100360449
1.21607e-18	2.67289	0.693	0.382	2.54329e-14	7	Hmgb2
1.23735e-18	0.251863	0.447	0.229	2.5878e-14	1	Serpinb6a
1.26164e-18	1.18898	0.466	0.112	2.6386e-14	9	Ext1
1.26446e-18	1.16056	0.591	0.193	2.6445e-14	8	Dag1
1.28669e-18	2.23024	0.464	0.278	2.69098e-14	3	Vegfa
1.28895e-18	0.448171	0.691	0.504	2.69572e-14	0	Rexo2
1.33529e-18	0.951533	0.259	0.035	2.79262e-14	9	Dcakd
1.35266e-18	0.280339	0.984	0.738	2.82895e-14	1	Capzb
1.35499e-18	1.45336	0.864	0.607	2.83383e-14	6	Dusp6
1.40763e-18	1.84896	0.672	0.268	2.94392e-14	9	Tuba1a
1.47756e-18	0.291197	0.987	0.771	3.09017e-14	1	Cox6c
1.48326e-18	0.610894	0.273	0.04	3.10208e-14	8	Mdk
1.50052e-18	1.10858	0.621	0.22	3.13818e-14	8	Ppfibp1
1.50657e-18	0.403749	0.794	0.624	3.15084e-14	0	Akr1a1
1.66188e-18	0.366227	0.265	0.117	3.47567e-14	0	Prrg1
1.72834e-18	2.41855	0.929	0.389	3.61464e-14	11	Ppt1
1.98999e-18	0.750419	0.462	0.094	4.16186e-14	10	Gbp4
2.09916e-18	1.10628	0.6	0.299	4.39019e-14	6	Akna
2.1154e-18	2.25395	0.397	0.08	4.42415e-14	9	Il33
2.23626e-18	0.589892	0.288	0.038	4.67691e-14	10	Ifi44l
2.50199e-18	1.32519	0.517	0.149	5.23266e-14	9	Vkorc1
2.51506e-18	0.494958	0.591	0.388	5.26e-14	2	LOC100359515
2.5152e-18	0.868181	1	0.841	5.26029e-14	8	Rps24
2.8608e-18	0.334986	0.549	0.343	5.98308e-14	0	Ppt1
2.98734e-18	0.37866	0.5	0.308	6.24771e-14	0	Snap29
3.22377e-18	0.996787	0.779	0.862	6.74218e-14	3	Tyrobp
3.44814e-18	0.944802	0.439	0.11	7.21145e-14	8	Mettl7a
3.4851e-18	1.13759	0.571	0.096	7.28874e-14	11	Mtmr4
3.49991e-18	1.45539	0.932	0.958	7.31972e-14	3	Ftl1
3.70694e-18	0.31354	0.693	0.48	7.7527e-14	0	Stx7
3.77425e-18	0.528886	0.667	0.459	7.89346e-14	2	Zeb2
3.84866e-18	1.05947	0.659	0.371	8.0491e-14	4	Arid4a
4.27296e-18	0.551897	0.346	0.155	8.93646e-14	2	Mefv
4.42682e-18	0.398708	0.851	0.693	9.25825e-14	0	Clec2g
4.47278e-18	2.43758	0.697	0.339	9.35438e-14	8	Odc1
4.67696e-18	0.472816	1	0.958	9.78139e-14	4	Mt-cyb
4.68888e-18	0.577902	0.928	0.8	9.80632e-14	2	Il1b
4.81664e-18	0.441269	0.579	0.399	1.00735e-13	0	Ppp3ca
4.82941e-18	1.06153	0.673	0.382	1.01002e-13	6	Ppt1
5.06175e-18	0.804819	0.276	0.04	1.05861e-13	9	Rab34
5.22842e-18	1.8479	0.845	0.459	1.09347e-13	9	Cebpd
5.41884e-18	0.428791	0.431	0.254	1.1333e-13	0	Abhd12
5.4428e-18	0.450617	0.402	0.228	1.13831e-13	0	Slc48a1
5.52972e-18	0.669168	0.453	0.257	1.15649e-13	2	Tnfrsf1b
5.53518e-18	0.333036	0.834	0.636	1.15763e-13	0	Ptafr
6.14914e-18	1.19733	0.773	0.37	1.28603e-13	8	Tspan3
6.3666e-18	0.641034	0.364	0.072	1.33151e-13	8	Chd3
6.77704e-18	0.27978	0.995	0.97	1.41735e-13	0	Mt-co2
6.84689e-18	0.895402	0.845	0.625	1.43196e-13	6	RT1-CE10
7.02238e-18	0.30238	0.252	0.106	1.46866e-13	0	Pip5k1c
7.376e-18	0.758437	0.404	0.075	1.54262e-13	10	LOC685067
7.47378e-18	1.28783	0.591	0.193	1.56307e-13	8	Phlda1
7.63145e-18	1.20065	0.909	0.62	1.59604e-13	8	Aplp2
7.71293e-18	1.1501	0.393	0.13	1.61308e-13	4	Axl
8.75942e-18	0.409046	0.463	0.281	1.83194e-13	0	Stxbp5
9.76751e-18	2.34853	0.44	0.128	2.04278e-13	7	Ets1
1.0058e-17	1.26536	0.807	0.569	2.10354e-13	4	Ifitm1
1.0469e-17	1.06997	0.5	0.13	2.18948e-13	9	Csf1
1.07438e-17	0.655048	0.623	0.404	2.24696e-13	2	Cst7
1.09818e-17	1.07186	0.622	0.363	2.29674e-13	4	Jak2
1.11066e-17	0.621177	0.783	0.563	2.32284e-13	2	Ccl3
1.13697e-17	0.410965	0.407	0.229	2.37785e-13	0	Glo1
1.19278e-17	0.399381	0.532	0.338	2.49457e-13	0	Dpp7
1.20358e-17	0.264697	0.949	0.666	2.51718e-13	1	Btf3
1.20605e-17	0.347499	0.272	0.123	2.52233e-13	0	St6gal1
1.20706e-17	1.30478	0.97	0.733	2.52444e-13	8	Jun
1.28572e-17	0.270702	0.989	0.8	2.68896e-13	1	Canx
1.36462e-17	1.05926	0.409	0.094	2.85397e-13	8	Net1
1.36602e-17	1.90187	0.276	0.041	2.85689e-13	9	Acta2
1.38553e-17	0.403052	0.333	0.066	2.8977e-13	7	Gmnn
1.42535e-17	0.361598	0.693	0.471	2.98097e-13	0	Pld3
1.75892e-17	0.391049	0.987	0.861	3.67861e-13	2	Myl6
1.77713e-17	0.699677	0.97	0.829	3.71669e-13	4	Rps7
1.8117e-17	1.34044	0.466	0.118	3.78898e-13	9	Zcchc24
1.81779e-17	0.657547	0.982	0.876	3.80172e-13	6	RGD1359290
1.87113e-17	0.381493	0.887	0.667	3.91328e-13	2	Igsf6
1.91708e-17	0.382253	0.34	0.153	4.00938e-13	2	Trem3
1.92941e-17	0.771386	0.328	0.055	4.03518e-13	9	Hspb1
1.94504e-17	1.52959	0.682	0.275	4.06786e-13	8	Irf1
2.13835e-17	0.737306	0.911	0.731	4.47214e-13	4	AABR07050545.1
2.15098e-17	1.86173	0.441	0.274	4.49856e-13	3	MGC105649
2.1656e-17	0.47381	0.72	0.524	4.52913e-13	0	Tgfbi
2.17534e-17	0.251485	0.961	0.815	4.54951e-13	0	Laptm5
2.22527e-17	2.56	1	0.577	4.65393e-13	11	Ifitm1
2.40761e-17	0.319829	0.742	0.545	5.03527e-13	0	Rab5c
2.53226e-17	0.807065	0.945	0.712	5.29597e-13	6	Btg2
[truncated: 3,820 more rows]
