# Supplementary material for: Single-Cell Transcriptome Profiling Identifies Phagocytosis-Related Dual-Feature Cells in A Model of Acute Otitis Media in Rats
Source: Front Immunol. 2021 Oct 25;12:760954. doi: 10.3389/fimmu.2021.760954 (PMC8572853; doi:10.3389/fimmu.2021.760954)
Supplement: Supplementary Information 1 — Clustering strategies of all single cells from both normal and inflamed MEM. [file DataSheet_1.zip › Supplementary Tables/Table S6 MMS_res0.2-0.6_cluster/Table S6_2_MMS_res0.3_sub_10c.xlsx]

## Sheet: com_sub_10c
p_val	avg_log2FC	pct.1	pct.2	p_val_adj	cluster	gene
2.34245e-155	1.70812	0.747	0.21	4.899e-151	0	Ms4a7
7.79884e-148	2.0403	0.914	0.506	1.63105e-143	0	Apoe
1.13637e-141	1.77132	0.505	0.062	2.37659e-137	0	Selenop
3.42014e-140	1.68207	0.954	0.583	7.15287e-136	0	Adgre1
1.35115e-132	2.56354	0.784	0.31	2.82579e-128	0	Mrc1
1.60693e-124	1.2007	0.985	0.686	3.36072e-120	0	Csf1r
3.51991e-108	0.878987	0.989	0.915	7.36154e-104	0	Itm2b
6.38697e-102	1.69438	0.752	0.318	1.33577e-97	0	Pf4
3.11294e-101	1.05079	0.971	0.715	6.51041e-97	0	Ctss
9.97337e-100	1.24522	0.495	0.108	2.08583e-95	0	Pltp
4.63159e-99	1.24609	0.482	0.102	9.68652e-95	0	Cndp1
7.85782e-96	1.30435	0.687	0.256	1.64338e-91	0	Cfd
3.16992e-92	1.24319	0.476	0.111	6.62957e-88	0	Siglec1
1.05909e-89	0.945053	0.937	0.66	2.21498e-85	0	Tpp1
6.58141e-89	1.0593	0.881	0.576	1.37644e-84	0	Clec4a3
5.28607e-87	1.00992	0.826	0.458	1.10553e-82	0	Folr2
3.89422e-86	1.14828	0.878	0.547	8.14437e-82	0	Ctsc
1.32977e-83	1.16518	0.784	0.427	2.78108e-79	0	Ncoa4
9.19941e-83	1.26255	0.565	0.185	1.92396e-78	0	Naaa
5.24121e-82	1.22723	0.586	0.206	1.09615e-77	0	Apobec1
5.02665e-77	0.830026	0.957	0.708	1.05127e-72	0	Ctsa
1.01193e-76	0.864221	0.992	0.753	2.11635e-72	0	Cybb
1.06354e-75	0.970107	0.952	0.78	2.22428e-71	0	Glul
1.35159e-73	0.819631	0.946	0.716	2.82671e-69	0	Scpep1
5.88776e-70	1.21884	0.928	0.665	1.23137e-65	0	Cfh
1.9535e-68	0.84998	0.931	0.645	4.08556e-64	0	Clec4a1
2.05228e-68	1.88734	0.481	0.148	4.29213e-64	0	Lyve1
2.61054e-68	1.6758	0.271	0.032	5.45969e-64	0	Cd163
5.67745e-68	0.678425	0.957	0.748	1.18738e-63	0	Npc2
6.2544e-68	0.82086	0.359	0.073	1.30804e-63	0	Rarres1
5.64184e-66	0.655329	0.986	0.806	1.17993e-61	0	Aif1
1.66329e-65	0.953157	0.86	0.555	3.47861e-61	0	Ehd4
1.99811e-65	1.26181	0.669	0.306	4.17884e-61	0	Tmem176b
2.82865e-65	0.869061	0.72	0.391	5.91583e-61	0	Tnfaip8l2
5.25477e-63	1.57895	0.436	0.123	1.09898e-58	0	C1qc
1.57738e-62	0.839432	0.737	0.385	3.29893e-58	0	Tlr7
4.56527e-62	1.16216	0.843	0.506	9.5478e-58	0	Dab2
4.83876e-62	0.835122	0.901	0.551	1.01198e-57	0	Lgmn
3.85549e-61	0.956956	0.304	0.055	8.06337e-57	0	Slc9a9
9.61691e-61	0.864306	0.515	0.189	2.01128e-56	0	Tmem37
5.10724e-60	1.09694	0.578	0.237	1.06813e-55	0	Tmem176a
9.29741e-59	0.735804	0.404	0.115	1.94446e-54	0	Pla2g15
3.286e-58	0.704924	0.975	0.771	6.87234e-54	0	Grn
9.03166e-58	0.793519	0.613	0.295	1.88888e-53	0	Rab13
1.09185e-57	0.964582	0.692	0.369	2.2835e-53	0	Pik3cg
1.55795e-55	0.615445	0.952	0.776	3.25829e-51	0	Ctsh
4.33002e-54	0.72643	0.416	0.131	9.0558e-50	0	N4bp2l1
4.81411e-54	0.786165	0.998	0.922	1.00682e-49	0	Lyz2
1.03256e-53	0.753565	0.904	0.657	2.1595e-49	0	Snx5
3.38512e-52	0.874778	0.846	0.532	7.07964e-48	0	Dusp6
4.3898e-52	0.812005	0.894	0.621	9.18084e-48	0	Lyc2
2.76209e-51	0.749541	0.553	0.251	5.77663e-47	0	Abcg1
4.11348e-51	0.712436	0.655	0.339	8.60294e-47	0	Epsti1
1.03382e-50	0.653887	0.804	0.512	2.16213e-46	0	Unc93b1
3.31795e-50	0.697718	0.757	0.466	6.93917e-46	0	Leprot
3.89916e-49	0.766681	0.932	0.721	8.15471e-45	0	Cltc
4.40792e-49	0.710601	0.387	0.116	9.21872e-45	0	Ctla2a
1.00708e-48	1.32121	0.353	0.101	2.10621e-44	0	C1qb
8.47632e-48	0.797644	0.501	0.203	1.77274e-43	0	LOC690045
1.6152e-47	0.811819	0.496	0.221	3.37803e-43	0	Plxna1
1.73911e-46	0.677903	0.826	0.569	3.63718e-42	0	Ap2m1
2.14339e-46	0.709357	0.707	0.422	4.48268e-42	0	Cndp2
4.11973e-46	1.1027	0.32	0.084	8.616e-42	0	C1qa
4.44715e-46	0.880969	0.696	0.407	9.30077e-42	0	Abca1
7.31206e-46	0.831184	0.273	0.065	1.52924e-41	0	Zfat
1.0012e-45	0.613878	0.998	0.98	2.09391e-41	0	Tmsb4x
2.1988e-45	-1.1211	0.704	0.789	4.59856e-41	0	Anxa2
2.97889e-45	-1.19874	0.49	0.685	6.23006e-41	0	Lsp1
4.23402e-45	1.00457	0.388	0.135	8.85504e-41	0	Colec12
5.68905e-45	0.64204	0.713	0.405	1.18981e-40	0	Ifi47
7.45003e-45	0.854083	0.643	0.343	1.5581e-40	0	Maf
7.55297e-45	1.03649	0.29	0.073	1.57963e-40	0	Igf1
9.32303e-45	0.671067	0.418	0.15	1.94982e-40	0	LOC690097
4.44554e-44	0.788788	0.499	0.223	9.2974e-40	0	Rgl1
5.249e-44	0.773125	0.718	0.432	1.09778e-39	0	Lgals3bp
1.07919e-43	0.708983	0.749	0.426	2.25703e-39	0	Siglec5
7.82959e-43	0.712433	0.777	0.519	1.63748e-38	0	Ifi27
5.0143e-42	0.884716	0.334	0.104	1.04869e-37	0	Itgb5
7.32294e-42	0.584939	0.562	0.264	1.53152e-37	0	Il21r
1.37691e-40	1.58957	0.337	0.112	2.87967e-36	0	Clec10a
1.41394e-40	0.609499	0.439	0.182	2.95712e-36	0	AABR07006269.1
4.41956e-40	0.560735	0.918	0.723	9.24306e-36	0	Lamp1
3.01899e-39	0.584235	0.764	0.465	6.31392e-35	0	Vat1
3.61952e-39	0.498406	0.288	0.08	7.56987e-35	0	RGD1559575
9.73855e-39	0.623271	0.653	0.384	2.03672e-34	0	Rgs10
3.34113e-37	0.795569	0.673	0.396	6.98764e-33	0	Slamf9
4.40022e-37	0.549293	0.998	0.933	9.20262e-33	0	Psap
8.52888e-37	0.50275	0.308	0.101	1.78373e-32	0	Blvrb
9.87573e-36	0.694826	0.589	0.318	2.06541e-31	0	Mtss1
1.04672e-35	0.559321	0.621	0.361	2.18911e-31	0	Ap3b1
1.68745e-35	0.672625	0.547	0.29	3.52913e-31	0	Man1c1
2.57847e-35	0.593587	0.73	0.46	5.39261e-31	0	Rragc
2.75611e-35	0.572338	0.41	0.173	5.76412e-31	0	Ctsf
3.35894e-35	0.580861	0.592	0.325	7.02489e-31	0	Slc7a7
5.85985e-35	1.0957	0.257	0.075	1.22553e-30	0	Fcgrt
7.51431e-35	0.597067	0.655	0.375	1.57154e-30	0	Slfn5
1.52219e-34	0.577679	0.741	0.493	3.1835e-30	0	Fuca1
2.33539e-34	0.599829	0.635	0.393	4.88424e-30	0	Coro1b
1.0813e-33	0.565104	0.832	0.612	2.26143e-29	0	Atp6ap1
1.16453e-33	0.560949	0.578	0.322	2.43549e-29	0	Aph1b
2.18577e-33	0.672157	0.276	0.086	4.57132e-29	0	Bmp2
4.01443e-33	0.603021	0.453	0.212	8.39578e-29	0	Fchsd2
4.11524e-33	-0.78056	0.943	0.934	8.60662e-29	0	Calm1
6.20536e-33	0.589717	0.629	0.362	1.29779e-28	0	Gatm
1.10047e-32	0.449126	0.388	0.159	2.30153e-28	0	Rbl2
1.37718e-32	0.505128	0.723	0.461	2.88024e-28	0	Dnase2
2.21164e-32	0.567417	0.378	0.161	4.62542e-28	0	Rapgef5
2.72661e-32	0.533255	0.667	0.409	5.70244e-28	0	Fam3c
3.56933e-32	0.767345	0.703	0.481	7.46489e-28	0	C3
5.02977e-32	0.782164	0.371	0.153	1.05193e-27	0	Fam43a
6.91829e-32	0.515234	0.883	0.647	1.44689e-27	0	Gns
8.09115e-32	0.513017	0.325	0.118	1.69218e-27	0	RGD1309362
9.71064e-32	0.546016	0.672	0.42	2.03088e-27	0	Pon2
1.05784e-31	0.475216	0.92	0.741	2.21236e-27	0	Clta
1.39413e-31	0.455887	0.304	0.108	2.91568e-27	0	Layn
2.1169e-31	0.537272	0.604	0.348	4.42729e-27	0	Gnpda1
5.23892e-31	0.330677	0.995	0.986	1.09567e-26	0	Mt-co1
3.1058e-30	0.576718	0.695	0.456	6.49547e-26	0	Scamp2
3.16214e-30	0.546046	0.75	0.505	6.61329e-26	0	Slc43a2
5.2576e-30	0.503706	0.427	0.195	1.09957e-25	0	Tnfrsf14
6.96689e-30	0.436018	0.626	0.377	1.45705e-25	0	Atp6v0a1
8.29049e-30	0.610318	0.559	0.33	1.73387e-25	0	Dusp3
1.57505e-29	0.465846	0.635	0.377	3.29405e-25	0	Hexb
1.81964e-29	0.552474	0.75	0.499	3.80559e-25	0	Ms4a6a
1.88828e-29	0.489792	0.458	0.23	3.94915e-25	0	Osbpl11
1.95977e-29	0.691001	0.852	0.676	4.09866e-25	0	Smpdl3a
2.29004e-29	0.484504	0.837	0.541	4.78939e-25	0	C5ar1
2.30417e-29	0.57829	0.455	0.227	4.81894e-25	0	Pld4
2.33864e-29	0.642661	0.937	0.725	4.89103e-25	0	Zfp36l1
3.33128e-29	0.542568	0.604	0.359	6.96704e-25	0	Lpxn
3.39623e-29	0.513331	0.518	0.276	7.10289e-25	0	Npl
4.94906e-29	0.587461	0.467	0.249	1.03505e-24	0	Galnt2
5.05132e-29	0.461924	0.941	0.833	1.05643e-24	0	Gpx1
6.43452e-29	0.639216	0.619	0.377	1.34572e-24	0	Cttnbp2nl
8.47867e-29	0.45535	0.59	0.349	1.77323e-24	0	Necap2
8.96418e-29	0.496039	0.325	0.13	1.87477e-24	0	Ptgs1
1.27884e-28	0.492598	0.655	0.415	2.67456e-24	0	P2rx4
2.11333e-28	0.508109	0.313	0.124	4.41983e-24	0	Ulk2
2.34431e-28	0.351717	0.535	0.283	4.90289e-24	0	Ypel3
2.89851e-28	0.436664	0.738	0.517	6.06193e-24	0	Asah1
6.02701e-28	0.400732	0.435	0.214	1.26049e-23	0	H2az2
1.00914e-27	0.504308	0.626	0.389	2.11051e-23	0	Cd81
1.93231e-27	0.414447	0.279	0.099	4.04123e-23	0	Ifi44
2.71063e-27	0.837551	0.435	0.223	5.66902e-23	0	Fam111a
2.81401e-27	0.490993	0.812	0.593	5.88521e-23	0	Snx2
3.29347e-27	0.542565	0.65	0.429	6.88796e-23	0	Twf1
8.26061e-27	-1.10982	0.248	0.451	1.72762e-22	0	Slc2a1
1.03207e-26	0.44775	0.425	0.209	2.15848e-22	0	Plekha1
1.11193e-26	0.336466	0.294	0.111	2.32548e-22	0	Pink1
1.36063e-26	-1.03879	0.695	0.781	2.84562e-22	0	Atf4
1.66258e-26	-1.43632	0.713	0.751	3.47712e-22	0	Srgn
1.92733e-26	0.537106	0.462	0.25	4.03081e-22	0	Ap1b1
2.09886e-26	0.482512	0.479	0.249	4.38955e-22	0	Cln8
2.44825e-26	0.559712	0.672	0.427	5.12027e-22	0	Mnda
2.73132e-26	0.559027	0.37	0.177	5.71229e-22	0	Tmem106a
4.05191e-26	-1.1099	0.341	0.566	8.47417e-22	0	Ets2
7.23479e-26	0.394166	0.86	0.636	1.51308e-21	0	M6pr
9.23666e-26	0.479633	0.394	0.188	1.93175e-21	0	Hexa
1.14812e-25	0.503584	0.322	0.135	2.40117e-21	0	Ttyh3
1.22214e-25	0.421818	0.601	0.366	2.55599e-21	0	Ralbp1
1.94273e-25	0.409967	0.381	0.183	4.06303e-21	0	Manba
2.24624e-25	0.477416	0.561	0.337	4.69778e-21	0	Mxd4
6.34156e-25	0.37488	0.416	0.2	1.32627e-20	0	Blnk
7.00663e-25	0.283489	0.676	0.427	1.46537e-20	0	Arl11
8.57797e-25	0.431663	0.74	0.518	1.794e-20	0	Shc1
1.05725e-24	0.462629	0.512	0.291	2.21113e-20	0	Slc29a3
1.38849e-24	0.394938	0.478	0.255	2.90389e-20	0	Mertk
2.42658e-24	0.558965	0.639	0.423	5.07495e-20	0	Itgal
2.85662e-24	0.497585	0.438	0.233	5.97433e-20	0	Gstp1
3.80292e-24	0.470021	0.626	0.417	7.95344e-20	0	Tmem134
4.17242e-24	0.453594	0.552	0.33	8.72619e-20	0	Lmo2
5.04293e-24	0.439013	0.676	0.453	1.05468e-19	0	Scp2
5.45704e-24	0.450123	0.556	0.339	1.14128e-19	0	RT1-S3
9.49781e-24	0.407269	0.436	0.231	1.98637e-19	0	Tmem86a
9.89185e-24	-1.15711	0.536	0.679	2.06878e-19	0	Snx18
1.11216e-23	-0.679388	0.883	0.886	2.32597e-19	0	Eif1
1.35551e-23	0.412862	0.294	0.121	2.83492e-19	0	Rcan1
1.42625e-23	0.414926	0.809	0.591	2.98286e-19	0	Rnaset2
1.97768e-23	0.408941	0.663	0.444	4.13611e-19	0	Kdelr1
2.10942e-23	0.417082	0.524	0.299	4.41165e-19	0	Pik3cd
2.87957e-23	0.410195	0.86	0.692	6.02233e-19	0	Ifi30
3.13694e-23	-0.451666	0.989	0.977	6.5606e-19	0	LOC100361457
3.67545e-23	0.4513	0.581	0.374	7.68685e-19	0	Cerk
3.71594e-23	0.416658	0.653	0.443	7.77153e-19	0	Creg1
3.97835e-23	0.39191	0.288	0.121	8.32031e-19	0	Ticam2
4.96138e-23	0.41094	0.498	0.28	1.03762e-18	0	Itm2c
8.37202e-23	0.508381	0.353	0.17	1.75092e-18	0	Clec4a
8.83606e-23	0.427807	0.744	0.529	1.84797e-18	0	Acp2
1.15025e-22	0.401153	0.622	0.405	2.40563e-18	0	Washc2c
1.64206e-22	0.425131	0.458	0.262	3.4342e-18	0	Washc3
1.86887e-22	0.364712	0.915	0.753	3.90855e-18	0	Ucp2
2.46552e-22	0.387995	0.398	0.205	5.15638e-18	0	C3ar1
2.61512e-22	0.326283	0.357	0.167	5.46927e-18	0	Limd2
2.9472e-22	0.388596	0.596	0.381	6.16378e-18	0	Rnasel
3.69638e-22	0.364894	0.72	0.503	7.73062e-18	0	Sft2d1
3.94134e-22	0.465096	0.666	0.453	8.24292e-18	0	Sel1l
4.21634e-22	0.449029	0.404	0.21	8.81806e-18	0	Mgat1
4.38815e-22	0.386871	0.809	0.591	9.17737e-18	0	Ifngr1
4.74717e-22	0.473445	0.7	0.494	9.92823e-18	0	Rexo2
6.55802e-22	0.356172	0.844	0.625	1.37154e-17	0	Ptafr
6.5581e-22	0.313121	0.43	0.228	1.37156e-17	0	Arrb2
8.20017e-22	0.326378	0.464	0.257	1.71498e-17	0	Ninj1
9.68851e-22	0.614168	0.424	0.228	2.02625e-17	0	Irf7
1.19804e-21	0.422541	0.504	0.29	2.50557e-17	0	LOC100910669
2.1329e-21	0.425292	0.552	0.332	4.46074e-17	0	Il18
2.39037e-21	0.436491	0.539	0.334	4.99922e-17	0	Ahcy
2.46123e-21	0.370396	0.535	0.328	5.14742e-17	0	Dram2
2.65286e-21	0.354056	0.897	0.75	5.54819e-17	0	Ywhab
2.84749e-21	0.46644	0.504	0.312	5.95524e-17	0	Hprt1
3.35339e-21	0.387354	0.707	0.508	7.01329e-17	0	Glod4
3.7619e-21	0.411098	0.296	0.133	7.86764e-17	0	LOC100909725
3.79018e-21	-1.30058	0.165	0.346	7.92677e-17	0	Vegfa
4.18148e-21	0.373989	0.47	0.273	8.74514e-17	0	Sephs2
4.95901e-21	0.511809	0.629	0.407	1.03713e-16	0	Anxa3
6.26623e-21	-2.23763	0.302	0.459	1.31052e-16	0	LOC100359515
6.3045e-21	0.383814	0.7	0.46	1.31852e-16	0	Pld3
7.5179e-21	0.363708	0.601	0.399	1.57229e-16	0	Znrf2
7.5245e-21	0.411901	0.763	0.557	1.57367e-16	0	Pnp
9.85936e-21	0.411333	0.394	0.204	2.06199e-16	0	RGD1309104
1.00992e-20	0.391786	0.569	0.359	2.11214e-16	0	Pou2f2
1.02102e-20	0.481864	0.482	0.285	2.13536e-16	0	Siglec10
1.04261e-20	0.388755	0.476	0.271	2.18051e-16	0	AABR07006310.1
1.21879e-20	0.433299	0.461	0.267	2.54897e-16	0	Got1
1.46413e-20	0.352045	0.356	0.175	3.06209e-16	0	Atm
1.57819e-20	1.05487	0.263	0.115	3.30064e-16	0	Mx1
1.61189e-20	0.381567	0.732	0.535	3.3711e-16	0	Cmtm7
1.86153e-20	0.436993	0.356	0.176	3.8932e-16	0	AABR07059663.1
1.94237e-20	0.343636	0.533	0.32	4.06228e-16	0	Slamf8
2.00573e-20	0.438875	0.579	0.368	4.19478e-16	0	Fli1
2.15449e-20	0.39965	0.499	0.302	4.5059e-16	0	Snap29
2.18761e-20	0.368534	0.73	0.522	4.57517e-16	0	Ugt1a6
2.28241e-20	0.334836	0.737	0.49	4.77344e-16	0	Clec4a2
3.097e-20	0.38737	0.693	0.485	6.47707e-16	0	Snx6
3.82896e-20	0.490992	0.726	0.515	8.00788e-16	0	Tgfbi
4.8902e-20	0.436146	0.43	0.249	1.02274e-15	0	Abhd12
7.54021e-20	0.343618	0.797	0.563	1.57696e-15	0	Aplp2
8.52488e-20	0.363976	0.738	0.565	1.78289e-15	0	Bcap31
8.66721e-20	0.283496	0.444	0.247	1.81266e-15	0	Tcn2
9.1677e-20	0.380172	0.582	0.379	1.91733e-15	0	B3galnt1
1.1224e-19	0.407697	0.698	0.493	2.34739e-15	0	Cyfip1
1.33728e-19	0.438988	0.405	0.225	2.79679e-15	0	Eef2k
1.50525e-19	-1.04213	0.663	0.697	3.14808e-15	0	Anxa1
1.5869e-19	0.376439	0.829	0.642	3.31884e-15	0	Ndfip1
1.5923e-19	0.389948	0.533	0.331	3.33013e-15	0	Dpp7
1.80107e-19	0.364136	0.599	0.401	3.76676e-15	0	Arhgap17
1.99225e-19	-1.64937	0.624	0.67	4.16658e-15	0	Il1rn
2.08449e-19	-0.838413	0.259	0.432	4.35951e-15	0	Tgm2
2.11357e-19	0.401436	0.616	0.427	4.42032e-15	0	Dera
2.22083e-19	0.331028	0.74	0.539	4.64464e-15	0	Rab5c
3.09643e-19	0.358422	0.989	0.923	6.47587e-15	0	Ctsb
3.22163e-19	0.287409	0.86	0.631	6.73772e-15	0	Cst3
3.60264e-19	0.392811	0.273	0.123	7.53457e-15	0	Hacd4
3.94298e-19	-1.51948	0.405	0.534	8.24635e-15	0	Fn1
4.35083e-19	0.289654	1	1	9.09932e-15	0	Cd68
5.16199e-19	0.383875	0.402	0.225	1.07958e-14	0	Cmtm3
5.69114e-19	0.301195	0.726	0.526	1.19024e-14	0	Tubb5
7.64638e-19	0.349514	0.855	0.678	1.59916e-14	0	Lamp2
9.27577e-19	0.312749	0.544	0.338	1.93993e-14	0	Ppt1
1.03743e-18	0.422106	0.707	0.543	2.16968e-14	0	Ccni
1.19996e-18	0.391163	0.607	0.416	2.5096e-14	0	Stat1
1.51063e-18	0.339125	0.761	0.543	3.15934e-14	0	Gng2
1.51316e-18	-1.00027	0.655	0.75	3.16462e-14	0	Btg2
1.51651e-18	0.280008	0.324	0.157	3.17163e-14	0	C1r
1.88387e-18	0.275072	0.994	0.969	3.93992e-14	0	Mt-co2
1.88593e-18	0.341398	0.384	0.21	3.94424e-14	0	Abhd4
2.33092e-18	0.279934	0.997	0.939	4.87488e-14	0	Mt-nd2
3.54179e-18	-0.905222	0.378	0.535	7.40729e-14	0	Csrnp1
3.86777e-18	-0.460223	0.818	0.844	8.08904e-14	0	Msn
3.86821e-18	0.29583	0.293	0.138	8.08998e-14	0	Lgals9
4.25254e-18	-0.904433	0.593	0.644	8.89376e-14	0	Ldha
5.44403e-18	0.378846	0.794	0.618	1.13856e-13	0	Akr1a1
5.53214e-18	-0.761555	0.655	0.71	1.15699e-13	0	Pgam1
5.60752e-18	0.366373	0.851	0.688	1.17276e-13	0	Clec2g
6.80419e-18	0.354921	0.75	0.558	1.42303e-13	0	Nckap1l
8.09968e-18	0.426857	0.394	0.225	1.69397e-13	0	Slc48a1
1.43933e-17	0.370503	0.643	0.435	3.01022e-13	0	Dpy19l1
1.52258e-17	0.327265	0.367	0.203	3.18432e-13	0	Tie1
2.0182e-17	0.340095	0.521	0.33	4.22086e-13	0	Neu1
2.22787e-17	0.342024	0.27	0.127	4.65937e-13	0	Galm
2.60701e-17	0.345453	0.254	0.116	5.4523e-13	0	Prrg1
3.09712e-17	0.364127	0.333	0.173	6.47731e-13	0	Cd72
3.28054e-17	0.37634	0.453	0.279	6.86091e-13	0	Stxbp5
4.76415e-17	-0.689346	0.601	0.697	9.96374e-13	0	S100a11
5.91161e-17	0.359784	0.467	0.286	1.23635e-12	0	Sec14l1
5.91461e-17	0.257169	0.886	0.693	1.23698e-12	0	Fyb1
8.61941e-17	-0.929663	0.735	0.728	1.80266e-12	0	S100a6
8.95632e-17	0.290689	0.371	0.205	1.87313e-12	0	Card6
9.63302e-17	-0.809824	0.643	0.686	2.01465e-12	0	S100a10
1.1125e-16	0.274626	0.342	0.188	2.32669e-12	0	Galns
1.23047e-16	0.338487	0.844	0.642	2.57341e-12	0	Rab8b
1.26729e-16	0.26508	0.361	0.195	2.65041e-12	0	Mocs2
1.57911e-16	0.266431	0.601	0.41	3.30255e-12	0	Lamtor2
1.79643e-16	0.311666	0.337	0.183	3.75705e-12	0	Ralgds
1.86072e-16	0.364838	0.65	0.45	3.89151e-12	0	Ccr5
1.89561e-16	0.369105	0.284	0.14	3.96448e-12	0	Eps15
2.07126e-16	0.407121	0.279	0.141	4.33183e-12	0	Gask1b
2.12829e-16	0.272224	0.613	0.405	4.4511e-12	0	Rgs1
2.18656e-16	0.292115	0.267	0.126	4.57297e-12	0	Nt5c2
2.62858e-16	-0.602919	0.19	0.347	5.49742e-12	0	Pak1ip1
3.3897e-16	0.311354	0.481	0.302	7.08922e-12	0	Iscu
3.45502e-16	0.32596	0.311	0.161	7.22583e-12	0	Rcsd1
3.513e-16	-0.9097	0.267	0.403	7.3471e-12	0	Trem1
3.52408e-16	0.302672	0.512	0.331	7.37026e-12	0	Tnfsf12
4.39612e-16	0.296621	0.684	0.465	9.19404e-12	0	Tns3
4.5787e-16	0.388621	0.565	0.399	9.5759e-12	0	Ppp3ca
5.25905e-16	0.280763	0.384	0.219	1.09988e-11	0	Aga
5.4891e-16	0.321372	0.558	0.371	1.14799e-11	0	B4galt6
5.72453e-16	-0.557061	0.891	0.869	1.19723e-11	0	Hspa5
5.98961e-16	0.32559	0.703	0.531	1.25267e-11	0	Cd47
6.38892e-16	0.38001	0.485	0.311	1.33618e-11	0	Ctnnd1
7.36398e-16	-0.940718	0.183	0.331	1.5401e-11	0	MGC105649
7.52446e-16	0.250838	0.339	0.18	1.57367e-11	0	Pcmtd2
9.84879e-16	-1.43716	0.129	0.275	2.05978e-11	0	Gadd45a
1.13925e-15	-0.689551	0.829	0.778	2.38264e-11	0	Bcl2a1
1.48103e-15	0.319295	0.327	0.177	3.09743e-11	0	Enpp4
1.48239e-15	0.36197	0.556	0.381	3.10026e-11	0	Xdh
1.6939e-15	0.257798	0.764	0.559	3.54262e-11	0	Lrrc25
1.9718e-15	0.351849	0.428	0.255	4.12383e-11	0	Zmynd8
2.06446e-15	0.35818	0.391	0.229	4.3176e-11	0	Glo1
2.1698e-15	0.302851	0.615	0.436	4.53792e-11	0	Hsd17b11
2.42942e-15	0.325238	0.31	0.167	5.08088e-11	0	Galk2
3.17073e-15	0.265828	0.325	0.174	6.63126e-11	0	Rin3
3.4992e-15	0.312792	0.413	0.247	7.31822e-11	0	Agtrap
4.02583e-15	-0.721618	0.245	0.393	8.41962e-11	0	Crip1
4.10259e-15	-0.658547	0.404	0.557	8.58016e-11	0	Ier2
4.61753e-15	0.292318	0.77	0.597	9.65709e-11	0	Tmed10
4.8252e-15	0.30695	0.804	0.643	1.00914e-10	0	Atp5if1
4.85546e-15	0.34825	0.769	0.565	1.01547e-10	0	Hmox1
5.15853e-15	0.253317	0.592	0.397	1.07885e-10	0	Plbd1
5.21854e-15	0.307633	0.328	0.18	1.09141e-10	0	Spart
5.47898e-15	0.25416	0.265	0.129	1.14587e-10	0	Mocs1
5.7821e-15	0.330953	0.404	0.244	1.20927e-10	0	Rfc1
6.02665e-15	0.314403	0.723	0.57	1.26041e-10	0	Lipa
6.55076e-15	0.338136	0.846	0.691	1.37003e-10	0	Ctsz
6.64783e-15	0.324386	0.532	0.351	1.39033e-10	0	Gna12
7.2563e-15	0.378058	0.564	0.405	1.51758e-10	0	Tmem256
7.79411e-15	0.277255	0.792	0.616	1.63006e-10	0	Tmem59
8.79275e-15	0.291903	0.502	0.331	1.83892e-10	0	Cdc42se2
9.15372e-15	0.26183	0.344	0.189	1.91441e-10	0	Ccng2
9.52985e-15	0.315249	0.478	0.312	1.99307e-10	0	Aldh2
9.6227e-15	0.308311	0.374	0.223	2.01249e-10	0	Mrpl42
1.14678e-14	0.344981	0.643	0.494	2.39838e-10	0	Mfsd1
1.37988e-14	0.29648	0.669	0.494	2.88588e-10	0	AABR07029581.1
1.41753e-14	0.290508	0.388	0.234	2.96462e-10	0	Lgals8
1.46378e-14	0.312655	0.387	0.23	3.06134e-10	0	Tfec
1.66112e-14	0.29122	0.541	0.38	3.47406e-10	0	Anapc13
1.71955e-14	0.384136	0.271	0.14	3.59626e-10	0	Heatr5a
1.74889e-14	0.331836	0.479	0.312	3.65763e-10	0	Sumf1
1.77685e-14	0.334767	0.559	0.38	3.7161e-10	0	Fam49a
1.86509e-14	0.313196	0.419	0.259	3.90064e-10	0	Dnajc10
1.86761e-14	0.288523	0.396	0.238	3.90592e-10	0	Colgalt1
2.00013e-14	0.330514	0.701	0.504	4.18308e-10	0	Man2a1
2.48319e-14	0.296292	0.254	0.125	5.19335e-10	0	St6gal1
2.49558e-14	0.294284	0.73	0.563	5.21926e-10	0	Hsbp1
3.03323e-14	0.343823	0.442	0.283	6.3437e-10	0	Idh1
3.31611e-14	-0.822757	0.586	0.634	6.93531e-10	0	Fcgr2b
3.96532e-14	-0.745053	0.362	0.505	8.29308e-10	0	Ndrg1
4.01407e-14	0.311141	0.475	0.302	8.39503e-10	0	Hibadh
4.69777e-14	0.314719	0.462	0.291	9.82492e-10	0	Pdcd4
4.75709e-14	-1.19635	0.279	0.406	9.94898e-10	0	Olr1
4.90067e-14	0.446796	0.316	0.175	1.02493e-09	0	Nrp1
5.32988e-14	0.258396	0.55	0.37	1.11469e-09	0	Hp1bp3
5.81852e-14	0.315404	0.946	0.829	1.21688e-09	0	Mt-atp8
5.98972e-14	0.294339	0.502	0.34	1.25269e-09	0	Parp14
6.47191e-14	0.320284	0.556	0.399	1.35353e-09	0	Scamp1
7.00704e-14	0.280441	0.529	0.356	1.46545e-09	0	Parp1
9.45092e-14	0.26198	0.621	0.431	1.97656e-09	0	Ptpro
9.47597e-14	0.29747	0.367	0.214	1.9818e-09	0	Fut4
1.38933e-13	0.27941	0.844	0.707	2.90564e-09	0	Cox7a2l
1.48875e-13	0.311687	0.647	0.471	3.11357e-09	0	Ctsd
1.58494e-13	0.286569	0.704	0.49	3.31474e-09	0	Msr1
1.68507e-13	0.350246	0.413	0.261	3.52415e-09	0	Nnt
1.799e-13	0.286469	0.324	0.186	3.76244e-09	0	RGD1307929
1.99773e-13	0.327535	0.696	0.524	4.17805e-09	0	Ndufa4
2.11746e-13	0.274569	0.405	0.254	4.42846e-09	0	Htra2
2.22525e-13	0.327393	0.581	0.406	4.65388e-09	0	Dse
2.26181e-13	-0.40874	0.978	0.973	4.73035e-09	0	H3f3a
2.51104e-13	0.332458	0.47	0.317	5.25158e-09	0	Lrrc8c
2.63209e-13	0.276105	0.276	0.149	5.50475e-09	0	Asb8
2.74087e-13	0.449659	0.385	0.231	5.73225e-09	0	Mef2c
3.10236e-13	0.264946	0.471	0.311	6.48828e-09	0	Rnf181
3.50315e-13	-0.61153	0.404	0.527	7.32649e-09	0	Coro1a
3.62876e-13	-0.703943	0.179	0.314	7.58918e-09	0	Actn1
4.04749e-13	0.251324	0.587	0.404	8.46491e-09	0	Cd300le
4.30684e-13	0.309823	0.341	0.197	9.00733e-09	0	Tent5a
5.51115e-13	-1.19072	0.382	0.493	1.1526e-08	0	Mcemp1
6.31097e-13	0.295545	0.553	0.387	1.31988e-08	0	Stard7
6.71237e-13	0.254858	0.787	0.626	1.40382e-08	0	Ndufb8
6.94298e-13	0.263483	0.8	0.622	1.45206e-08	0	Atp6v1a
8.13138e-13	0.350959	0.413	0.265	1.7006e-08	0	Sh2b3
8.70891e-13	0.292921	0.69	0.501	1.82138e-08	0	Rin2
8.86369e-13	0.29099	0.344	0.208	1.85375e-08	0	Ergic3
9.01089e-13	0.284484	0.484	0.319	1.88454e-08	0	Tbc1d2b
9.40919e-13	0.319198	0.461	0.299	1.96784e-08	0	Pcm1
1.23448e-12	-0.500626	0.972	0.945	2.5818e-08	0	Nfkbia
1.25568e-12	0.321596	0.287	0.161	2.62613e-08	0	Golph3l
1.44775e-12	0.269292	0.313	0.18	3.02782e-08	0	Naga
1.47578e-12	0.291371	0.658	0.49	3.08645e-08	0	Gm2a
1.51501e-12	0.293256	0.291	0.161	3.16849e-08	0	Fgd2
1.60009e-12	0.42884	0.262	0.137	3.34642e-08	0	Fcgr3a
1.84028e-12	0.291913	0.413	0.264	3.84877e-08	0	Iah1
1.89039e-12	0.287823	0.644	0.481	3.95356e-08	0	Anxa6
2.01381e-12	0.280237	0.656	0.49	4.21169e-08	0	Arpc4
2.16323e-12	0.288159	0.431	0.278	4.52419e-08	0	Rere
2.2733e-12	-0.557467	0.889	0.868	4.75438e-08	0	Sod2
2.29191e-12	0.401109	0.558	0.402	4.79329e-08	0	Rock2
2.54113e-12	0.272654	0.626	0.492	5.31452e-08	0	Golga7
2.9115e-12	0.297631	0.772	0.597	6.08911e-08	0	Wdr26
3.07874e-12	0.277485	0.28	0.155	6.43887e-08	0	Trim21
3.48483e-12	0.289449	0.308	0.177	7.28818e-08	0	Pon3
3.71604e-12	-0.453036	0.757	0.757	7.77173e-08	0	Srsf2
4.67607e-12	-0.848163	0.424	0.499	9.77954e-08	0	Bcat1
4.84769e-12	0.260295	0.478	0.334	1.01385e-07	0	Pigt
5.05091e-12	0.255812	0.669	0.508	1.05635e-07	0	Dek
5.2657e-12	-0.407813	0.923	0.832	1.10127e-07	0	Lcp1
5.46563e-12	-0.951838	0.162	0.284	1.14308e-07	0	Emp1
6.47989e-12	0.418596	0.555	0.393	1.3552e-07	0	Nrros
6.59336e-12	0.262683	0.291	0.163	1.37893e-07	0	Tmtc3
7.10788e-12	-0.558111	0.322	0.448	1.48654e-07	0	Mapk6
8.01485e-12	0.343619	0.353	0.221	1.67623e-07	0	LOC100911851
8.78288e-12	0.267046	0.536	0.378	1.83685e-07	0	Acadl
1.30043e-11	-0.712001	0.419	0.514	2.71972e-07	0	Ptpn1
1.32578e-11	-0.920261	0.274	0.394	2.77274e-07	0	Chi3l1
1.61615e-11	0.277502	0.727	0.57	3.38002e-07	0	Krcc1
1.73791e-11	-0.537648	0.339	0.457	3.63466e-07	0	Nop58
1.87967e-11	0.291422	0.421	0.276	3.93114e-07	0	Swap70
1.91705e-11	0.266842	0.327	0.196	4.00931e-07	0	Rasa1
3.18058e-11	0.263406	0.464	0.311	6.65187e-07	0	Arhgef2
3.61035e-11	0.279116	0.393	0.249	7.55068e-07	0	Snx4
6.75188e-11	-1.17086	0.86	0.801	1.41209e-06	0	Il1b
8.21689e-11	-0.369275	0.14	0.258	1.71848e-06	0	Slc39a14
8.5451e-11	0.284493	0.288	0.172	1.78712e-06	0	Tbc1d9b
1.03689e-10	0.252827	0.619	0.471	2.16856e-06	0	Cfp
1.16773e-10	-1.50636	0.287	0.393	2.44218e-06	0	Ptgs2
1.18365e-10	0.270826	0.801	0.64	2.47548e-06	0	Cyba
1.36977e-10	0.310461	0.384	0.259	2.86474e-06	0	Stx12
1.84702e-10	-0.622433	0.418	0.528	3.86286e-06	0	Slc38a2
2.02078e-10	0.250265	0.314	0.191	4.22626e-06	0	Klhl9
2.20462e-10	0.250533	0.376	0.24	4.61073e-06	0	Plekha2
2.38935e-10	0.27154	0.646	0.491	4.99709e-06	0	Atp2b1
2.83308e-10	0.252796	0.575	0.432	5.9251e-06	0	Chd4
3.23699e-10	-1.02618	0.542	0.568	6.76985e-06	0	Vcan
4.16909e-10	0.259273	0.478	0.334	8.71923e-06	0	Abcc5
6.94659e-10	-0.373941	0.186	0.303	1.45281e-05	0	Niban2
7.33259e-10	-0.616053	0.305	0.401	1.53354e-05	0	Plp2
7.54392e-10	0.262335	0.505	0.368	1.57774e-05	0	Secisbp2l
9.49832e-10	0.255185	0.558	0.413	1.98648e-05	0	Uqcr11
1.51614e-09	-0.967357	0.686	0.536	3.17086e-05	0	Serpinb1a
1.64698e-09	-0.654988	0.539	0.576	3.4445e-05	0	Pkm
1.66547e-09	0.278722	0.33	0.214	3.48316e-05	0	Pcyt1a
1.84592e-09	0.252277	0.416	0.293	3.86055e-05	0	Ccdc90b
1.93926e-09	-0.670045	0.431	0.543	4.05578e-05	0	Ifrd1
1.94852e-09	-0.562538	0.809	0.736	4.07513e-05	0	Prdx5
2.43199e-09	-0.260297	0.968	0.945	5.08626e-05	0	Rps9
2.76442e-09	-0.540614	0.396	0.487	5.78151e-05	0	Lrp1
2.81788e-09	-0.646138	0.593	0.636	5.89331e-05	0	Plek
3.31672e-09	-0.375848	0.894	0.895	6.93658e-05	0	Zfp36
4.05016e-09	-0.686391	0.356	0.469	8.47051e-05	0	Coq10b
4.23224e-09	0.347212	0.456	0.327	8.85131e-05	0	Tubb2a
4.98013e-09	-0.611238	0.564	0.598	0.000104154	0	Ezr
5.9515e-09	-2.33744	0.362	0.439	0.00012447	0	S100a8
7.68659e-09	-1.40707	0.652	0.656	0.000160757	0	Slpi
8.22433e-09	0.258266	0.721	0.575	0.000172004	0	Zmiz1
8.85821e-09	-0.538897	0.217	0.316	0.000185261	0	Enpp3
8.86124e-09	-1.12997	0.262	0.355	0.000185324	0	Arg1
9.32629e-09	0.270548	0.764	0.635	0.00019505	0	AY172581.12
1.0318e-08	0.255141	0.37	0.252	0.00021579	0	Adam15
1.40076e-08	0.332862	0.284	0.178	0.000292954	0	Ahr
1.54583e-08	-0.54673	0.536	0.593	0.000323295	0	Gna13
2.17679e-08	0.454877	0.639	0.513	0.000455253	0	Ly6e
2.81055e-08	0.318877	0.294	0.193	0.000587799	0	Sulf2
2.87934e-08	0.257547	0.263	0.165	0.000602185	0	Fez2
3.77529e-08	0.291077	0.424	0.311	0.000789565	0	Cp
4.92513e-08	-0.907398	0.166	0.261	0.00103004	0	Pmaip1
4.92919e-08	0.251028	0.265	0.17	0.00103089	0	Uap1l1
5.88596e-08	-0.692224	0.311	0.405	0.00123099	0	Themis2
6.20878e-08	-0.402931	0.381	0.496	0.0012985	0	Nfil3
7.51984e-08	0.256622	0.271	0.178	0.0015727	0	RGD1306063
7.69353e-08	-0.621658	0.598	0.612	0.00160902	0	Fgr
1.14268e-07	-0.545304	0.505	0.588	0.0023898	0	Nr4a1
1.40985e-07	0.251794	0.433	0.315	0.00294855	0	Tsc22d3
1.46184e-07	0.327057	0.411	0.303	0.00305729	0	Sh3bp5
2.30857e-07	-0.425642	0.706	0.721	0.00482814	0	Dnaja1
2.46748e-07	-0.713608	0.341	0.425	0.00516049	0	Tspo
2.78904e-07	-0.498117	0.163	0.255	0.005833	0	Timp1
3.79221e-07	-0.375103	0.643	0.684	0.00793103	0	Wsb1
4.07894e-07	-0.94795	0.547	0.58	0.0085307	0	Fabp5
5.87608e-07	-0.44218	0.169	0.263	0.0122892	0	Rel
6.12035e-07	-0.383967	0.402	0.499	0.0128001	0	Ppp1r15a
6.17507e-07	-0.407563	0.783	0.761	0.0129145	0	LOC108351137
6.45702e-07	-0.502971	0.663	0.701	0.0135042	0	Nfkbiz
7.60488e-07	-0.940865	0.404	0.461	0.0159049	0	Fbxl5
7.67159e-07	-0.266563	0.937	0.869	0.0160444	0	Hspa8
8.13274e-07	-0.285437	0.923	0.922	0.0170088	0	Pabpc1
8.61696e-07	-0.539268	0.388	0.457	0.0180215	0	Cks2
8.75339e-07	-0.447688	0.572	0.604	0.0183068	0	Rbm8a
9.51521e-07	-0.666064	0.726	0.726	0.0199001	0	Clec7a
1.09103e-06	-0.637101	0.294	0.384	0.0228178	0	Cdkn1a
1.10366e-06	-0.427817	0.695	0.711	0.0230819	0	Ube2d3
1.28432e-06	-0.521306	0.279	0.371	0.0268603	0	Arl5b
1.45613e-06	-0.616799	0.385	0.443	0.0304535	0	Sdc1
1.66729e-06	-0.454969	0.841	0.802	0.0348697	0	Eif5
2.66051e-06	-0.382647	0.579	0.642	0.0556419	0	LOC100909712
2.85911e-06	-0.521592	0.308	0.388	0.0597953	0	Tob1
3.03508e-06	-0.469638	0.713	0.7	0.0634756	0	AABR07044711.1
4.53156e-06	-0.384971	0.451	0.518	0.094773	0	Flna
4.81104e-06	-0.408083	0.2	0.29	0.100618	0	Tiparp
4.90555e-06	-0.403941	0.733	0.714	0.102595	0	Litaf
5.04812e-06	-0.419493	0.337	0.406	0.105576	0	Azin1
6.13694e-06	-0.407747	0.666	0.653	0.128348	0	Ywhaz
6.24394e-06	0.579176	0.703	0.589	0.130586	0	Rhob
7.22617e-06	-0.296722	0.196	0.277	0.151128	0	Tubb6
7.80989e-06	-0.468752	0.507	0.56	0.163336	0	Pcna
9.27025e-06	-0.327683	0.843	0.749	0.193878	0	Eif4a1
9.55184e-06	-0.364418	0.797	0.732	0.199767	0	Itgb2
1.00095e-05	-0.676073	0.482	0.528	0.209339	0	Ndel1
1.02894e-05	-0.324805	0.234	0.321	0.215193	0	Ddx39a
1.07508e-05	-0.423461	0.191	0.267	0.224843	0	Orai2
1.16512e-05	-0.379726	0.824	0.791	0.243672	0	Vim
1.16559e-05	-0.546132	0.445	0.497	0.243771	0	Dusp2
1.29548e-05	-0.569239	0.285	0.343	0.270937	0	Ckap4
1.38544e-05	-0.528658	0.504	0.573	0.289751	0	Crem
1.44405e-05	-0.302222	0.231	0.311	0.302008	0	Nop56
1.50251e-05	0.478934	0.814	0.711	0.314235	0	Jun
1.54529e-05	-0.332896	0.193	0.275	0.323182	0	Alcam
1.67226e-05	-0.360356	0.341	0.412	0.349737	0	Fyn
1.93918e-05	-0.533129	0.37	0.432	0.40556	0	Txnrd1
2.01772e-05	-0.463994	0.179	0.259	0.421985	0	Ccrl2
2.03519e-05	-0.464399	0.627	0.641	0.42564	0	Ptp4a1
2.04266e-05	-0.363947	0.453	0.331	0.427203	0	Fgl2
2.12416e-05	-0.364574	0.687	0.693	0.444247	0	Srsf3
3.18239e-05	-0.662712	0.331	0.404	0.665564	0	Ccr1
3.33396e-05	-0.288019	0.308	0.385	0.697264	0	Ddx21
3.66456e-05	-0.420051	0.267	0.336	0.766406	0	Gm5471
4.00984e-05	-0.320991	0.732	0.75	0.838617	0	Junb
4.40135e-05	-0.589127	0.259	0.328	0.920498	0	Cwc25
4.44805e-05	-0.361113	0.542	0.563	0.930265	0	G3bp1
4.58168e-05	-0.368317	0.781	0.715	0.958213	0	Ran
5.42628e-05	-0.963164	0.243	0.305	1	0	LOC691143
5.45019e-05	-0.503495	0.294	0.371	1	0	Odc1
5.8462e-05	-0.361627	0.908	0.807	1	0	Ptprc
6.31412e-05	-0.341156	0.228	0.303	1	0	Tubb4b
7.30037e-05	-0.426454	0.724	0.719	1	0	Nap1l1
7.59117e-05	-0.473845	0.362	0.43	1	0	Id2
8.38107e-05	-0.917275	0.53	0.557	1	0	Nudt4
8.64365e-05	-0.269499	0.251	0.324	1	0	Igsf8
9.00496e-05	-2.55941	0.213	0.271	1	0	S100a9
9.2565e-05	-0.273359	0.416	0.316	1	0	Tf
9.75923e-05	-1.16003	0.59	0.594	1	0	Ccl3
9.93493e-05	-0.285876	0.484	0.568	1	0	Atf3
9.94606e-05	-0.481276	0.27	0.33	1	0	Rab11fip1
0.000105297	-0.347134	0.757	0.723	1	0	Ptges3
0.000108296	-0.304798	0.473	0.523	1	0	Manf
0.000108365	-0.529138	0.254	0.323	1	0	Idi1
0.000122368	-0.347661	0.516	0.546	1	0	Cycs
0.00015747	-0.935679	0.425	0.469	1	0	Plin2
0.000163316	-0.425754	0.288	0.352	1	0	Baz1a
0.000218149	-0.898926	0.586	0.6	1	0	Map4k4
0.00022173	-0.367656	0.653	0.659	1	0	Etf1
0.000236741	-0.383705	0.492	0.524	1	0	LOC100364435
0.000243173	-0.448645	0.79	0.777	1	0	Lgals3
0.000248896	-0.432227	0.522	0.402	1	0	Cd74
0.000307821	-0.260722	0.906	0.731	1	0	Gpnmb
0.000313064	-0.443973	0.582	0.607	1	0	Gpbp1
0.000318377	-0.310115	0.831	0.666	1	0	App
0.000345175	-0.476868	0.256	0.316	1	0	Rab20
0.000376978	-0.492541	0.488	0.513	1	0	Anpep
0.000390957	0.551264	0.304	0.245	1	0	Tfrc
0.000427464	-0.365863	0.74	0.728	1	0	Morf4l1
0.000441413	0.319098	0.399	0.324	1	0	Klf6
0.000466446	-0.325337	0.884	0.789	1	0	Tagln2
0.000475226	-0.367262	0.952	0.929	1	0	AY172581.9
0.000511351	-0.291713	0.857	0.791	1	0	Cnbp
0.000540894	0.293351	0.378	0.299	1	0	Cd83
0.000557771	-0.36069	0.407	0.453	1	0	Spag9
0.000797085	-0.450034	0.444	0.475	1	0	Scd2
0.000849823	-0.408524	0.878	0.874	1	0	Aldoa
0.000913326	-0.515547	0.461	0.362	1	0	RT1-Ba
0.000919148	-0.310041	0.287	0.344	1	0	Slk
0.000961131	-0.380085	0.237	0.29	1	0	Slc23a2
0.00102001	-0.514865	0.519	0.544	1	0	Plac8
0.00121625	-0.353845	0.438	0.347	1	0	RT1-Da
0.00130814	-0.360726	0.405	0.435	1	0	Lrrfip1
0.00141452	-0.370229	0.436	0.462	1	0	Eno1
0.00158358	-0.449585	0.433	0.458	1	0	Diaph1
0.00176318	-0.257478	0.727	0.711	1	0	Rbm3
0.00177693	-0.318419	0.582	0.588	1	0	Ptbp1
0.00190008	-0.311145	0.265	0.314	1	0	Slc1a5
0.00192451	-0.480941	0.624	0.624	1	0	Rsrp1
0.00203702	-0.433814	0.773	0.747	1	0	Btg1
0.00208863	-0.365807	0.308	0.357	1	0	Ell2
0.00222582	-0.365999	0.504	0.522	1	0	Ppp1cb
0.00222759	-0.383035	0.57	0.586	1	0	Gnai3
0.0023492	-0.354128	0.744	0.731	1	0	Ier3
0.00268508	-0.298961	0.433	0.469	1	0	Srsf7
0.00275882	-0.359917	0.253	0.309	1	0	Denr
0.00280714	-0.625308	0.57	0.587	1	0	Ifitm1
0.00289945	-0.346027	0.535	0.544	1	0	Anxa5
0.00291671	-0.949235	0.247	0.293	1	0	Errfi1
0.00305385	-0.309715	0.305	0.341	1	0	Tars1
0.0031204	-0.251074	0.23	0.285	1	0	Nifk
0.00313787	-0.520273	0.367	0.395	1	0	Upp1
0.0032368	-0.281244	0.427	0.459	1	0	Set
0.00323712	-0.671855	0.314	0.348	1	0	Mxd1
0.00352504	-0.292981	0.208	0.255	1	0	Sqle
0.0038768	-0.294426	0.599	0.595	1	0	Septin7
0.003935	-0.270641	0.904	0.854	1	0	Cstb
0.00403983	-0.309068	0.284	0.327	1	0	Eif1a
0.00424264	-0.332885	0.459	0.366	1	0	Hmgb2
0.00457285	-0.289154	0.251	0.297	1	0	Naa50
0.00462631	-0.601587	0.784	0.745	1	0	Cxcl2
0.00481585	-0.375888	0.801	0.714	1	0	S100a4
0.00543417	-0.277691	0.562	0.562	1	0	Ppa1
0.00562005	-0.398912	0.413	0.441	1	0	Cst7
0.00571873	-0.480346	0.988	0.965	1	0	AC134224.3
0.00622257	-0.276622	0.331	0.375	1	0	Nolc1
0.00634333	-0.300038	0.416	0.446	1	0	Eif4e
0.00638789	-0.95965	0.271	0.209	1	0	Igfbp4
0.00659756	-0.35446	0.484	0.507	1	0	Icam1
0.00678276	-0.452263	0.223	0.265	1	0	Cdc42ep3
0.00680515	-0.28217	0.263	0.312	1	0	Zc3h12a
0.00729111	-0.375027	0.659	0.601	1	0	Cd44
0.00759367	-0.342769	0.997	0.989	1	0	AY172581.24
0.00840331	-0.257005	0.217	0.265	1	0	Pmepa1
0.00913787	-0.257097	0.43	0.453	1	0	Ywhag
0.00933463	-0.290159	0.251	0.29	1	0	E2f4
0.00975472	-0.326665	0.721	0.659	1	0	Hck
2.3043e-142	1.6437	0.96	0.45	4.81922e-138	1	Fabp5
1.56333e-122	1.72607	0.737	0.202	3.26955e-118	1	Arg1
1.75066e-116	1.07257	0.957	0.475	3.66133e-112	1	Fkbp1a
3.24535e-114	1.4062	0.989	0.716	6.78732e-110	1	Lgals3
5.93989e-106	1.08146	0.918	0.406	1.24227e-101	1	Pld3
8.82269e-104	0.943656	1	0.801	1.84518e-99	1	Cd63
2.36242e-95	0.79682	0.641	0.168	4.94076e-91	1	Fam20c
9.38489e-93	1.05689	0.969	0.513	1.96276e-88	1	Mmp14
3.33289e-86	0.75068	0.449	0.084	6.97041e-82	1	Slamf6
4.16726e-84	2.82141	0.746	0.363	8.7154e-80	1	Spp1
6.95117e-84	0.900155	0.998	0.924	1.45377e-79	1	Ctsb
7.85499e-83	0.892388	0.915	0.435	1.64279e-78	1	Vat1
3.93865e-81	0.912021	0.9	0.44	8.2373e-77	1	Msr1
5.95684e-81	0.877547	0.986	0.685	1.24581e-76	1	Prdx5
5.89488e-80	1.24678	0.98	0.687	1.23286e-75	1	Ctsl
1.1084e-79	0.664134	0.998	0.827	2.31811e-75	1	Cstb
1.21513e-79	0.818703	0.94	0.443	2.54131e-75	1	Vcan
3.52693e-79	0.834172	0.899	0.402	7.37622e-75	1	Ctsd
6.08156e-78	0.757172	1	0.936	1.2719e-73	1	Psap
1.1635e-77	0.870332	0.609	0.189	2.43333e-73	1	Enpp3
4.00541e-77	0.826147	0.991	0.714	8.37692e-73	1	Gpnmb
5.31586e-77	1.00638	0.774	0.319	1.11176e-72	1	Sdc1
9.13072e-77	0.73805	0.87	0.393	1.9096e-72	1	Anpep
9.2924e-76	1.60662	0.482	0.119	1.94341e-71	1	Ccl7
3.24654e-74	0.796166	0.918	0.501	6.78981e-70	1	Dynlrb1
1.23196e-73	0.861323	0.989	0.677	2.57652e-69	1	Prdx1
3.41951e-73	0.867228	0.966	0.551	7.15157e-69	1	Lgmn
1.0073e-72	0.820317	0.931	0.531	2.10666e-68	1	Atp6v1e1
1.5757e-72	0.75354	0.864	0.407	3.29542e-68	1	Anxa7
1.13012e-71	0.707134	0.625	0.204	2.36353e-67	1	Pak1ip1
1.89616e-71	0.890915	0.835	0.373	3.96563e-67	1	Dusp2
2.59676e-69	0.684464	0.755	0.3	5.43087e-65	1	Lhfpl2
5.96908e-68	0.641098	0.835	0.367	1.24837e-63	1	Bcat1
3.88371e-67	0.794569	0.719	0.28	8.12239e-63	1	Tgm2
9.38329e-67	0.525231	0.549	0.163	1.96242e-62	1	Tubb6
1.72938e-66	0.81971	0.982	0.646	3.61682e-62	1	Smpdl3a
3.24114e-66	1.05126	0.783	0.368	6.77852e-62	1	Scd2
3.59109e-65	0.699685	0.938	0.54	7.5104e-61	1	Sgpl1
3.70431e-65	0.639187	0.754	0.309	7.74718e-61	1	Slc7a8
8.12901e-65	0.69395	0.844	0.388	1.7001e-60	1	AABR07072356.1
1.52986e-64	0.771182	0.942	0.587	3.19954e-60	1	Atp6v1a
3.72882e-64	1.141	0.819	0.399	7.79845e-60	1	Fn1
1.60928e-63	0.598325	0.712	0.276	3.36566e-59	1	Stom
3.48784e-62	0.777567	0.915	0.531	7.29447e-58	1	Tmem14c
1.91574e-61	0.676919	0.917	0.467	4.00659e-57	1	Slc43a2
5.15411e-61	0.954864	0.806	0.403	1.07793e-56	1	Lgals1
9.72608e-61	0.486076	0.335	0.065	2.03411e-56	1	AABR07044977.1
1.26093e-60	0.595822	1	0.917	2.6371e-56	1	Calm1
1.31885e-60	0.537687	0.717	0.293	2.75824e-56	1	Capg
3.6617e-60	0.743398	0.399	0.095	7.65808e-56	1	Cd200
4.64495e-60	0.600296	0.793	0.362	9.71445e-56	1	Sec11c
6.61447e-60	0.834435	0.995	0.796	1.38335e-55	1	Txn1
9.26139e-60	1.07995	0.601	0.22	1.93693e-55	1	Ccl2
1.98215e-59	0.686667	0.654	0.242	4.14547e-55	1	Siglec10
7.89309e-59	0.494222	0.607	0.209	1.65076e-54	1	Igsf8
1.19869e-58	0.67359	0.975	0.659	2.50693e-54	1	Ran
1.30538e-58	0.498348	0.491	0.143	2.73008e-54	1	Slc39a14
1.25724e-57	1.13931	0.303	0.056	2.62938e-53	1	Fabp4
7.91997e-57	0.618545	0.804	0.383	1.65638e-52	1	AABR07012795.1
9.31517e-57	0.628664	0.929	0.521	1.94817e-52	1	Cd44
1.29471e-56	0.734902	0.973	0.65	2.70776e-52	1	Cotl1
3.78248e-56	0.796452	0.957	0.659	7.91068e-52	1	S100a6
4.59196e-56	0.565153	0.712	0.311	9.60362e-52	1	Cisd1
5.31718e-56	0.53098	0.763	0.339	1.11203e-51	1	Coro1c
5.65303e-56	0.532455	1	1	1.18227e-51	1	Cd68
8.56917e-56	0.873485	0.464	0.142	1.79216e-51	1	Wfdc21
8.78094e-56	0.54872	0.781	0.353	1.83645e-51	1	Eno1
8.92411e-56	0.603078	0.768	0.35	1.86639e-51	1	Igf2r
9.03885e-56	0.650014	0.98	0.708	1.89038e-51	1	Selenof
1.60344e-55	0.50313	0.533	0.179	3.35343e-51	1	Trpv2
3.25191e-55	0.666697	0.986	0.677	6.80105e-51	1	Itgb2
8.17103e-55	0.595617	0.92	0.521	1.70889e-50	1	Plekhb2
1.32706e-54	-1.38245	0.993	0.965	2.77542e-50	1	AC134224.3
1.58449e-54	0.480661	0.371	0.092	3.31381e-50	1	Gas2l3
3.06575e-54	0.593075	0.969	0.601	6.41171e-50	1	Atp5if1
3.91519e-54	0.4434	0.603	0.219	8.18822e-50	1	Slc25a24
1.4543e-53	0.589174	0.989	0.655	3.04152e-49	1	Ctsz
1.83196e-53	0.494531	0.438	0.127	3.83136e-49	1	Plpp3
3.05453e-53	0.576313	0.87	0.43	6.38825e-49	1	Dnase2
3.51068e-53	0.453251	0.656	0.258	7.34224e-49	1	Slc31a2
3.94378e-53	0.480732	0.73	0.315	8.24802e-49	1	Phyhd1
6.65221e-53	0.590051	0.928	0.522	1.39124e-48	1	G6pd
8.96144e-53	0.514447	0.67	0.282	1.87419e-48	1	Plp2
2.12411e-52	0.579063	0.987	0.728	4.44235e-48	1	Cox7c
4.35154e-51	0.567466	0.973	0.702	9.10081e-47	1	Rab1a
5.60584e-51	0.606735	0.882	0.489	1.17241e-46	1	Ybx3
6.14345e-51	0.603908	0.98	0.711	1.28484e-46	1	Eif4a1
7.71898e-51	0.665431	0.987	0.661	1.61435e-46	1	S100a4
1.85012e-50	0.595439	0.978	0.717	3.86934e-46	1	Tram1
2.39885e-50	0.584738	0.871	0.449	5.01696e-46	1	Slc11a1
2.80912e-50	0.562095	0.846	0.427	5.87499e-46	1	Tns3
4.78778e-50	0.428995	0.545	0.195	1.00132e-45	1	Comt
5.15033e-50	0.41785	0.611	0.232	1.07714e-45	1	Nsfl1c
7.00942e-50	0.449328	0.54	0.187	1.46595e-45	1	Niban2
2.14147e-49	0.541476	0.971	0.648	4.47867e-45	1	Atp6v1b2
2.2412e-49	0.537628	0.574	0.215	4.68724e-45	1	Slc1a5
2.86397e-49	0.560492	0.957	0.601	5.9897e-45	1	Cyba
2.97944e-49	0.612889	0.844	0.448	6.23119e-45	1	Timp2
4.09875e-49	0.637174	0.967	0.602	8.57212e-45	1	Pla2g7
6.31056e-49	0.406206	0.52	0.178	1.31979e-44	1	Amdhd2
6.72385e-49	0.475556	0.596	0.23	1.40623e-44	1	Mertk
6.84422e-49	0.579259	0.455	0.147	1.4314e-44	1	Jag1
7.82772e-49	0.466222	0.56	0.211	1.63709e-44	1	Ethe1
1.89846e-48	0.431473	0.688	0.294	3.97044e-44	1	Dpp7
2.01469e-48	0.572745	0.918	0.543	4.21352e-44	1	Abracl
2.91229e-48	0.46878	0.745	0.336	6.09076e-44	1	Rftn1
3.4855e-48	0.652911	0.732	0.34	7.28958e-44	1	Acod1
5.20184e-48	0.542055	0.88	0.462	1.08791e-43	1	Mgst1
6.82645e-48	0.454493	0.683	0.292	1.42768e-43	1	Nme1
1.05026e-47	0.421517	0.545	0.199	2.19652e-43	1	Parvb
1.1749e-47	0.467884	0.71	0.318	2.45718e-43	1	Gsto1
1.18298e-47	0.474153	0.844	0.419	2.47409e-43	1	Psmd14
1.52951e-47	0.502394	0.996	0.886	3.19882e-43	1	Atp6v0c
1.7318e-47	0.555696	0.607	0.246	3.62189e-43	1	Mitf
4.06858e-47	0.519697	0.471	0.159	8.50902e-43	1	Tnip3
1.20175e-46	0.518259	0.81	0.406	2.51333e-42	1	Cct8
1.25141e-46	0.424396	0.739	0.334	2.6172e-42	1	Emc7
1.37803e-46	0.570748	0.969	0.662	2.882e-42	1	Atp6ap2
1.54332e-46	0.551294	0.918	0.534	3.22771e-42	1	Anxa4
2.5165e-46	0.428043	0.299	0.067	5.26301e-42	1	Sema3c
5.76009e-46	0.552018	0.962	0.642	1.20467e-41	1	Atp5mc3
5.87478e-46	0.532743	0.949	0.522	1.22865e-41	1	C5ar1
8.65939e-46	0.360314	0.476	0.16	1.81103e-41	1	Slc38a7
9.59739e-46	0.486744	0.793	0.388	2.0072e-41	1	Hebp1
2.22977e-45	0.491225	0.996	0.841	4.66334e-41	1	Myl6
2.87689e-45	0.461734	0.998	0.916	6.01672e-41	1	Cfl1
3.8711e-45	0.583841	0.871	0.507	8.09602e-41	1	Arl6ip5
4.94025e-45	0.486634	0.899	0.5	1.0332e-40	1	Capn2
5.12995e-45	0.479995	0.75	0.366	1.07288e-40	1	Ndufs5
8.0869e-45	0.474716	0.754	0.362	1.69129e-40	1	Atic
1.00818e-44	0.617765	0.996	0.739	2.10851e-40	1	Vim
1.08245e-44	0.490711	0.971	0.642	2.26384e-40	1	Litaf
1.84515e-44	0.432566	0.543	0.211	3.85895e-40	1	Lrrc59
2.16686e-44	0.553615	0.986	0.713	4.53177e-40	1	Ctsa
2.19212e-44	0.543802	0.993	0.777	4.5846e-40	1	Grn
2.2344e-44	0.308281	0.511	0.179	4.67303e-40	1	Pef1
2.52861e-44	0.434793	0.638	0.273	5.28833e-40	1	Ap2s1
7.98308e-44	0.381936	0.473	0.163	1.66958e-39	1	Farsb
8.52859e-44	0.423633	0.674	0.293	1.78367e-39	1	Neu1
1.14116e-43	0.493891	0.58	0.248	2.38663e-39	1	Ckap4
7.66348e-43	0.426865	0.46	0.157	1.60274e-38	1	Emp3
9.39573e-43	0.469019	0.752	0.355	1.96502e-38	1	Tmem256
9.94825e-43	0.296796	0.652	0.27	2.08058e-38	1	Snx12
1.03425e-42	0.544211	0.848	0.469	2.16303e-38	1	Clec4a2
1.28134e-42	0.382552	0.498	0.182	2.6798e-38	1	Lims1
1.47765e-42	0.407461	0.857	0.436	3.09037e-38	1	Mfsd1
1.63286e-42	0.504483	0.882	0.521	3.41496e-38	1	Rbpj
1.88778e-42	0.419749	0.879	0.503	3.94811e-38	1	Rps27l
2.32183e-42	0.397957	0.741	0.354	4.85587e-38	1	Ap3s1
3.28977e-42	0.423945	0.574	0.238	6.88022e-38	1	Aco1
3.67658e-42	0.396677	0.658	0.286	7.68921e-38	1	Dlst
4.24277e-42	0.393068	0.784	0.391	8.87333e-38	1	Lamtor1
5.67396e-42	0.501866	0.793	0.393	1.18665e-37	1	Abca1
6.50989e-42	0.390547	0.424	0.141	1.36148e-37	1	Ubash3b
6.68072e-42	0.412597	0.786	0.386	1.39721e-37	1	Fam3c
6.91438e-42	0.372583	0.511	0.191	1.44607e-37	1	Ptpn7
7.30101e-42	0.280836	0.54	0.202	1.52693e-37	1	Tubb4b
7.60375e-42	0.400995	0.529	0.205	1.59025e-37	1	Rab7b
8.09959e-42	0.52675	0.65	0.295	1.69395e-37	1	Slamf8
1.06316e-41	0.553018	0.986	0.839	2.2235e-37	1	Sod2
2.65643e-41	0.314474	0.424	0.139	5.55565e-37	1	Me1
3.649e-41	0.435354	0.815	0.409	7.63151e-37	1	Txndc17
4.07734e-41	0.370416	0.46	0.168	8.52734e-37	1	Chmp6
5.68639e-41	0.411678	0.674	0.307	1.18925e-36	1	Mkks
6.07261e-41	0.417088	0.692	0.325	1.27003e-36	1	Atp6v1d
7.66463e-41	0.443546	0.431	0.148	1.60298e-36	1	Akr1b8
1.11491e-40	0.468591	0.851	0.48	2.33171e-36	1	Ndufb3
1.12962e-40	0.323711	0.574	0.236	2.3625e-36	1	Elovl1
1.26262e-40	0.379952	0.516	0.201	2.64065e-36	1	Ptpmt1
1.32289e-40	0.399382	0.958	0.612	2.7667e-36	1	Pgk1
1.46196e-40	0.548868	0.668	0.319	3.05753e-36	1	Il2rg
2.37102e-40	0.626305	0.975	0.668	4.95875e-36	1	Cd14
2.85965e-40	0.426934	0.759	0.388	5.98067e-36	1	Psmd1
3.91171e-40	0.502784	0.976	0.675	8.18096e-36	1	Lasp1
5.41827e-40	0.389898	0.674	0.3	1.13318e-35	1	Myof
5.66169e-40	0.429481	0.605	0.262	1.18409e-35	1	Npl
5.91243e-40	0.399221	0.569	0.24	1.23653e-35	1	Cnih4
6.61622e-40	0.466045	0.844	0.462	1.38372e-35	1	Ndufb2
6.83554e-40	0.425181	0.9	0.493	1.42958e-35	1	Cmtm7
7.09584e-40	0.33796	0.52	0.199	1.48402e-35	1	Dok2
7.12337e-40	0.454229	0.639	0.287	1.48978e-35	1	Olr1
8.48299e-40	0.43687	0.518	0.209	1.77413e-35	1	Slc35f6
9.55116e-40	0.473121	0.855	0.457	1.99753e-35	1	Rexo2
9.58389e-40	0.405702	0.752	0.381	2.00438e-35	1	Atp6v1f
1.47069e-39	2.13103	0.402	0.148	3.0758e-35	1	Ccl24
1.636e-39	0.40678	0.875	0.503	3.42154e-35	1	Anxa11
1.68864e-39	0.364394	0.714	0.339	3.53162e-35	1	Mrpl17
2.00391e-39	0.432872	0.739	0.378	4.19098e-35	1	Glmp
2.09419e-39	0.320797	0.658	0.286	4.37979e-35	1	Abcc5
2.19834e-39	0.393776	0.703	0.331	4.59761e-35	1	Gnpda1
3.14978e-39	0.451509	0.947	0.587	6.58745e-35	1	Rab32
3.53291e-39	0.371432	0.734	0.357	7.38873e-35	1	Ywhag
6.71241e-39	0.356854	0.48	0.179	1.40383e-34	1	Mdfic
8.21004e-39	0.384664	0.9	0.546	1.71705e-34	1	Ldha
8.62015e-39	0.343193	0.471	0.176	1.80282e-34	1	G6pc3
8.8656e-39	0.525687	0.842	0.483	1.85415e-34	1	Sdc4
8.96986e-39	0.422921	0.81	0.438	1.87596e-34	1	Ndufb5
9.3093e-39	0.482028	0.822	0.444	1.94695e-34	1	Dbi
1.1558e-38	0.40308	0.507	0.201	2.41723e-34	1	Dram1
1.73314e-38	0.487447	0.942	0.632	3.62468e-34	1	Atp5f1b
1.85465e-38	0.478532	0.406	0.141	3.87882e-34	1	Gpr84
1.87179e-38	0.395118	0.839	0.471	3.91465e-34	1	Mtch2
2.37963e-38	0.467206	0.888	0.54	4.97676e-34	1	Nme2
3.04167e-38	0.331907	0.357	0.11	6.36134e-34	1	Acot7
3.46447e-38	0.334571	0.466	0.169	7.2456e-34	1	Apex1
4.03994e-38	0.432399	0.88	0.507	8.44913e-34	1	Sdhc
5.211e-38	0.463908	1	0.974	1.08983e-33	1	Actb
5.31214e-38	0.459918	0.906	0.548	1.11098e-33	1	Cox5a
5.35781e-38	0.344357	0.567	0.238	1.12053e-33	1	LOC688672
7.97885e-38	0.422069	0.884	0.504	1.6687e-33	1	Psma4
8.02022e-38	0.283242	0.761	0.369	1.67735e-33	1	Lrp1
1.02379e-37	0.288379	0.629	0.269	2.14116e-33	1	Nek6
1.13723e-37	0.329313	0.761	0.378	2.37841e-33	1	Tuba1c
1.30939e-37	0.322675	0.574	0.244	2.73846e-33	1	Adprm
1.32692e-37	0.424492	0.906	0.528	2.77512e-33	1	Atp6v0e1
1.56607e-37	0.297414	0.534	0.214	3.27528e-33	1	Rwdd4
1.87401e-37	0.274379	0.342	0.102	3.91931e-33	1	Optn
2.00544e-37	0.511498	0.926	0.597	4.19418e-33	1	Atp2a2
2.03672e-37	0.495568	0.987	0.726	4.25959e-33	1	P4hb
2.61976e-37	0.34791	0.582	0.25	5.47897e-33	1	Marchf8
2.66289e-37	0.497744	0.922	0.561	5.56917e-33	1	Hif1a
2.83908e-37	0.371281	0.687	0.324	5.93765e-33	1	Psmb5
3.46459e-37	0.397748	0.859	0.495	7.24583e-33	1	Rab5if
3.79246e-37	0.384456	0.732	0.364	7.93155e-33	1	Cct3
6.00265e-37	0.282389	0.572	0.244	1.25539e-32	1	Vps29
6.18167e-37	0.302858	0.263	0.062	1.29283e-32	1	Slco4a1
8.88121e-37	0.296575	0.534	0.218	1.85742e-32	1	LOC689574
9.0939e-37	0.339661	0.754	0.376	1.9019e-32	1	Cop1
9.54333e-37	0.296849	0.52	0.213	1.99589e-32	1	Uba5
9.64409e-37	0.274264	0.514	0.204	2.01697e-32	1	Tuba1a
9.64932e-37	0.257459	0.418	0.143	2.01806e-32	1	mrpl24
1.03248e-36	0.304259	0.549	0.225	2.15933e-32	1	Naa20
1.05635e-36	0.426976	0.596	0.271	2.20924e-32	1	Pla2g4a
1.16002e-36	0.616701	0.962	0.676	2.42606e-32	1	Ncf1
1.16163e-36	0.457322	0.88	0.499	2.42944e-32	1	Acp2
2.04659e-36	0.392807	0.761	0.398	4.28025e-32	1	Fkbp2
2.16774e-36	0.353657	0.743	0.366	4.53362e-32	1	Cd300le
2.97465e-36	0.42992	0.937	0.61	6.22118e-32	1	Sem1
3.66969e-36	0.336585	0.388	0.131	7.67479e-32	1	Slc2a6
4.97349e-36	0.306387	0.911	0.557	1.04016e-31	1	Fcgr2a
5.50234e-36	0.400219	0.83	0.452	1.15076e-31	1	Tsg101
5.54588e-36	0.408419	0.833	0.462	1.15986e-31	1	Hspe1
5.7028e-36	0.306637	0.453	0.172	1.19268e-31	1	Slc9a3r1
7.35641e-36	0.475761	0.875	0.509	1.53852e-31	1	Tnfsf13
8.21743e-36	0.359695	0.645	0.3	1.71859e-31	1	Tnfsf12
8.28178e-36	0.490475	0.897	0.551	1.73205e-31	1	Pdia6
1.11836e-35	0.254994	0.457	0.172	2.33894e-31	1	Timm8b
1.12531e-35	0.428672	0.915	0.577	2.35348e-31	1	Pitpna
1.19545e-35	0.300629	0.524	0.215	2.50016e-31	1	Bcap29
1.29106e-35	0.293214	0.498	0.193	2.70012e-31	1	Tmem9b
1.40903e-35	0.304935	0.435	0.16	2.94685e-31	1	Itga5
2.02576e-35	0.321901	0.558	0.235	4.23667e-31	1	Gga2
2.16462e-35	0.424449	0.915	0.578	4.52709e-31	1	Itgb1
2.406e-35	0.425436	0.803	0.448	5.0319e-31	1	LOC103689961
2.43727e-35	0.374119	0.855	0.51	5.09731e-31	1	Vps35
2.47458e-35	0.38156	0.639	0.299	5.17533e-31	1	Cd180
2.60039e-35	0.335025	0.77	0.403	5.43845e-31	1	Psmc6
2.76911e-35	0.3494	0.739	0.367	5.79133e-31	1	Ssr1
2.85239e-35	0.342194	0.777	0.394	5.96549e-31	1	Snx1
2.93927e-35	0.382651	0.821	0.456	6.14719e-31	1	Ndufc2
3.51451e-35	0.48203	0.77	0.424	7.35024e-31	1	Cct6a
3.82201e-35	0.304515	0.518	0.214	7.99335e-31	1	Hs2st1
3.84709e-35	0.352444	0.828	0.444	8.0458e-31	1	Metrnl
4.29424e-35	0.41017	0.803	0.434	8.98098e-31	1	Cops9
4.78506e-35	0.332003	0.783	0.406	1.00075e-30	1	AABR07036007.1
4.80525e-35	0.314804	0.717	0.354	1.00497e-30	1	Psmc5
5.53818e-35	0.294152	0.842	0.458	1.15826e-30	1	Atp6v1c1
5.66903e-35	1.39091	0.355	0.124	1.18562e-30	1	Ccl12
5.85444e-35	0.353588	0.453	0.179	1.2244e-30	1	Cpd
6.41521e-35	0.264271	0.37	0.125	1.34168e-30	1	Nipsnap3b
8.2126e-35	0.423433	0.449	0.177	1.71758e-30	1	Sqle
8.50302e-35	0.2949	0.518	0.213	1.77832e-30	1	Ak2
8.64587e-35	0.319109	0.678	0.318	1.8082e-30	1	Slc35b1
9.10339e-35	0.365036	0.678	0.324	1.90388e-30	1	AC095947.1
9.2277e-35	0.384048	0.567	0.253	1.92988e-30	1	Idh1
1.01272e-34	0.25297	0.449	0.166	2.118e-30	1	Nr2c2ap
1.02595e-34	0.365604	0.696	0.344	2.14568e-30	1	Ostc
1.21366e-34	0.308506	0.357	0.118	2.53824e-30	1	Slx4ip
1.28907e-34	0.26411	0.46	0.177	2.69597e-30	1	Eif3b
1.33606e-34	0.424582	0.973	0.704	2.79424e-30	1	LOC108351137
1.35727e-34	0.363738	0.87	0.486	2.8386e-30	1	Slc39a1
1.37467e-34	0.424038	0.764	0.404	2.87499e-30	1	Plscr1
1.54769e-34	0.276915	0.283	0.078	3.23684e-30	1	Parp3
1.64814e-34	0.295635	0.377	0.129	3.44691e-30	1	Ginm1
1.75148e-34	0.451058	0.895	0.528	3.66304e-30	1	Pnp
1.83702e-34	0.344538	0.645	0.305	3.84195e-30	1	Dram2
1.90543e-34	0.369353	0.85	0.49	3.98503e-30	1	Rab11a
2.06007e-34	0.307126	0.697	0.333	4.30842e-30	1	LOC100361008
2.07754e-34	0.345584	0.514	0.214	4.34498e-30	1	Fdps
2.1236e-34	0.387673	0.665	0.33	4.44131e-30	1	Tcp1
2.7606e-34	0.447743	0.973	0.606	5.77352e-30	1	RGD1559482
3.34469e-34	0.326829	0.601	0.273	6.99508e-30	1	Pgrmc1
3.40831e-34	0.30063	0.683	0.314	7.12814e-30	1	Gba
3.44322e-34	0.362448	0.451	0.178	7.20114e-30	1	Tex264
3.6322e-34	0.370975	0.844	0.473	7.59638e-30	1	Psmb7
5.02597e-34	0.307315	0.594	0.267	1.05113e-29	1	Hdhd2
5.62206e-34	0.385878	0.683	0.337	1.1758e-29	1	Ciao2a
6.22171e-34	0.449913	0.911	0.546	1.30121e-29	1	Ahnak
6.27026e-34	0.360917	0.572	0.262	1.31136e-29	1	Gng12
6.44563e-34	0.340798	0.745	0.383	1.34804e-29	1	Erp29
7.82085e-34	0.334246	0.255	0.067	1.63565e-29	1	Htr2b
8.37706e-34	0.319753	0.598	0.274	1.75198e-29	1	Slirp
9.42789e-34	0.344077	0.81	0.435	1.97175e-29	1	Emb
9.60846e-34	0.288573	0.732	0.362	2.00951e-29	1	AABR07019061.1
1.01283e-33	0.294327	0.627	0.287	2.11823e-29	1	Rnh1
1.07841e-33	0.385516	0.969	0.632	2.25539e-29	1	LOC100911516
1.14405e-33	0.304172	0.5	0.201	2.39267e-29	1	Tmem208
1.30159e-33	0.379837	0.781	0.434	2.72215e-29	1	Suclg1
1.80089e-33	0.263506	0.351	0.117	3.76638e-29	1	LOC100909912
1.84205e-33	0.417324	0.937	0.614	3.85245e-29	1	Ppia
1.88322e-33	0.334125	0.527	0.227	3.93857e-29	1	Ccdc93
2.19885e-33	0.285461	0.6	0.271	4.59867e-29	1	Rbx1
2.65296e-33	0.413664	0.83	0.476	5.5484e-29	1	Acsl4
2.67404e-33	0.372679	0.987	0.783	5.59249e-29	1	Arpc5
2.94588e-33	0.296122	0.598	0.276	6.16101e-29	1	Rars1
2.99711e-33	0.313564	0.786	0.418	6.26816e-29	1	Arl8b
3.13804e-33	0.299661	0.504	0.21	6.5629e-29	1	Pigk
4.66337e-33	0.301937	0.895	0.457	9.75297e-29	1	Folr2
6.94773e-33	0.367845	0.368	0.133	1.45305e-28	1	Tmem8a
7.32867e-33	0.277954	0.397	0.144	1.53272e-28	1	Qdpr
7.43961e-33	0.381952	0.982	0.691	1.55592e-28	1	Cox6a1
8.15926e-33	0.301632	0.254	0.067	1.70643e-28	1	Ulbp1
8.21002e-33	0.980476	0.277	0.08	1.71704e-28	1	Lpl
8.25505e-33	0.332992	0.534	0.234	1.72646e-28	1	Eea1
8.51777e-33	0.289161	0.614	0.289	1.78141e-28	1	Commd8
9.86453e-33	0.263285	0.654	0.307	2.06307e-28	1	Pygl
1.06442e-32	0.296693	0.694	0.343	2.22613e-28	1	LOC103693430
1.5932e-32	0.331774	0.774	0.413	3.33203e-28	1	Sec11a
1.63642e-32	0.2727	0.745	0.381	3.42241e-28	1	Adam17
1.75199e-32	0.309214	0.723	0.363	3.66411e-28	1	LOC100361067
3.11809e-32	0.315743	0.75	0.387	6.52118e-28	1	Gsn
3.19469e-32	0.269826	0.315	0.101	6.68138e-28	1	Tpmt
3.55281e-32	0.318548	0.795	0.421	7.43035e-28	1	Eif1ax
3.56909e-32	0.403702	0.957	0.669	7.4644e-28	1	Ostf1
3.68613e-32	0.321838	0.665	0.313	7.70918e-28	1	Dapk1
3.91907e-32	0.38634	0.708	0.369	8.19634e-28	1	Hip1
4.20055e-32	0.259658	0.475	0.192	8.78503e-28	1	Rbis
5.9501e-32	0.381522	0.837	0.473	1.2444e-27	1	Man2a1
6.16058e-32	0.424722	0.888	0.537	1.28842e-27	1	Fcgr2b
6.74974e-32	0.309375	0.625	0.294	1.41164e-27	1	Cers5
7.2364e-32	0.28531	0.641	0.305	1.51342e-27	1	LOC100362432
8.19487e-32	0.351155	0.567	0.263	1.71388e-27	1	Ap2a2
8.59081e-32	0.340849	0.504	0.216	1.79668e-27	1	Nabp1
9.21715e-32	0.785663	0.438	0.188	1.92767e-27	1	Pdpn
9.91304e-32	0.278503	0.476	0.194	2.07321e-27	1	Slc37a2
1.04007e-31	0.263157	0.558	0.249	2.17519e-27	1	Ndufab1
1.05806e-31	0.333169	0.402	0.153	2.21282e-27	1	Iqgap3
1.06097e-31	0.293628	0.774	0.414	2.21891e-27	1	Mdh2
1.08173e-31	0.404301	0.839	0.472	2.26233e-27	1	Pid1
1.17734e-31	0.304089	0.752	0.389	2.4623e-27	1	Tbca
1.23976e-31	0.254289	0.404	0.151	2.59283e-27	1	Mras
1.61285e-31	0.337996	0.408	0.159	3.37312e-27	1	Hpf1
1.67772e-31	0.334883	0.487	0.205	3.50877e-27	1	Slc48a1
1.77287e-31	0.284093	0.864	0.509	3.70779e-27	1	Psme2
1.8249e-31	0.37827	0.926	0.592	3.8166e-27	1	Ndufb8
1.83096e-31	0.345044	0.721	0.389	3.82926e-27	1	Got2
1.95842e-31	0.253612	0.764	0.397	4.09583e-27	1	Banf1
1.96098e-31	0.290085	0.826	0.458	4.1012e-27	1	Micos10
2.13032e-31	0.330614	0.841	0.491	4.45536e-27	1	Slc3a2
2.14054e-31	0.260707	0.393	0.144	4.47672e-27	1	Pno1
2.34319e-31	0.317192	0.877	0.533	4.90055e-27	1	Cox17
2.48353e-31	0.257533	0.527	0.232	5.19406e-27	1	Slc8b1
2.5486e-31	0.275403	0.668	0.334	5.33013e-27	1	Lpcat2
4.09892e-31	0.394825	0.917	0.576	8.57249e-27	1	Nedd8
4.19229e-31	0.382986	0.902	0.523	8.76776e-27	1	Gngt2
4.1981e-31	0.254881	0.453	0.185	8.7799e-27	1	Washc5
5.21477e-31	0.287702	0.719	0.371	1.09062e-26	1	Vdac3
5.29165e-31	0.340413	0.828	0.483	1.1067e-26	1	Psmb2
6.56348e-31	0.686455	0.77	0.487	1.37269e-26	1	Cxcl1
7.47963e-31	0.291698	0.647	0.303	1.56429e-26	1	Lman2
8.51774e-31	-1.67533	0.23	0.462	1.7814e-26	1	Tmem176b
1.14018e-30	0.301869	0.56	0.251	2.38458e-26	1	Rad23a
1.25071e-30	0.300295	0.716	0.36	2.61574e-26	1	Cox7a2l2
1.48182e-30	0.264421	0.634	0.302	3.09907e-26	1	Zbtb8os
1.56182e-30	0.331035	0.625	0.3	3.26639e-26	1	Surf4
1.66797e-30	0.390529	0.799	0.429	3.48839e-26	1	Slc28a2
1.9236e-30	0.266086	0.761	0.4	4.02302e-26	1	Cisd2
1.98792e-30	0.292256	0.578	0.271	4.15754e-26	1	Pfdn1
1.99397e-30	0.279931	0.558	0.253	4.17018e-26	1	Psmd6
2.02e-30	0.266854	0.634	0.299	4.22463e-26	1	Lap3
2.28853e-30	0.491785	0.364	0.136	4.78624e-26	1	Ass1
2.92207e-30	0.289557	0.716	0.367	6.11122e-26	1	RGD1304694
3.76617e-30	0.344384	0.737	0.384	7.87657e-26	1	Snrpf
4.33385e-30	0.353335	0.708	0.365	9.06382e-26	1	Degs1
4.36748e-30	0.301071	0.659	0.323	9.13414e-26	1	Calu
4.4406e-30	0.320585	0.761	0.399	9.28706e-26	1	Psma1
4.45635e-30	0.266063	0.694	0.353	9.32002e-26	1	Cst7
5.17779e-30	0.343683	0.842	0.472	1.08288e-25	1	Sh3bgrl3
5.25944e-30	0.265921	0.402	0.154	1.09996e-25	1	Sfxn3
5.71083e-30	0.267069	0.688	0.348	1.19436e-25	1	Lamtor4
7.28271e-30	0.301404	0.737	0.377	1.52311e-25	1	Ilk
7.56095e-30	0.280168	0.408	0.16	1.5813e-25	1	Xpnpep1
8.44068e-30	0.255382	0.937	0.593	1.76528e-25	1	S100a10
9.40878e-30	0.331512	0.71	0.372	1.96775e-25	1	Atp6v1h
9.50971e-30	0.300086	0.549	0.248	1.98886e-25	1	Mboat1
9.83232e-30	0.310638	0.717	0.367	2.05633e-25	1	Ndufv2
1.07228e-29	0.311099	0.654	0.336	2.24257e-25	1	Usp14
1.12715e-29	0.264567	0.774	0.411	2.35732e-25	1	Snrpd3
1.14907e-29	0.293753	0.339	0.12	2.40316e-25	1	Htatip2
1.16937e-29	0.259411	0.364	0.132	2.44562e-25	1	Tspan5
1.22309e-29	0.374477	0.94	0.623	2.55796e-25	1	M6pr
1.24511e-29	0.368307	0.815	0.479	2.60402e-25	1	Aprt
1.27477e-29	0.296702	0.808	0.453	2.66606e-25	1	Cycs
1.27608e-29	0.2963	0.295	0.095	2.66879e-25	1	Edil3
1.40815e-29	0.264566	0.583	0.274	2.94502e-25	1	Gsap
1.47095e-29	0.32359	0.29	0.092	3.07634e-25	1	Csf1
1.47098e-29	0.669549	0.879	0.542	3.0764e-25	1	Hmox1
1.54464e-29	0.263314	0.621	0.3	3.23047e-25	1	Dnajb11
1.54683e-29	0.322275	0.759	0.406	3.23503e-25	1	Rab1b
1.59808e-29	0.272104	0.525	0.233	3.34222e-25	1	Sidt2
1.93767e-29	0.380962	0.931	0.585	4.05244e-25	1	Akr1a1
1.99889e-29	0.262231	0.574	0.271	4.18048e-25	1	Cox16
2.42168e-29	0.39547	0.947	0.64	5.0647e-25	1	Gns
2.58763e-29	0.358503	0.803	0.458	5.41177e-25	1	Otulinl
2.74767e-29	0.293381	0.803	0.433	5.74647e-25	1	Hspd1
3.60567e-29	0.320515	0.696	0.353	7.5409e-25	1	Ndufa2
4.61586e-29	0.428007	0.293	0.097	9.65361e-25	1	Cd8a
4.73523e-29	0.259169	0.351	0.128	9.90325e-25	1	Ap1s1
4.87602e-29	0.312537	0.496	0.223	1.01977e-24	1	Tp53inp2
5.06182e-29	0.339585	0.915	0.616	1.05863e-24	1	Anxa1
5.47049e-29	0.326011	0.911	0.565	1.1441e-24	1	Uqcrb
6.4693e-29	0.26525	0.475	0.207	1.35299e-24	1	Slc44a2
6.98677e-29	0.358163	0.933	0.618	1.46121e-24	1	Psma3l
7.33412e-29	0.325154	0.674	0.351	1.53386e-24	1	Txn2
7.90566e-29	0.598707	0.462	0.199	1.65339e-24	1	Tfrc
9.1309e-29	0.272516	0.668	0.341	1.90964e-24	1	Parvg
9.19507e-29	0.352208	0.6	0.296	1.92306e-24	1	Herc1
1.04555e-28	0.429624	0.484	0.224	2.18666e-24	1	Yipf1
1.05546e-28	0.28346	0.721	0.375	2.20739e-24	1	Ola1
1.2238e-28	0.251776	0.54	0.25	2.55946e-24	1	Psmg4
1.24142e-28	0.295686	0.752	0.403	2.59631e-24	1	Hsd17b11
1.31257e-28	0.391606	0.951	0.659	2.7451e-24	1	Ppial4d
1.39361e-28	0.316826	0.594	0.291	2.91461e-24	1	Tubb2a
1.54439e-28	0.296511	0.764	0.416	3.22993e-24	1	Fxyd5
1.55244e-28	0.285839	0.779	0.42	3.24678e-24	1	Zmat2
1.58811e-28	0.291506	0.783	0.434	3.32137e-24	1	Uqcr10
1.90877e-28	0.26336	0.667	0.336	3.992e-24	1	Myo5a
1.915e-28	0.292673	0.542	0.254	4.00503e-24	1	Ndufa3
2.08852e-28	0.298931	0.793	0.457	4.36793e-24	1	Psmc1
2.45743e-28	0.253203	0.656	0.328	5.13947e-24	1	Polr2g
2.9308e-28	0.258889	0.846	0.489	6.12948e-24	1	Pdcd6
2.98092e-28	0.305554	0.839	0.486	6.2343e-24	1	Dync1i2
3.44732e-28	0.290202	0.784	0.429	7.20972e-24	1	Rpn2
3.50586e-28	0.272873	0.781	0.412	7.33216e-24	1	Flna
3.70057e-28	0.255336	0.518	0.231	7.73938e-24	1	Lmna
3.87978e-28	0.257388	0.601	0.289	8.11418e-24	1	RGD1562987
4.19768e-28	0.280842	0.524	0.242	8.77902e-24	1	Tnfaip2
4.31042e-28	0.251804	0.583	0.274	9.01482e-24	1	Lamtor3
4.39781e-28	0.338312	0.851	0.516	9.19757e-24	1	Psmb4
4.71771e-28	0.29759	0.692	0.357	9.86661e-24	1	Atp5po
4.72407e-28	0.353556	0.511	0.233	9.87992e-24	1	Il4r
4.75781e-28	0.428772	0.987	0.81	9.95048e-24	1	Calr
4.79744e-28	0.365569	0.882	0.519	1.00334e-23	1	Hopx
5.25506e-28	0.368797	0.957	0.634	1.09904e-23	1	Tkt
5.53694e-28	0.319024	0.538	0.254	1.158e-23	1	AABR07031491.2
6.76489e-28	0.322148	0.893	0.574	1.41481e-23	1	LOC691807
6.82943e-28	0.303094	0.679	0.355	1.42831e-23	1	Tpm4
7.42462e-28	0.290174	0.741	0.39	1.55279e-23	1	Slamf9
8.03156e-28	0.28694	0.73	0.395	1.67972e-23	1	Ap2b1
8.16789e-28	0.346278	0.917	0.579	1.70823e-23	1	Atp5f1c
8.24729e-28	0.339726	0.734	0.388	1.72484e-23	1	Ssr2
8.39274e-28	0.304987	0.627	0.314	1.75526e-23	1	Glrx3
9.58589e-28	0.328837	0.908	0.591	2.00479e-23	1	Reep5
9.66201e-28	0.409141	0.986	0.716	2.02071e-23	1	Scpep1
1.14027e-27	0.364518	0.949	0.647	2.38477e-23	1	Cox6b1
1.16385e-27	0.321816	0.866	0.519	2.43408e-23	1	Arhgdia
1.24224e-27	0.295622	0.701	0.365	2.59801e-23	1	Atp5mc1
1.26271e-27	0.280346	0.562	0.268	2.64083e-23	1	Stx6
1.46865e-27	0.276412	0.774	0.417	3.07154e-23	1	Cndp2
1.62016e-27	0.334554	0.904	0.598	3.3884e-23	1	S100a11
1.68306e-27	0.26061	0.755	0.411	3.51994e-23	1	Rtraf
1.81907e-27	0.379265	0.94	0.661	3.80439e-23	1	Cast
2.05624e-27	0.27696	0.846	0.5	4.30043e-23	1	Psmb6
2.11712e-27	0.288433	0.495	0.227	4.42774e-23	1	Aldh3a2
2.46565e-27	0.279181	0.643	0.318	5.15666e-23	1	Uqcrq
2.80082e-27	0.290862	0.351	0.132	5.85763e-23	1	Pdgfa
2.95132e-27	0.32026	0.875	0.535	6.17239e-23	1	Eef1d
3.35726e-27	0.361808	0.924	0.629	7.02137e-23	1	Psma6
4.06282e-27	0.370099	0.973	0.755	8.49698e-23	1	Myl12a
4.12132e-27	0.266901	0.975	0.736	8.61934e-23	1	Bcl2a1
4.36455e-27	0.303777	0.507	0.233	9.12801e-23	1	Cemip2
7.91058e-27	0.268225	0.784	0.431	1.65442e-22	1	Tm9sf2
8.80001e-27	0.256062	0.717	0.382	1.84043e-22	1	Cox5b
9.53648e-27	0.294678	0.69	0.367	1.99446e-22	1	Vdac1
1.01319e-26	0.251099	0.52	0.245	2.11898e-22	1	Rwdd1
1.36152e-26	0.268111	0.629	0.313	2.84748e-22	1	Rab31
1.50692e-26	0.273117	0.866	0.53	3.15158e-22	1	Vapa
2.13584e-26	0.356231	0.437	0.192	4.46689e-22	1	Emp1
2.27525e-26	0.272986	0.937	0.596	4.75846e-22	1	Hck
2.393e-26	0.278575	0.614	0.313	5.00472e-22	1	Camk2d
2.537e-26	0.374878	0.6	0.299	5.30589e-22	1	Sgk1
2.7359e-26	0.262891	0.764	0.424	5.72185e-22	1	Erh
3.68192e-26	0.313953	0.701	0.389	7.70037e-22	1	Krtcap2
4.75891e-26	0.368364	0.944	0.688	9.95278e-22	1	Eif5a
5.10919e-26	0.355752	0.44	0.2	1.06854e-21	1	AABR07059308.1
9.83137e-26	0.271527	0.761	0.431	2.05613e-21	1	Manf
9.99992e-26	0.275131	0.587	0.293	2.09138e-21	1	Pa2g4
1.17512e-25	0.367988	0.297	0.107	2.45765e-21	1	Serpinb8
1.19047e-25	0.254039	0.514	0.241	2.48976e-21	1	Smdt1
1.37926e-25	0.340946	0.585	0.297	2.88458e-21	1	Cyp51
1.51381e-25	0.279797	0.853	0.513	3.16598e-21	1	Cebpa
1.56407e-25	0.620984	0.353	0.15	3.2711e-21	1	Thbs1
1.62406e-25	0.407484	0.585	0.301	3.39655e-21	1	Insig1
1.93223e-25	0.27661	0.701	0.376	4.04107e-21	1	Uqcr11
2.55579e-25	0.253835	0.663	0.345	5.34519e-21	1	Snrpd1
2.61951e-25	0.267034	0.634	0.326	5.47845e-21	1	Slc7a7
3.20172e-25	0.352201	0.768	0.432	6.69607e-21	1	Lgals3bp
4.98735e-25	0.270631	0.491	0.232	1.04305e-20	1	Agtrap
5.01871e-25	0.397953	0.996	0.814	1.04961e-20	1	Lcp1
6.59439e-25	0.384018	0.788	0.465	1.37915e-20	1	Anxa5
6.77984e-25	0.287333	0.893	0.582	1.41794e-20	1	Sec61g
7.18916e-25	0.380659	0.987	0.777	1.50354e-20	1	Slc25a5
7.62532e-25	-1.27818	0.176	0.381	1.59476e-20	1	Tmem176a
7.80848e-25	0.257003	0.507	0.237	1.63307e-20	1	Clptm1l
1.10268e-24	0.251951	0.353	0.143	2.30614e-20	1	Slc11a2
1.29179e-24	0.357373	0.973	0.749	2.70165e-20	1	Atp1b3
1.38451e-24	0.309516	0.978	0.715	2.89556e-20	1	Lamp1
1.42717e-24	0.331986	0.822	0.483	2.98479e-20	1	Glod4
1.4483e-24	0.316408	0.786	0.448	3.02898e-20	1	Sdhb
1.96858e-24	0.292221	0.855	0.504	4.1171e-20	1	Atp5mf
2.20973e-24	0.258397	0.824	0.485	4.62144e-20	1	Gspt1
2.75196e-24	0.330113	0.788	0.481	5.75545e-20	1	Rin2
3.16884e-24	-1.41391	0.721	0.724	6.62731e-20	1	Btg2
3.43287e-24	0.33141	0.917	0.626	7.1795e-20	1	Tmed2
4.04277e-24	0.25976	0.56	0.277	8.45505e-20	1	Sdf2l1
4.41913e-24	0.313982	0.995	0.829	9.24217e-20	1	Rac1
4.85772e-24	0.259371	0.496	0.236	1.01594e-19	1	Sars1
4.98068e-24	0.266926	0.846	0.517	1.04166e-19	1	Rtn4
5.37588e-24	-1.17076	0.866	0.828	1.12431e-19	1	AC134224.1
6.64372e-24	0.301468	0.938	0.651	1.38947e-19	1	Vdac2
6.64651e-24	-2.11779	0.078	0.273	1.39005e-19	1	Igfbp4
8.24208e-24	0.302268	0.909	0.564	1.72375e-19	1	Tmed10
8.44659e-24	-0.796675	0.987	0.919	1.76652e-19	1	AY172581.9
1.60665e-23	0.281284	0.484	0.228	3.36015e-19	1	Tmem86a
1.81513e-23	0.292479	0.915	0.57	3.79616e-19	1	Rnaset2
1.90858e-23	-0.985897	0.935	0.872	3.99161e-19	1	Ubc
1.9268e-23	0.262617	0.868	0.534	4.02972e-19	1	Atp5pf
2.02313e-23	0.317789	0.9	0.571	4.23117e-19	1	Atp5pd
2.07676e-23	-4.11388	0.167	0.353	4.34334e-19	1	Bpifa1
3.36676e-23	-0.619355	0.998	0.916	7.04124e-19	1	Itm2b
3.99377e-23	0.265819	0.768	0.438	8.35257e-19	1	Siglec5
4.73937e-23	0.254007	0.864	0.522	9.91192e-19	1	Cd302
4.91027e-23	0.445767	0.511	0.264	1.02693e-18	1	Ccl4
6.95477e-23	0.273597	0.9	0.564	1.45452e-18	1	Atp6v0d1
1.07867e-22	0.330476	0.996	0.776	2.25592e-18	1	Glul
1.20726e-22	-0.432377	0.73	0.379	2.52486e-18	1	Mcemp1
1.36006e-22	0.289255	0.897	0.583	2.84442e-18	1	Il1rn
2.02565e-22	0.251138	0.844	0.496	4.23643e-18	1	Spcs3
2.21841e-22	0.266811	0.991	0.789	4.63958e-18	1	Msn
2.61837e-22	0.274952	0.435	0.205	5.47607e-18	1	Cd38
3.29159e-22	0.343489	0.996	0.822	6.88404e-18	1	Gpx1
4.32418e-22	0.328384	0.908	0.628	9.04358e-18	1	Ndfip1
4.76865e-22	0.250798	0.614	0.335	9.97316e-18	1	Gna12
4.76879e-22	0.268636	0.895	0.555	9.97344e-18	1	Tmed9
5.01563e-22	0.319867	0.719	0.42	1.04897e-17	1	Twf1
5.5394e-22	0.269874	0.726	0.417	1.15851e-17	1	Pon2
1.76429e-21	0.271267	0.913	0.603	3.68983e-17	1	Eif3c
1.88541e-21	0.3466	0.971	0.735	3.94315e-17	1	Clta
1.93191e-21	0.257918	0.891	0.582	4.04039e-17	1	Psma2
2.11086e-21	0.267567	0.88	0.562	4.41465e-17	1	AABR07053749.2
2.70741e-21	-1.58971	0.21	0.385	5.66228e-17	1	Tf
4.51981e-21	-1.89129	0.076	0.252	9.45273e-17	1	C1qc
8.4343e-21	0.257699	0.899	0.6	1.76395e-16	1	Cct4
9.04686e-21	-0.440944	0.909	0.575	1.89206e-16	1	Slpi
1.02042e-20	0.299344	0.929	0.619	2.1341e-16	1	Atp5mg
1.06472e-20	0.290123	0.984	0.755	2.22675e-16	1	Atp5f1e
1.19071e-20	0.260587	0.424	0.201	2.49025e-16	1	AABR07006269.1
1.20465e-20	0.290771	0.491	0.246	2.51941e-16	1	Idi1
1.48612e-20	0.278172	1	0.992	3.10806e-16	1	Fth1
1.53052e-20	0.250652	0.873	0.56	3.20093e-16	1	Septin2
1.63762e-20	0.271387	0.424	0.208	3.42491e-16	1	C3ar1
1.75232e-20	0.407024	0.404	0.186	3.66479e-16	1	LOC100360087
4.12523e-20	-0.263217	0.375	0.165	8.62751e-16	1	Mmp9
5.47459e-20	0.402246	0.665	0.408	1.14496e-15	1	Anxa3
6.09454e-20	0.305041	0.958	0.681	1.27461e-15	1	Wdr1
6.16109e-20	0.277416	0.953	0.655	1.28853e-15	1	Snx5
1.82449e-19	-1.06413	0.944	0.88	3.81574e-15	1	Zfp36
2.00986e-19	0.792416	0.453	0.243	4.20341e-15	1	RGD1565355
2.30411e-19	0.279733	0.806	0.496	4.81881e-15	1	Ms4a6a
3.08611e-19	0.286645	0.957	0.671	6.4543e-15	1	Ifi30
3.27044e-19	0.263326	0.949	0.658	6.8398e-15	1	Lamp2
3.92154e-19	0.259893	0.449	0.228	8.2015e-15	1	Serpinb6a
7.6756e-19	0.250653	1	0.882	1.60527e-14	1	Pfn1
8.17333e-19	-1.88434	0.154	0.319	1.70937e-14	1	Errfi1
1.21896e-18	-0.638322	1	0.966	2.54933e-14	1	H3f3a
1.86317e-18	-1.98868	0.181	0.337	3.89663e-14	1	Col1a1
2.94157e-18	0.269185	0.951	0.665	6.15199e-14	1	Btf3
3.05486e-18	0.261866	0.893	0.591	6.38894e-14	1	Psma7
4.1722e-18	-2.00894	0.116	0.278	8.72574e-14	1	Sparc
5.23861e-18	0.345304	0.998	0.764	1.0956e-13	1	Cybb
5.56252e-18	0.286812	0.987	0.771	1.16335e-13	1	Cox6c
6.42928e-18	-1.6394	0.63	0.352	1.34462e-13	1	S100a8
7.66444e-18	0.252858	0.301	0.134	1.60294e-13	1	Cd300lb
2.00979e-17	-1.04525	0.833	0.768	4.20327e-13	1	Zfp36l1
2.13188e-17	-0.429236	0.725	0.428	4.4586e-13	1	Cd274
2.2971e-17	0.267246	0.982	0.738	4.80416e-13	1	Capzb
2.47312e-17	0.277487	0.995	0.803	5.17228e-13	1	Ywhae
2.50518e-17	0.254485	0.984	0.763	5.23932e-13	1	Tagln2
2.70045e-17	0.269069	1	0.98	5.64773e-13	1	Tmsb4x
6.64204e-17	0.264996	0.987	0.8	1.38912e-12	1	Canx
1.10741e-16	-1.83471	0.107	0.258	2.31603e-12	1	Col3a1
2.75834e-16	-1.44217	0.411	0.527	5.76879e-12	1	Ccl6
2.78805e-16	-2.19468	0.324	0.47	5.83094e-12	1	Cd74
8.39535e-16	-1.91171	0.319	0.437	1.7558e-11	1	Egr1
1.25442e-15	-1.1951	0.551	0.582	2.62348e-11	1	Txnip
1.50573e-15	0.356625	0.781	0.509	3.14908e-11	1	Tgfbi
1.28523e-14	0.318678	1	0.92	2.68793e-10	1	AABR07054189.1
1.28903e-14	-0.26824	0.79	0.531	2.69587e-10	1	Ccl3
2.25245e-14	-0.350145	1	0.992	4.71078e-10	1	B2m
6.79516e-14	-2.43734	0.201	0.335	1.42114e-09	1	RT1-Db1
6.02798e-13	-2.37162	0.301	0.417	1.26069e-08	1	RT1-Ba
1.57347e-12	-0.318799	1	0.948	3.29076e-08	1	Mt-cyb
1.76369e-12	-0.721545	0.812	0.709	3.68858e-08	1	Clec2g
1.88622e-12	-0.330196	0.48	0.264	3.94484e-08	1	Ero1a
3.00899e-12	-0.84958	0.918	0.822	6.29299e-08	1	Jund
4.03265e-12	-1.16326	0.54	0.573	8.43388e-08	1	Nr4a1
4.1915e-12	-0.581693	1	0.989	8.7661e-08	1	AY172581.24
1.66065e-11	-0.546711	0.964	0.873	3.47307e-07	1	Ddx5
4.6532e-11	-0.433495	1	0.963	9.73169e-07	1	Ubb
6.87395e-11	-0.589603	0.893	0.768	1.43762e-06	1	Ucp2
7.9921e-11	-0.355502	0.585	0.371	1.67147e-06	1	Osm
2.07197e-10	-2.39754	0.304	0.394	4.33331e-06	1	RT1-Da
2.14429e-10	-0.970681	0.495	0.526	4.48456e-06	1	Sik1
2.25069e-10	-0.347666	0.42	0.246	4.7071e-06	1	LOC691143
4.90005e-10	-1.4255	0.295	0.387	1.0248e-05	1	Fgl2
7.3257e-10	-0.34736	0.589	0.344	1.5321e-05	1	Tspo
1.16749e-09	-0.960218	0.812	0.724	2.4417e-05	1	Junb
2.44066e-09	-2.09644	0.775	0.67	5.1044e-05	1	Cst3
4.0964e-09	-0.250181	0.283	0.151	8.56721e-05	1	Tmem38b
5.72433e-09	-0.887952	0.743	0.681	0.000119719	1	Pnrc1
1.00481e-08	-1.14356	0.591	0.361	0.000210146	1	LOC100359515
1.21236e-08	-0.262021	0.815	0.559	0.000253554	1	Apoe
1.25806e-08	-0.287197	0.424	0.248	0.000263111	1	MGC105649
3.00784e-08	-0.305915	1	0.88	0.00062906	1	Mt-nd3
4.36897e-08	-0.36061	0.708	0.456	0.000913727	1	Ndel1
3.61674e-07	-0.271269	0.274	0.163	0.00756405	1	Lcn2
3.62426e-07	-0.266929	0.328	0.189	0.00757978	1	Rlf
7.20294e-07	-0.520188	0.634	0.402	0.0150642	1	Plin2
9.09561e-07	-0.437224	0.542	0.335	0.0190226	1	Ccr1
9.21065e-07	-0.291022	0.917	0.615	0.0192631	1	Adgre1
9.91077e-07	-0.29471	0.998	0.926	0.0207274	1	Mt-nd4
1.13006e-06	-0.506812	0.514	0.335	0.0236341	1	Oasl
1.34231e-06	-0.406309	0.949	0.787	0.0280731	1	Ctsh
1.72013e-06	-0.314228	0.591	0.377	0.0359749	1	Arhgap25
1.873e-06	-0.260322	0.393	0.244	0.0391719	1	Rpp14
2.19402e-06	-0.768763	0.9	0.827	0.0458856	1	Dusp1
3.01141e-06	-0.347776	0.734	0.483	0.0629806	1	Tnip1
5.35927e-06	-0.276029	0.286	0.175	0.112084	1	Tmem140
5.76621e-06	-0.287673	0.534	0.343	0.120595	1	LOC680491
1.30173e-05	-0.452235	0.496	0.319	0.272244	1	Chi3l1
1.32948e-05	-0.89573	0.821	0.714	0.278048	1	Jun
1.6687e-05	-0.335514	0.424	0.273	0.348992	1	Cwc25
1.77629e-05	-0.973332	0.549	0.504	0.371494	1	Ier2
2.63553e-05	-0.272433	0.417	0.272	0.551195	1	Ankrd12
2.78786e-05	-0.331043	0.389	0.251	0.583053	1	Mboat7l1
3.8838e-05	-0.262336	0.491	0.321	0.812258	1	Kras
4.32795e-05	-1.32174	0.582	0.533	0.905147	1	Atf3
4.45643e-05	-0.320437	0.612	0.418	0.932017	1	P4ha1
5.99272e-05	-2.05538	0.35	0.225	1	1	S100a9
6.39016e-05	-0.812048	0.743	0.651	1	1	Fos
8.76411e-05	-0.272791	0.627	0.42	1	1	Tgif1
8.84354e-05	-0.299147	0.462	0.307	1	1	Irf8
9.40058e-05	-0.757973	0.346	0.358	1	1	Spint2
0.000138027	-0.263436	0.632	0.441	1	1	Rb1cc1
0.000203146	-0.271992	0.732	0.484	1	1	C3
0.000291979	-0.250595	0.493	0.329	1	1	Atf6
0.000321618	-0.263563	0.513	0.34	1	1	Hmgn1
0.000422483	-0.486621	0.685	0.458	1	1	Ifrd1
0.000492869	-0.257355	0.404	0.27	1	1	C1galt1
0.000518025	-0.278649	0.335	0.227	1	1	Lilrb2
0.000538432	-0.256369	0.384	0.261	1	1	Nuak2
0.000556825	-0.278225	0.533	0.369	1	1	Arhgap9
0.000564189	-0.301401	0.442	0.296	1	1	Zc3hav1
0.000593949	-0.271967	0.344	0.234	1	1	Mrps6
0.000634207	-0.26974	0.491	0.326	1	1	Ddx17
0.000662358	-2.52935	0.219	0.255	1	1	Ifit3
0.000666264	-0.259356	0.549	0.371	1	1	Ddx3
0.000699205	-0.255075	0.582	0.397	1	1	Rnasel
0.000871279	-0.534002	0.839	0.728	1	1	Btg1
0.00087244	-0.3559	0.44	0.294	1	1	Alkbh5
0.000948739	-0.294659	0.35	0.236	1	1	Arhgap30
0.00108662	-0.590399	0.857	0.713	1	1	Zfp36l2
0.00109252	-0.684223	0.496	0.461	1	1	Clk1
0.00115706	-0.256202	0.471	0.318	1	1	Zc3h7a
0.00124697	-0.273233	0.263	0.175	1	1	Prkrip1
0.00126689	-0.369388	0.333	0.228	1	1	Cdc42ep3
0.00127662	-0.33507	0.627	0.424	1	1	Ppp1r15a
0.0015768	-0.489174	0.614	0.42	1	1	Clec4d
0.00165555	-0.436539	0.536	0.376	1	1	Ogfrl1
0.0017526	-0.358222	0.435	0.309	1	1	Mxd1
0.00185225	-0.491182	0.576	0.39	1	1	Max
0.0018815	-0.749986	0.714	0.613	1	1	Stk17b
0.00192364	-0.538132	0.565	0.408	1	1	Fbxl5
0.00192865	-0.460267	0.641	0.442	1	1	Ebi3
0.00224133	-0.324657	0.708	0.496	1	1	Pten
0.00224873	-0.647392	0.524	0.472	1	1	RT1-A1
0.00232415	-0.435532	0.384	0.264	1	1	Gbp2
0.0024375	-0.26677	0.545	0.37	1	1	Anp32e
0.00267576	-0.817606	0.565	0.505	1	1	Alox5ap
0.0028103	-0.548968	0.524	0.36	1	1	Oasl2
0.00296451	-0.347101	0.286	0.2	1	1	Slc7a6os
0.00332419	-0.269697	0.259	0.175	1	1	Sp2
0.00404859	-0.620535	0.931	0.719	1	1	Tax1bp1
0.00460185	-0.309788	0.788	0.573	1	1	Rsrp1
0.00461306	-0.692415	0.355	0.353	1	1	Ypel3
0.00466696	-0.470954	0.536	0.372	1	1	Id2
0.00467021	-0.314869	0.536	0.374	1	1	Tnfrsf1a
0.00485202	-0.301994	0.703	0.488	1	1	Synj1
0.0048731	-0.259537	0.357	0.254	1	1	Gfpt1
0.0054335	-1.04237	0.614	0.53	1	1	Nudt4
0.00567537	-0.853002	0.87	0.722	1	1	Atf4
0.00639823	-0.34343	0.469	0.326	1	1	Ms4a7
0.0064648	-0.341718	0.685	0.474	1	1	Syf2
0.00677729	-0.303246	0.824	0.583	1	1	Glipr1
0.00684163	-0.647829	0.246	0.271	1	1	Marcksl1
0.00724865	-0.329781	0.308	0.213	1	1	Dnajb6
0.00732158	-0.54734	0.815	0.648	1	1	LOC100911664
0.0074972	-0.312831	0.567	0.39	1	1	Srsf5
0.00781686	-0.317943	0.574	0.408	1	1	Ap1s2
0.00786545	-0.650241	0.582	0.411	1	1	Hsph1
0.00794156	-0.335984	0.9	0.672	1	1	Clec7a
0.00801896	-0.268345	0.692	0.467	1	1	Tpd52
0.00811003	-0.874457	0.567	0.403	1	1	Mrc1
0.00831203	-0.253528	0.397	0.278	1	1	Sh2b3
0.00874893	-0.270282	0.659	0.467	1	1	Sf1
0.00920613	-0.489196	0.835	0.686	1	1	Son
3.09025e-187	3.12872	0.703	0.077	6.46296e-183	2	Fcnb
9.93309e-114	2.173	0.962	0.471	2.07741e-109	2	Plac8
1.08265e-101	1.6443	0.981	0.627	2.26425e-97	2	S100a10
1.22164e-95	1.2559	1	0.927	2.55494e-91	2	Calm1
9.53483e-91	1.91757	0.946	0.501	1.99411e-86	2	Vcan
1.01637e-87	1.85822	0.911	0.434	2.12564e-83	2	Fn1
1.20382e-86	1.33887	0.994	0.699	2.51767e-82	2	S100a4
1.13687e-79	1.3994	0.984	0.69	2.37765e-75	2	S100a6
2.24349e-79	1.23346	0.955	0.581	4.69204e-75	2	Lsp1
1.69619e-77	1.35165	0.968	0.734	3.54742e-73	2	Anxa2
2.4968e-76	1.28255	0.984	0.648	5.22182e-72	2	RGD1559482
1.96959e-75	1.46835	0.76	0.299	4.11919e-71	2	Chi3l1
5.8605e-71	0.924398	1	0.977	1.22566e-66	2	LOC100361457
8.99933e-71	1.13436	0.744	0.306	1.88212e-66	2	Trem1
3.15775e-67	2.03722	0.939	0.61	6.60411e-63	2	Slpi
4.08763e-63	0.688687	0.984	0.703	8.54887e-59	2	Srgn
6.20597e-61	1.14988	0.93	0.596	1.29792e-56	2	Gda
1.43354e-59	1.09087	0.61	0.228	2.99811e-55	2	RGD1562667
6.99446e-53	1.05983	0.981	0.704	1.46282e-48	2	Cd14
3.96956e-50	1.22134	0.783	0.431	8.30195e-46	2	Bcat1
2.11024e-48	0.878877	0.984	0.721	4.41336e-44	2	Prdx5
1.39961e-47	0.983443	0.409	0.108	2.92714e-43	2	Cfb
2.91855e-47	-2.9245	0.326	0.665	6.10386e-43	2	Apoe
1.00843e-46	1.01381	0.808	0.492	2.10903e-42	2	Metrnl
7.01289e-46	1.07235	0.898	0.577	1.46668e-41	2	Fcgr2b
1.10793e-45	0.792129	0.374	0.09	2.31712e-41	2	Itgb7
6.88264e-45	0.986561	0.76	0.436	1.43943e-40	2	Snx10
4.60638e-43	1.03116	0.687	0.337	9.63377e-39	2	Ccr1
1.49649e-41	0.718736	0.968	0.763	3.12976e-37	2	Gmfg
2.23101e-41	1.04174	0.671	0.343	4.66594e-37	2	Upp1
2.31327e-41	0.672182	1	0.977	4.83798e-37	2	Actb
6.34332e-41	0.806598	0.821	0.526	1.32664e-36	2	Pkm
9.98601e-41	0.923296	0.885	0.609	2.08847e-36	2	Hif1a
1.22011e-40	1.10558	0.473	0.174	2.55174e-36	2	Rtp3
6.0751e-39	0.880683	0.735	0.419	1.27055e-34	2	Lrp1
7.71291e-39	1.61374	0.55	0.247	1.61308e-34	2	LOC691143
8.38768e-39	0.515799	1	0.95	1.7542e-34	2	H3f3c
2.38849e-37	0.912911	0.789	0.474	4.99529e-33	2	Slc28a2
7.46863e-37	1.26843	0.367	0.11	1.56199e-32	2	LOC24906
1.08021e-36	0.693399	0.866	0.568	2.25915e-32	2	Fgr
1.15045e-36	0.802617	0.591	0.284	2.40605e-32	2	Lilrb3a
4.68696e-36	0.704557	0.984	0.857	9.80231e-32	2	Sod2
7.5049e-36	0.693975	0.917	0.67	1.56958e-31	2	AABR07044711.1
9.88626e-36	0.558413	0.984	0.834	2.06761e-31	2	Tyrobp
1.7508e-35	0.671837	0.984	0.812	3.66163e-31	2	Ptprc
2.32557e-35	0.803212	0.882	0.602	4.86369e-31	2	Glipr1
3.23705e-35	0.994353	0.78	0.451	6.76998e-31	2	Mnda
3.28724e-35	0.831824	0.751	0.453	6.87494e-31	2	Coro1a
6.55652e-35	0.724542	0.914	0.64	1.37123e-30	2	Hck
1.01684e-34	0.80774	0.984	0.771	2.12661e-30	2	Vim
1.37996e-34	1.07331	0.639	0.367	2.88605e-30	2	Cd59
1.15746e-33	-1.30218	0.275	0.591	2.4207e-29	2	Vat1
1.60233e-33	0.711331	0.428	0.169	3.3511e-29	2	Cd300c2
1.91926e-33	-1.15782	0.067	0.43	4.01393e-29	2	Hmgn1
3.823e-33	0.651958	0.984	0.814	7.99542e-29	2	Msn
2.84232e-32	0.67605	0.85	0.595	5.94444e-28	2	Ldha
7.93147e-32	0.974529	0.591	0.314	1.65879e-27	2	Crip1
3.75715e-31	0.840975	0.767	0.506	7.85769e-27	2	Anxa5
9.16553e-31	0.987672	0.639	0.373	1.91688e-26	2	Arl5c
1.99917e-29	0.693779	0.904	0.656	4.18106e-25	2	Hcls1
6.68631e-29	0.756142	0.85	0.582	1.39838e-24	2	Cd44
1.1518e-28	0.857866	0.722	0.472	2.40886e-24	2	Ccr5
3.74389e-28	0.635366	0.776	0.471	7.82998e-24	2	Cfp
9.48284e-28	-1.35484	0.086	0.402	1.98324e-23	2	Ms4a7
1.60519e-27	1.17111	0.272	0.079	3.3571e-23	2	Prg4
1.94764e-27	0.632924	0.942	0.72	4.0733e-23	2	Itgb2
1.95171e-27	-1.0543	0.16	0.493	4.0818e-23	2	Hexb
2.16706e-27	0.707417	0.706	0.454	4.5322e-23	2	Ptpn1
3.2962e-27	0.957391	0.617	0.348	6.89367e-23	2	Tgm2
3.67032e-27	0.887232	0.952	0.863	7.6761e-23	2	Hspa5
4.26592e-27	0.512816	0.99	0.866	8.92174e-23	2	Arhgdib
8.41313e-27	-2.05404	0.15	0.447	1.75952e-22	2	Tmem176b
1.60676e-26	-1.01042	0.201	0.534	3.36037e-22	2	Plscr1
2.02723e-26	0.650902	0.805	0.508	4.23974e-22	2	Ly6e
2.23235e-26	1.07506	0.712	0.447	4.66874e-22	2	Dusp2
6.67086e-26	0.538933	0.891	0.655	1.39514e-21	2	Glrx
7.27901e-26	0.581246	0.914	0.691	1.52233e-21	2	Lyn
8.41718e-26	0.730856	0.712	0.441	1.76037e-21	2	Ehd1
1.21378e-25	0.613038	0.712	0.427	2.5385e-21	2	Clec4d
1.36984e-25	0.486003	0.99	0.898	2.86488e-21	2	Pfn1
1.76501e-25	-2.07673	0.195	0.504	3.69134e-21	2	Rgs1
2.29677e-25	0.36782	0.997	0.944	4.80347e-21	2	Rps9
3.02877e-25	0.734495	0.524	0.257	6.33436e-21	2	RGD1565355
3.22271e-25	0.292858	0.875	0.623	6.73998e-21	2	Il1rn
8.90411e-25	0.552119	0.617	0.368	1.86221e-20	2	Tspo
1.05428e-24	0.544636	0.949	0.739	2.20492e-20	2	LOC108351137
1.29047e-24	0.765695	0.597	0.36	2.69889e-20	2	Fyn
2.33017e-24	0.603789	0.965	0.876	4.87332e-20	2	Hspa8
2.41847e-24	0.701619	0.939	0.811	5.05798e-20	2	Hsp90b1
5.17919e-24	0.62222	0.681	0.42	1.08318e-19	2	Cd300le
5.69338e-24	0.470522	0.971	0.821	1.19071e-19	2	H3f3b
7.98849e-24	0.589981	0.77	0.561	1.67071e-19	2	Ezr
1.23502e-23	-0.881354	0.128	0.437	2.58293e-19	2	Ppt1
1.79352e-23	0.603078	0.275	0.093	3.75097e-19	2	LOC681341
3.16784e-23	-1.13367	0.281	0.547	6.62523e-19	2	Lgals3bp
1.64641e-22	0.854098	0.725	0.533	3.44329e-18	2	Pid1
1.70086e-22	0.748777	0.735	0.554	3.55719e-18	2	Nfkb1
2.07993e-22	-0.764067	0.812	0.854	4.34996e-18	2	Cd63
2.2122e-22	0.413904	0.962	0.803	4.62659e-18	2	Gng10
2.60324e-22	0.5638	0.866	0.663	5.44441e-18	2	Nfkbiz
3.01906e-22	0.772266	0.47	0.245	6.31406e-18	2	Ldlr
3.29608e-22	-1.43699	0.099	0.368	6.89342e-18	2	Tmem176a
5.77172e-22	-1.36718	0.361	0.617	1.2071e-17	2	Ifitm1
8.78088e-22	0.591392	0.827	0.602	1.83643e-17	2	Ahnak
1.10391e-21	0.527462	0.684	0.429	2.30872e-17	2	Nfil3
1.43941e-21	0.44221	0.99	0.846	3.01037e-17	2	Arpc1b
3.47483e-21	0.770539	0.802	0.575	7.26726e-17	2	Hopx
3.98388e-21	-0.98384	0.374	0.614	8.33188e-17	2	Tubb5
6.73719e-21	0.43474	0.994	0.894	1.40902e-16	2	Actr3
8.46846e-21	0.459451	0.968	0.84	1.77109e-16	2	Lcp1
1.03441e-20	0.582509	0.942	0.838	2.16337e-16	2	Calr
1.22609e-20	0.59817	0.367	0.172	2.56424e-16	2	AABR07018244.2
1.31872e-20	0.286067	1	0.986	2.75798e-16	2	Mt-co3
1.34447e-20	-0.82408	0.76	0.783	2.81183e-16	2	Scpep1
1.41996e-20	-0.89823	0.224	0.499	2.9697e-16	2	Slc25a4
1.91233e-20	0.421146	1	0.906	3.99945e-16	2	Rpl10
1.94304e-20	-0.831092	0.792	0.775	4.06368e-16	2	Ctsa
2.33236e-20	-1.9984	0.22	0.473	4.87789e-16	2	Pf4
2.41203e-20	0.794816	0.38	0.186	5.04451e-16	2	Agpat4
3.37387e-20	0.542806	0.955	0.767	7.0561e-16	2	Bcl2a1
3.74635e-20	-1.84321	0.217	0.477	7.83511e-16	2	Mrc1
3.92094e-20	0.465136	0.917	0.72	8.20026e-16	2	Fyb1
4.2622e-20	0.55799	0.923	0.776	8.91398e-16	2	Pdia3
4.50896e-20	-0.553748	1	1	9.43004e-16	2	Cd68
7.86012e-20	0.596211	0.597	0.39	1.64387e-15	2	Itgam
9.36446e-20	-3.08576	0.089	0.337	1.95848e-15	2	RT1-Db1
1.99197e-19	0.437788	0.933	0.715	4.166e-15	2	Taldo1
2.02626e-19	0.645126	0.658	0.467	4.23773e-15	2	Mrpl33
3.04519e-19	0.470009	0.949	0.813	6.36871e-15	2	Arpc5
3.29155e-19	-0.938033	0.137	0.399	6.88394e-15	2	Tgfbr1
3.63645e-19	0.562148	0.767	0.568	7.60527e-15	2	Capn2
4.62779e-19	0.515552	0.597	0.387	9.67857e-15	2	LOC100359515
4.69477e-19	-3.79669	0.099	0.341	9.81863e-15	2	Bpifa1
6.53414e-19	0.561866	0.99	0.947	1.36655e-14	2	Nfkbia
7.22957e-19	0.566014	0.351	0.155	1.51199e-14	2	Mefv
8.69446e-19	0.623981	0.78	0.541	1.81836e-14	2	Tgfbi
1.18817e-18	0.589317	0.671	0.473	2.48495e-14	2	Flna
1.26492e-18	0.54546	0.374	0.175	2.64545e-14	2	Napsa
1.92275e-18	-0.639572	0.051	0.289	4.02124e-14	2	RGD1309104
2.08502e-18	-2.27121	0.524	0.721	4.36061e-14	2	Cst3
2.34597e-18	0.67867	0.457	0.257	4.90635e-14	2	Tnfrsf1b
2.51745e-18	-2.78981	0.16	0.406	5.265e-14	2	RT1-Da
2.8135e-18	0.593615	0.927	0.801	5.88415e-14	2	Il1b
3.23851e-18	-2.7237	0.179	0.422	6.77301e-14	2	RT1-Ba
4.08091e-18	0.548935	0.658	0.448	8.53481e-14	2	AABR07051947.1
4.75667e-18	0.346567	0.99	0.9	9.94811e-14	2	Mt-nd5
5.33847e-18	-0.787984	0.262	0.515	1.11649e-13	2	Fam3c
8.80058e-18	0.364119	0.581	0.348	1.84055e-13	2	Themis2
9.90439e-18	0.664596	0.623	0.404	2.0714e-13	2	Cst7
1.73146e-17	0.530491	0.661	0.461	3.62118e-13	2	Zeb2
2.43261e-17	-0.621942	0.067	0.3	5.08755e-13	2	Plekha1
2.47241e-17	0.634588	0.78	0.564	5.1708e-13	2	Ccl3
3.82347e-17	0.384807	0.882	0.669	7.99641e-13	2	Igsf6
4.72026e-17	0.53837	0.361	0.177	9.87196e-13	2	Dsg3
5.56122e-17	0.374888	0.339	0.154	1.16307e-12	2	Trem3
6.36913e-17	-1.51036	0.847	0.769	1.33204e-12	2	Gpnmb
8.06338e-17	-0.649655	0.157	0.416	1.68638e-12	2	Tspan3
1.4508e-16	0.384248	0.987	0.861	3.03419e-12	2	Myl6
1.49891e-16	-2.88474	0.268	0.483	3.13483e-12	2	Spp1
2.54488e-16	0.425069	0.895	0.735	5.32236e-12	2	Srsf2
3.05705e-16	-2.08737	0.109	0.33	6.39351e-12	2	Col1a1
3.22329e-16	0.419222	0.706	0.517	6.74119e-12	2	Tnip1
3.85702e-16	-0.857646	0.447	0.656	8.06657e-12	2	Aplp2
4.15549e-16	-2.32525	0.061	0.268	8.69079e-12	2	Sparc
4.59037e-16	0.459066	0.754	0.571	9.6003e-12	2	LOC108348287
5.16152e-16	0.430627	1	0.935	1.07948e-11	2	Lyz2
7.69327e-16	-0.998678	0.268	0.497	1.60897e-11	2	Scd2
8.32306e-16	0.640489	0.505	0.313	1.74068e-11	2	Mxd1
9.08335e-16	0.584839	0.377	0.202	1.89969e-11	2	Slc39a14
9.83768e-16	0.323958	0.92	0.77	2.05745e-11	2	Cebpb
1.19483e-15	0.355652	0.856	0.649	2.49886e-11	2	Nadk
1.61145e-15	-0.684412	0.211	0.453	3.37018e-11	2	Ctnna1
1.61831e-15	0.593071	0.837	0.647	3.38454e-11	2	Rab32
1.90646e-15	-0.722355	0.153	0.387	3.98717e-11	2	Ifitm2
3.33863e-15	0.396762	0.604	0.415	6.9824e-11	2	Nfam1
3.8989e-15	-0.698895	0.866	0.797	8.15416e-11	2	Npc2
4.07724e-15	0.466685	0.824	0.674	8.52714e-11	2	Pgam1
4.32562e-15	-2.106	0.058	0.253	9.04659e-11	2	Igfbp4
5.22639e-15	0.463621	0.783	0.618	1.09305e-10	2	Rrbp1
6.5516e-15	-0.851469	0.173	0.401	1.3702e-10	2	Sgk1
6.90815e-15	0.57887	0.45	0.274	1.44477e-10	2	Ing1
7.75927e-15	-0.650963	0.249	0.487	1.62277e-10	2	Cd81
1.04369e-14	0.347344	0.534	0.336	2.18278e-10	2	Pstpip2
1.12842e-14	0.574516	0.262	0.113	2.35998e-10	2	Cd93
1.21907e-14	0.459252	0.569	0.386	2.54956e-10	2	LOC691141
1.35973e-14	0.703961	0.623	0.482	2.84373e-10	2	Icam1
1.60985e-14	0.319783	0.949	0.821	3.36683e-10	2	Vasp
1.67787e-14	-2.59758	0.262	0.462	3.50909e-10	2	Cd74
1.78957e-14	0.335517	0.898	0.692	3.7427e-10	2	Litaf
2.279e-14	0.266765	0.971	0.872	4.7663e-10	2	Eif1
2.6427e-14	-0.783106	0.201	0.423	5.52694e-10	2	Il18
3.44954e-14	-0.684281	0.192	0.418	7.21437e-10	2	Dpp7
3.96443e-14	0.558459	0.291	0.141	8.2912e-10	2	LOC308990
4.25039e-14	0.486615	0.559	0.369	8.88926e-10	2	Slc2a1
4.63337e-14	-0.516443	0.125	0.347	9.69023e-10	2	Mertk
5.26702e-14	0.610692	0.425	0.252	1.10154e-09	2	Rapgef2
5.45404e-14	0.687388	0.335	0.182	1.14066e-09	2	LOC681325
5.64699e-14	0.516386	0.604	0.42	1.18101e-09	2	Tlr2
6.71403e-14	-0.678252	0.102	0.307	1.40417e-09	2	Tmem37
7.32227e-14	0.313279	0.939	0.758	1.53138e-09	2	Rac2
9.74439e-14	1.02099	0.594	0.408	2.03794e-09	2	Acod1
1.02402e-13	0.532046	0.767	0.612	2.14164e-09	2	Pdia6
1.15226e-13	0.790995	0.719	0.567	2.40985e-09	2	Hspa1b
1.86313e-13	-0.50077	0.128	0.347	3.89655e-09	2	Aco1
1.95391e-13	0.452758	0.256	0.118	4.0864e-09	2	Adora2a
2.08412e-13	0.430161	0.898	0.723	4.35873e-09	2	Wdr1
2.16698e-13	0.361849	0.949	0.772	4.53203e-09	2	Capzb
2.28379e-13	0.411777	0.626	0.445	4.77631e-09	2	Lst1
2.68613e-13	0.58128	0.412	0.253	5.61777e-09	2	Dok2
2.79943e-13	0.348717	0.748	0.57	5.85473e-09	2	Vsir
3.14893e-13	0.643511	0.534	0.346	6.58568e-09	2	Olr1
3.16026e-13	0.391534	0.712	0.538	6.60937e-09	2	Smap2
3.849e-13	-0.62564	0.105	0.306	8.04979e-09	2	Fchsd2
3.93882e-13	0.439541	0.92	0.697	8.23766e-09	2	Cotl1
4.33875e-13	0.467715	0.259	0.123	9.07406e-09	2	Kcna3
4.57275e-13	0.513896	0.399	0.235	9.56344e-09	2	AABR07059308.1
4.90305e-13	-0.466956	0.118	0.332	1.02542e-08	2	Dnajc10
4.9783e-13	0.560761	0.655	0.486	1.04116e-08	2	Manf
5.62072e-13	0.53272	0.556	0.391	1.17552e-08	2	Mapk6
7.6888e-13	-0.568139	0.891	0.818	1.60803e-08	2	Grn
8.36627e-13	-0.785305	0.278	0.487	1.74972e-08	2	Rgs10
1.11257e-12	0.51327	0.61	0.441	2.32683e-08	2	Samsn1
1.13678e-12	0.449195	0.502	0.328	2.37746e-08	2	Rnf144b
1.20918e-12	0.494298	0.601	0.455	2.52888e-08	2	RGD1563400
1.22281e-12	0.554066	0.444	0.282	2.55738e-08	2	Pak1ip1
1.35417e-12	0.362904	0.617	0.43	2.83211e-08	2	Pik3ap1
1.41385e-12	0.440522	0.914	0.8	2.95693e-08	2	Tagln2
1.45995e-12	-0.622253	0.157	0.363	3.05334e-08	2	Abcg1
1.59182e-12	0.395343	0.885	0.758	3.32913e-08	2	Eif4a1
1.61411e-12	-0.94411	0.089	0.275	3.37574e-08	2	Emp1
1.66715e-12	0.622096	0.534	0.382	3.48669e-08	2	Peli1
1.93988e-12	-0.686242	0.259	0.473	4.05706e-08	2	Cttnbp2nl
2.0138e-12	0.541581	0.387	0.235	4.21166e-08	2	Exo5
2.13735e-12	-0.585842	0.335	0.543	4.47004e-08	2	Scp2
2.26622e-12	0.479129	0.738	0.538	4.73957e-08	2	Nr4a1
2.72422e-12	0.538487	0.674	0.529	5.69744e-08	2	Tes
2.78605e-12	-0.777671	0.403	0.546	5.82674e-08	2	Pld3
3.21588e-12	0.477579	0.377	0.217	6.72568e-08	2	Hivep2
3.69936e-12	0.474893	0.46	0.306	7.73685e-08	2	Unc119b
3.8164e-12	0.347306	0.981	0.843	7.98162e-08	2	Mt-atp8
4.38394e-12	-0.69756	0.121	0.317	9.16857e-08	2	Naaa
4.93479e-12	-0.73387	0.176	0.381	1.03206e-07	2	Ypel3
5.13585e-12	-0.608921	0.687	0.755	1.07411e-07	2	Tuba1b
5.13791e-12	-0.757124	0.329	0.523	1.07454e-07	2	Arl11
5.16335e-12	0.404882	0.888	0.667	1.07986e-07	2	Lyc2
5.39469e-12	-0.426396	0.112	0.311	1.12825e-07	2	Acadm
5.50499e-12	-0.608748	0.374	0.566	1.15131e-07	2	Pttg1ip
5.83248e-12	0.398292	0.479	0.323	1.2198e-07	2	Mrpl52
5.90382e-12	0.383654	0.968	0.805	1.23473e-07	2	Slc25a5
6.22692e-12	0.47002	0.565	0.404	1.3023e-07	2	Ptk2b
6.34481e-12	0.466412	0.473	0.316	1.32695e-07	2	Gas7
7.18863e-12	0.284934	0.278	0.138	1.50343e-07	2	Oscar
7.46469e-12	0.663728	0.332	0.177	1.56117e-07	2	Thbs1
8.15829e-12	0.553844	0.361	0.209	1.70623e-07	2	Timp1
1.15968e-11	0.377997	0.952	0.763	2.42536e-07	2	P4hb
1.22822e-11	0.414745	0.805	0.655	2.56869e-07	2	Atp2a2
1.26019e-11	0.371093	0.626	0.46	2.63556e-07	2	Slc15a3
1.32926e-11	0.266098	0.518	0.334	2.78001e-07	2	Cdkn1a
1.56373e-11	0.618969	0.62	0.477	3.27038e-07	2	Gyg1
1.77548e-11	0.506978	0.355	0.21	3.71325e-07	2	Emp3
1.78025e-11	-0.742434	0.297	0.5	3.72322e-07	2	Slamf9
1.83839e-11	-0.59719	0.128	0.315	3.8448e-07	2	Gstp1
1.97667e-11	0.454182	0.403	0.238	4.13401e-07	2	Sowahc
2.04743e-11	-0.443566	0.083	0.262	4.28199e-07	2	Manba
3.1029e-11	0.457097	0.591	0.43	6.48941e-07	2	Plbd1
3.65938e-11	-0.582944	0.141	0.322	7.65322e-07	2	Plxna1
3.82126e-11	-0.725217	0.335	0.511	7.99178e-07	2	Abca1
3.89352e-11	-0.464164	0.182	0.393	8.1429e-07	2	Tbl1x
4.03578e-11	-0.566472	0.198	0.407	8.44043e-07	2	Pcmtd1
5.54504e-11	-0.601807	0.22	0.409	1.15969e-06	2	Rab13
5.87004e-11	-0.461626	0.166	0.368	1.22766e-06	2	Ccpg1
7.41853e-11	0.409513	0.281	0.15	1.55151e-06	2	Slc30a1
7.75825e-11	-0.584058	0.738	0.737	1.62256e-06	2	Tpp1
7.91363e-11	0.430317	0.773	0.601	1.65506e-06	2	Plek
8.88036e-11	0.442295	0.304	0.167	1.85724e-06	2	Cdc42ep4
9.23384e-11	0.31859	0.291	0.152	1.93117e-06	2	Hps3
1.03876e-10	-0.484592	0.128	0.313	2.17245e-06	2	Rfc1
1.04091e-10	-0.416954	0.962	0.932	2.17696e-06	2	Itm2b
1.05272e-10	-0.442115	0.112	0.294	2.20165e-06	2	Ak3
1.0651e-10	0.638611	0.307	0.172	2.22755e-06	2	Ass1
1.08411e-10	0.416707	0.351	0.214	2.26731e-06	2	Ptger2
1.24356e-10	0.333508	0.725	0.576	2.60078e-06	2	Rbm25l1
1.31924e-10	0.305763	0.946	0.782	2.75906e-06	2	Actr2
1.36187e-10	0.315435	0.917	0.773	2.84821e-06	2	Cap1
1.42791e-10	0.40166	0.565	0.433	2.98634e-06	2	Diaph1
1.59399e-10	0.263265	0.994	0.895	3.33366e-06	2	Mt-nd3
1.70591e-10	0.315957	0.53	0.385	3.56774e-06	2	Polr1d
1.81953e-10	0.453049	0.39	0.252	3.80537e-06	2	Niban2
1.82538e-10	0.273087	0.323	0.175	3.8176e-06	2	Oaf
2.22398e-10	-1.70672	0.169	0.344	4.65124e-06	2	Cd83
2.27219e-10	-0.673946	0.109	0.274	4.75207e-06	2	Pmepa1
2.51788e-10	-0.377133	0.105	0.282	5.2659e-06	2	Abhd4
2.62929e-10	0.256098	0.581	0.424	5.49889e-06	2	Fbxl5
2.65329e-10	0.347794	0.706	0.546	5.54909e-06	2	Sppl2a
2.83123e-10	-0.78519	0.326	0.491	5.92124e-06	2	Anxa3
3.44656e-10	-0.60445	0.428	0.571	7.20815e-06	2	Rexo2
3.51472e-10	0.410248	0.585	0.435	7.35069e-06	2	Dse
3.95148e-10	0.359511	0.668	0.52	8.26413e-06	2	Rnf13
4.18978e-10	0.266934	0.856	0.669	8.7625e-06	2	Pgk1
5.55134e-10	0.405398	0.53	0.397	1.16101e-05	2	Txnrd1
5.65228e-10	-0.523228	0.211	0.402	1.18212e-05	2	Cbx3
5.89961e-10	0.366319	0.534	0.39	1.23385e-05	2	Tnfrsf21
6.05683e-10	0.446903	0.476	0.34	1.26673e-05	2	N4bp1
6.46606e-10	0.269471	0.994	0.926	1.35231e-05	2	Cfl1
6.48453e-10	-0.659828	0.879	0.772	1.35617e-05	2	Ctss
7.00172e-10	-0.422372	0.102	0.268	1.46434e-05	2	Hexa
7.64766e-10	-0.478095	0.115	0.283	1.59943e-05	2	Blnk
8.92374e-10	-0.441429	0.147	0.328	1.86631e-05	2	Nnt
9.62384e-10	0.323817	0.805	0.634	2.01273e-05	2	Pitpna
1.06392e-09	0.250539	0.712	0.577	2.22508e-05	2	Rbm8a
1.09091e-09	0.567375	0.374	0.247	2.28154e-05	2	Creld2
1.17632e-09	-0.921346	0.732	0.739	2.46016e-05	2	Cfh
1.19031e-09	-0.753154	0.629	0.652	2.48942e-05	2	Lgmn
1.25176e-09	0.283978	0.53	0.399	2.61793e-05	2	Msrb1
1.30826e-09	0.333705	0.748	0.519	2.7361e-05	2	Msr1
1.31914e-09	0.47069	0.297	0.176	2.75884e-05	2	Slc2a6
1.3812e-09	-0.329766	0.093	0.258	2.88865e-05	2	Gpat4
1.50745e-09	0.520698	0.409	0.27	3.15268e-05	2	Enpp3
1.51972e-09	0.306244	0.824	0.704	3.17834e-05	2	Clic1
1.97387e-09	0.279344	0.968	0.853	4.12815e-05	2	Rac1
2.01861e-09	0.384346	0.581	0.435	4.22172e-05	2	Eno1
2.17409e-09	0.343722	0.537	0.391	4.54689e-05	2	Irak3
2.44976e-09	0.450532	0.252	0.138	5.12344e-05	2	Myo1g
2.53352e-09	0.435571	0.508	0.355	5.29861e-05	2	Rassf4
2.71018e-09	-0.440027	0.125	0.295	5.66807e-05	2	Slc48a1
2.82362e-09	0.263809	0.808	0.688	5.90533e-05	2	Eif2s2
2.91139e-09	0.265869	0.978	0.87	6.08888e-05	2	Arpc2
3.0815e-09	-0.384549	0.099	0.261	6.44465e-05	2	Ctsf
3.258e-09	-0.46391	0.15	0.323	6.81379e-05	2	Rgl1
3.31678e-09	-0.497946	0.84	0.849	6.93671e-05	2	RT1-CE4
3.47793e-09	-0.386065	0.153	0.33	7.27374e-05	2	Esd
3.50906e-09	-0.390647	0.182	0.368	7.33885e-05	2	Cyb5a
3.54602e-09	-0.699456	0.211	0.377	7.41614e-05	2	Spint2
3.93404e-09	0.404828	0.46	0.339	8.22766e-05	2	Rap1b
4.09207e-09	0.276607	0.744	0.582	8.55816e-05	2	Gng2
4.27904e-09	-0.378628	0.096	0.254	8.94919e-05	2	Cdipt
4.40046e-09	-0.490909	0.198	0.379	9.20313e-05	2	Nek6
4.80838e-09	0.310071	0.738	0.582	0.000100563	2	Cd302
5.16602e-09	0.315512	0.716	0.58	0.000108042	2	Elk3
5.35845e-09	-0.380447	0.16	0.335	0.000112067	2	Gga2
5.42215e-09	-0.661619	0.137	0.295	0.000113399	2	Mef2c
5.59615e-09	-0.559217	0.597	0.685	0.000117038	2	Atp6ap1
5.74915e-09	-0.483673	0.23	0.405	0.000120238	2	Tnfsf12
5.89251e-09	-0.378766	0.115	0.275	0.000123236	2	AABR07006269.1
6.46074e-09	-0.532625	0.668	0.691	0.00013512	2	Atp5if1
6.65494e-09	0.355471	0.776	0.64	0.000139181	2	Serp1
7.92666e-09	-0.582331	0.412	0.555	0.000165778	2	Rragc
8.20377e-09	0.342975	0.76	0.639	0.000171574	2	Sec61g
8.47183e-09	-0.413137	0.131	0.298	0.00017718	2	H2az2
8.73964e-09	0.316605	0.671	0.541	0.000182781	2	Aprt
9.51914e-09	0.302854	0.748	0.594	0.000199083	2	Ptprj
9.5552e-09	0.315981	0.671	0.472	0.000199837	2	Lgals1
9.73569e-09	0.27365	0.994	0.843	0.000203612	2	Gpx1
1.01552e-08	0.274298	0.645	0.491	0.000212386	2	Ifrd1
1.06016e-08	0.261892	0.907	0.77	0.000221721	2	Capza1
1.16355e-08	0.449294	0.281	0.168	0.000243345	2	F5
1.30267e-08	-0.516434	0.268	0.452	0.000272441	2	Epsti1
1.42641e-08	0.356242	0.508	0.376	0.00029832	2	Mkks
1.44469e-08	0.27079	0.329	0.202	0.000302142	2	Tmem131
1.75208e-08	-0.502806	0.415	0.552	0.000366431	2	Dnase2
1.76243e-08	0.51282	0.422	0.307	0.000368595	2	Hyou1
1.95703e-08	0.334073	0.594	0.467	0.000409294	2	Ptpro
2.15767e-08	0.437177	0.367	0.236	0.000451254	2	Zfand2a
2.22398e-08	0.32757	0.869	0.686	0.000465124	2	Tkt
2.44776e-08	0.309026	0.55	0.413	0.000511924	2	Tpm4
2.65886e-08	0.4195	0.428	0.316	0.000556074	2	Tars1
2.71852e-08	0.38574	0.559	0.432	0.000568551	2	Hip1
2.75823e-08	0.262367	0.712	0.557	0.000576857	2	Ube2l3
2.76319e-08	-0.434364	0.201	0.375	0.000577893	2	Iscu
2.84771e-08	0.333956	0.546	0.432	0.000595571	2	Sec61b
3.15183e-08	0.359299	0.486	0.36	0.000659173	2	Mknk1
3.24637e-08	0.363172	0.546	0.412	0.000678945	2	Xdh
3.50648e-08	-1.15753	0.118	0.26	0.000733346	2	Lyve1
3.53426e-08	0.465329	0.393	0.282	0.000739156	2	Blvra
3.57731e-08	0.371032	0.498	0.388	0.000748158	2	Slc35b1
3.84274e-08	0.528933	0.454	0.33	0.00080367	2	Nlrp3
3.9463e-08	-0.382722	0.169	0.337	0.00082533	2	Tecr
4.14314e-08	-0.59796	0.403	0.554	0.000866496	2	Stx7
4.21341e-08	-0.47768	0.192	0.353	0.000881193	2	Rbbp7
4.32103e-08	0.344079	0.54	0.398	0.000903701	2	Pou2f2
4.36731e-08	-0.387642	0.153	0.309	0.000913379	2	Tmem86a
4.58556e-08	0.284523	0.888	0.747	0.000959024	2	Rhog
4.69754e-08	-0.535246	0.674	0.719	0.000982444	2	Gns
4.72272e-08	0.297554	0.655	0.523	0.000987709	2	Sema4a
4.8224e-08	-0.355653	0.153	0.316	0.00100856	2	Slc50a1
4.94549e-08	0.271912	0.818	0.7	0.0010343	2	Rbm3
5.24596e-08	-0.40469	0.649	0.701	0.00109714	2	Ndfip1
5.6342e-08	0.406525	0.364	0.249	0.00117834	2	Prkx
6.05096e-08	0.363037	0.591	0.467	0.0012655	2	Hebp1
6.49021e-08	-0.49251	0.201	0.362	0.00135736	2	Itm2c
6.63963e-08	0.345893	0.275	0.167	0.00138861	2	Tmed5
7.37288e-08	0.365253	0.275	0.162	0.00154197	2	Cflar
7.37662e-08	-1.91451	0.176	0.296	0.00154275	2	Errfi1
8.28884e-08	-0.349123	0.141	0.295	0.00173353	2	Cfap36
8.41707e-08	0.310987	0.706	0.562	0.00176035	2	Rab5if
9.21055e-08	0.262617	0.728	0.591	0.00192629	2	Vapa
9.35019e-08	-0.518257	0.15	0.298	0.0019555	2	Gfpt1
1.07503e-07	-0.382564	0.144	0.294	0.00224832	2	Cmtm3
1.31672e-07	0.251738	0.818	0.673	0.00275379	2	Psma3l
1.37461e-07	-0.373197	0.227	0.397	0.00287485	2	Pigt
1.44777e-07	-0.464639	0.412	0.551	0.00302786	2	LOC103689961
1.52733e-07	0.316728	0.53	0.419	0.00319426	2	Ifngr2
1.54141e-07	-0.309543	0.128	0.278	0.00322371	2	Kif1c
1.56868e-07	-0.324777	0.137	0.29	0.00328073	2	Dpy30
1.65728e-07	-0.369278	0.217	0.383	0.00346604	2	Prcp
1.78367e-07	-0.469946	0.259	0.421	0.00373037	2	Mxd4
1.7898e-07	0.313609	0.342	0.227	0.00374319	2	Csgalnact2
2.03646e-07	-0.349667	0.192	0.348	0.00425906	2	Idh1
2.04972e-07	-0.376374	0.166	0.32	0.00428679	2	Abhd12
2.13524e-07	-0.332591	0.115	0.258	0.00446564	2	Ttc3
2.24205e-07	-0.439278	0.281	0.441	0.00468903	2	Gnpda1
2.24925e-07	0.317808	0.754	0.593	0.00470409	2	Pnp
2.26018e-07	0.31512	0.754	0.584	0.00472695	2	Rbpj
2.32186e-07	0.290332	0.345	0.22	0.00485593	2	Ccrl2
2.3969e-07	0.365125	0.792	0.637	0.00501287	2	Itgb1
2.47185e-07	-0.579478	0.383	0.52	0.00516963	2	Creg1
2.5511e-07	-0.405612	0.412	0.568	0.00533537	2	Leprot
2.6658e-07	-0.414758	0.24	0.408	0.00557526	2	Map4
2.70162e-07	-0.496337	0.166	0.313	0.00565018	2	Akap9
2.99405e-07	0.446611	0.288	0.182	0.00626176	2	Msmo1
3.17802e-07	0.258745	0.716	0.585	0.00664651	2	Cers2
3.22206e-07	-0.382619	0.153	0.3	0.00673862	2	Nck1
3.22686e-07	-0.483561	0.211	0.36	0.00674865	2	Siglec10
3.57854e-07	-0.333913	0.121	0.26	0.00748417	2	Rad50
3.94496e-07	0.268875	0.572	0.452	0.00825049	2	Amd1
3.97183e-07	-0.412048	0.128	0.267	0.00830669	2	Tie1
4.10296e-07	-0.418427	0.581	0.68	0.00858093	2	Mrfap1
4.1603e-07	-0.359926	0.153	0.297	0.00870085	2	Tuba1a
4.36039e-07	0.264426	0.923	0.741	0.00911932	2	Prr13
4.41258e-07	0.313389	0.275	0.171	0.00922846	2	Lilrc2
4.63425e-07	0.318203	0.425	0.317	0.00969207	2	Abhd17b
4.75691e-07	0.534267	0.655	0.554	0.0099486	2	Sdc4
5.32366e-07	-0.314582	0.147	0.291	0.0111339	2	Tceal8
5.49634e-07	0.252432	0.875	0.74	0.011495	2	Hnrnpa2b1
5.64835e-07	0.27234	0.268	0.166	0.011813	2	Zyx
5.67502e-07	-0.424111	0.217	0.379	0.0118687	2	Impad1
5.85329e-07	0.258239	0.796	0.59	0.0122416	2	G6pd
6.25803e-07	-0.426522	0.22	0.377	0.013088	2	Ckb
6.40407e-07	-0.416816	0.393	0.547	0.0133935	2	Tns3
7.21604e-07	0.25283	0.971	0.834	0.0150916	2	Laptm5
7.6089e-07	-0.402924	0.198	0.348	0.0159133	2	Stxbp5
7.75119e-07	0.254177	0.658	0.556	0.0162108	2	Chmp2a
7.78509e-07	-0.59531	0.361	0.506	0.0162817	2	Sqstm1
7.91859e-07	0.271611	0.482	0.345	0.0165609	2	Ptgs2
8.07753e-07	0.270197	0.617	0.469	0.0168933	2	Ebi3
9.09587e-07	-0.336981	0.201	0.357	0.0190231	2	Fkbp3
9.25137e-07	-0.400514	0.182	0.327	0.0193483	2	Lix1l
1.04674e-06	-0.467408	0.431	0.549	0.0218915	2	Dbi
1.11043e-06	0.268498	0.812	0.681	0.0232234	2	Rab8b
1.25998e-06	-0.446192	0.265	0.413	0.0263512	2	Aph1b
1.26274e-06	-0.404411	0.674	0.702	0.0264089	2	M6pr
1.27596e-06	0.485562	0.355	0.261	0.0266854	2	Dram1
1.412e-06	0.353697	0.722	0.605	0.0295305	2	Mmp14
1.43349e-06	-0.668409	0.208	0.328	0.0299801	2	Apobec1
1.55437e-06	-0.444181	0.24	0.385	0.0325082	2	Hprt1
1.60532e-06	0.265246	0.613	0.481	0.0335736	2	Fxyd5
1.75312e-06	0.378373	0.47	0.377	0.0366648	2	Pygl
1.78013e-06	-0.370762	0.444	0.581	0.0372297	2	Sdhd
1.81176e-06	0.311949	0.313	0.217	0.0378911	2	Rbm47
1.93769e-06	-0.403644	0.16	0.296	0.0405249	2	Plekha2
2.27e-06	0.310597	0.46	0.363	0.0474748	2	Dnajb11
2.49213e-06	0.307079	0.508	0.414	0.0521205	2	Maf
2.50503e-06	-0.356551	0.227	0.38	0.0523903	2	Ctnnd1
2.58598e-06	0.288974	0.284	0.178	0.0540831	2	Malt1
3.1308e-06	0.373844	0.498	0.416	0.0654775	2	Lrrfip1
3.26583e-06	0.279461	0.671	0.56	0.0683015	2	Rab11a
3.34263e-06	-0.434097	0.492	0.604	0.0699078	2	Ccni
3.43186e-06	0.290451	0.291	0.197	0.071774	2	Mapkapk3
3.64536e-06	-0.385398	0.252	0.399	0.0762391	2	Slamf8
3.7674e-06	0.325011	0.553	0.456	0.0787914	2	Lcp2
3.80012e-06	-0.302996	0.147	0.278	0.0794757	2	Emc1
3.92605e-06	-0.328843	0.195	0.335	0.0821094	2	Washc3
3.98785e-06	-0.845137	0.994	0.968	0.0834019	2	AC134224.3
4.0431e-06	-0.321782	0.157	0.293	0.0845575	2	Glo1
4.14897e-06	-0.339523	0.278	0.424	0.0867716	2	Parp1
4.53038e-06	-0.808456	0.802	0.842	0.0947484	2	AC134224.1
4.59884e-06	-0.252191	0.144	0.278	0.0961802	2	Tnfrsf14
4.74398e-06	-0.509129	0.265	0.407	0.0992156	2	Arid4a
4.88224e-06	-0.344451	0.15	0.281	0.102107	2	Nbr1
4.95773e-06	-0.308449	0.192	0.328	0.103686	2	Galnt2
4.96328e-06	-0.445669	0.847	0.766	0.103802	2	Lamp1
5.0718e-06	-0.306056	0.173	0.305	0.106072	2	Fh
5.18747e-06	0.358528	0.473	0.379	0.108491	2	Chic2
5.21228e-06	-0.332911	0.22	0.364	0.10901	2	Rpl13a
5.27231e-06	0.26673	0.534	0.433	0.110265	2	Degs1
5.37422e-06	0.350698	0.508	0.415	0.112396	2	Ostc
5.59111e-06	0.259893	0.3	0.202	0.116933	2	Rap1gap2
5.73536e-06	-0.616639	0.179	0.299	0.119949	2	Smc4
5.98499e-06	0.296843	0.316	0.223	0.12517	2	Bcl3
6.06625e-06	0.38037	0.559	0.459	0.12687	2	Ppp1r15a
6.62783e-06	-0.350834	0.383	0.524	0.138614	2	Kdelr1
6.73087e-06	-0.297703	0.22	0.37	0.140769	2	Hibadh
6.7755e-06	-0.840113	0.744	0.773	0.141703	2	Tax1bp1
6.87303e-06	-0.349714	0.201	0.338	0.143743	2	Paics
7.09472e-06	0.250791	0.53	0.435	0.148379	2	Syncrip
7.43184e-06	-0.40025	0.236	0.374	0.15543	2	Rnf181
7.4579e-06	0.382548	0.47	0.38	0.155975	2	Lmo2
7.61167e-06	0.330205	0.706	0.629	0.159191	2	Ssr3
7.68991e-06	0.276643	0.613	0.512	0.160827	2	Pycard
8.0224e-06	0.269086	0.597	0.466	0.16778	2	Itgal
8.08537e-06	-0.957402	0.163	0.277	0.169097	2	Tfrc
8.15632e-06	0.299622	0.725	0.573	0.170581	2	Arl6ip5
8.58219e-06	-0.536879	0.898	0.817	0.179488	2	Glul
1.01561e-05	0.285592	0.281	0.196	0.212404	2	Pram1
1.08489e-05	0.30995	0.46	0.37	0.226893	2	AABR07031521.1
1.08678e-05	0.410288	0.367	0.273	0.227289	2	Fdps
1.14425e-05	-0.364132	0.291	0.44	0.239309	2	Hp1bp3
1.25594e-05	-0.696996	0.639	0.639	0.262668	2	Ctsc
1.36374e-05	-0.279464	0.169	0.3	0.285212	2	AABR07002683.1
1.37959e-05	-0.415763	0.246	0.379	0.288527	2	Man1c1
1.575e-05	0.253214	0.738	0.642	0.329396	2	Spcs2
1.65157e-05	0.579645	0.435	0.354	0.345409	2	Cyp51
1.67515e-05	-0.302908	0.147	0.272	0.350341	2	Arhgap18
1.68734e-05	-0.273291	0.288	0.434	0.352891	2	Mdh1
1.69924e-05	0.307069	0.351	0.268	0.355378	2	E2f4
2.10258e-05	0.291733	0.259	0.178	0.439734	2	AC112062.1
2.29589e-05	0.264858	0.617	0.524	0.480163	2	Eif2s3y
2.32248e-05	-0.304881	0.208	0.338	0.485724	2	Got1
2.37887e-05	0.350015	0.824	0.755	0.497518	2	Tpr
2.65945e-05	-0.329449	0.185	0.31	0.556197	2	Osbpl11
2.66749e-05	0.335768	0.537	0.461	0.557879	2	AABR07048992.1
2.74946e-05	-0.521391	0.335	0.463	0.575022	2	Pea15
2.77622e-05	0.253064	0.594	0.517	0.580618	2	Gnb1
2.85778e-05	0.257838	0.345	0.258	0.597676	2	Nifk
2.91716e-05	0.293775	0.406	0.319	0.610094	2	Fbxo11
2.97389e-05	-0.292082	0.233	0.369	0.62196	2	Pgrmc1
3.25611e-05	-0.285393	0.313	0.452	0.680983	2	Ap3b1
3.2853e-05	-0.334041	0.275	0.402	0.687088	2	Camk2d
3.31075e-05	-0.275779	0.173	0.298	0.69241	2	Aldh9a1
3.60105e-05	-0.362654	0.665	0.695	0.753123	2	Ppia
3.77999e-05	-0.287863	0.137	0.253	0.790548	2	Usp5
3.78032e-05	0.29241	0.278	0.182	0.790615	2	Dusp5
3.78522e-05	-0.407464	0.236	0.358	0.79164	2	Cp
4.0336e-05	-0.298438	0.24	0.37	0.843587	2	Slc29a3
4.12089e-05	0.296618	0.38	0.287	0.861844	2	Il4r
4.22519e-05	-0.29787	0.252	0.385	0.883657	2	Cat
4.25175e-05	-0.747017	0.332	0.242	0.889211	2	S100a9
4.2932e-05	0.332441	0.479	0.405	0.897881	2	Hspa13
4.32693e-05	-0.274059	0.958	0.92	0.904933	2	LOC100359583
4.47464e-05	-0.782048	0.188	0.296	0.935825	2	Fam111a
4.47677e-05	0.287982	0.543	0.452	0.936272	2	Sec11c
4.76398e-05	-0.310207	0.457	0.555	0.996339	2	Ndufc2
5.04652e-05	-0.414521	0.358	0.482	1	2	Washc2c
5.38719e-05	-0.371581	0.208	0.325	1	2	Ktn1
5.45769e-05	0.330359	0.479	0.397	1	2	Lhfpl2
5.63094e-05	-0.461164	0.7	0.667	1	2	Atp6v1a
6.09831e-05	-0.275335	0.256	0.387	1	2	Idh2
6.15575e-05	0.3292	0.604	0.541	1	2	Cyfip1
6.52605e-05	0.516612	0.284	0.203	1	2	Hmgcs1
6.64996e-05	0.280524	0.316	0.227	1	2	Tle3
7.46877e-05	-0.585147	0.872	0.889	1	2	Ubc
7.49872e-05	-0.318446	0.319	0.449	1	2	Ralbp1
8.08633e-05	-0.367658	0.24	0.36	1	2	Pcm1
8.13225e-05	-0.253688	0.144	0.255	1	2	Hadh
8.50363e-05	-0.276967	0.198	0.322	1	2	Zmynd11
8.78252e-05	-0.301653	0.281	0.406	1	2	Mpc1
8.88765e-05	-0.26575	0.179	0.298	1	2	Fkbp4
9.18693e-05	-0.596081	0.284	0.391	1	2	Cfd
9.77006e-05	-0.418339	0.288	0.413	1	2	Tmem123
9.86604e-05	-0.26874	0.249	0.377	1	2	Lrrc8c
9.93507e-05	-0.294417	0.348	0.473	1	2	Ndufs5
0.000100858	0.283772	0.473	0.398	1	2	Gadd45b
0.000102211	0.275816	0.431	0.353	1	2	Nolc1
0.000108812	0.531146	0.371	0.294	1	2	Idi1
0.000111086	-0.292419	0.208	0.331	1	2	Pdhb
0.000113375	0.250593	0.559	0.485	1	2	Myo1f
0.000117997	0.285013	0.454	0.382	1	2	Brcc3
0.000126278	-0.283795	0.252	0.382	1	2	Ndufa5
0.000132504	-0.269312	0.326	0.457	1	2	Coro1c
0.0001345	-0.375728	0.492	0.593	1	2	Shc1
0.000145963	-0.297749	0.173	0.29	1	2	Naa35
0.000153867	0.269443	0.374	0.299	1	2	Nbn
0.000155652	-0.338611	0.179	0.282	1	2	Man1a1
0.000157498	-0.421719	0.195	0.3	1	2	LOC690045
0.000159327	-0.38795	0.952	0.908	1	2	Sat1
0.000172504	-0.342318	0.201	0.314	1	2	Hmgb1
0.0001907	-0.395183	0.511	0.568	1	2	Folr2
0.000192049	-0.327395	0.217	0.328	1	2	Cln8
0.000194974	0.258725	0.393	0.319	1	2	Srebf2
0.000196472	-0.315916	0.335	0.458	1	2	Glg1
0.000200792	0.375459	0.428	0.369	1	2	Dnajc3
0.000217994	-0.288162	0.284	0.41	1	2	Ahcyl1
0.000225238	-0.513767	0.45	0.538	1	2	Ncoa4
0.000225952	-0.364895	0.335	0.46	1	2	Macf1
0.000228837	-0.386698	0.524	0.587	1	2	Asah1
0.000243712	0.387153	0.307	0.232	1	2	Sqle
0.000265141	0.253556	0.345	0.276	1	2	Adam15
0.000293969	-0.469685	0.473	0.561	1	2	Atp6v1c1
0.000331817	-0.737564	0.355	0.459	1	2	Resf1
0.000332465	-0.257448	0.195	0.309	1	2	Ptpra
0.000340849	0.336039	0.268	0.203	1	2	LOC108348111
0.000353487	-0.330974	0.792	0.73	1	2	Ifi30
0.000363498	-0.665167	0.821	0.668	1	2	Pla2g7
0.000379408	-0.365619	0.518	0.581	1	2	Ndufa4
0.000395467	0.262484	0.508	0.453	1	2	Dhx9
0.000423271	-0.324127	0.457	0.55	1	2	Ppp1cc
0.000437159	0.264994	0.361	0.297	1	2	Rasa3
0.000438479	-0.360135	0.665	0.76	1	2	Zfp36l2
0.00044127	-0.406467	0.275	0.389	1	2	Ccng1
0.000446548	-0.448116	0.444	0.328	1	2	Tf
0.000468493	0.267208	0.265	0.199	1	2	Cyth1
0.000469643	-0.320195	0.396	0.5	1	2	Hsd17b11
0.000528911	-0.331312	0.278	0.382	1	2	Herc1
0.000562987	-0.335699	0.236	0.35	1	2	Supt4h1
0.000565737	-0.307479	0.917	0.731	1	2	Ctsl
0.000577854	0.329621	0.3	0.241	1	2	Nr1h3
0.000592398	-0.255923	0.243	0.359	1	2	Atxn7l3b
0.000599095	-0.254747	0.201	0.308	1	2	Agtrap
0.000617258	0.3008	0.39	0.323	1	2	Mitf
0.000634915	-0.28037	0.217	0.324	1	2	Hbp1
0.000662614	-0.290475	0.361	0.463	1	2	Tmem256
0.000670328	-0.326081	0.323	0.434	1	2	Luc7l2
0.000694709	-0.274281	0.246	0.358	1	2	Nr3c1
0.000706193	-0.271844	0.428	0.53	1	2	Suclg1
0.000724943	-0.26374	0.329	0.447	1	2	Cerk
0.000781892	-0.326063	0.297	0.409	1	2	Dusp3
0.000842641	0.344739	0.495	0.429	1	2	Cks2
0.000847243	-0.274965	0.185	0.284	1	2	Sdf4
0.000912389	-0.254116	0.217	0.325	1	2	Kidins220
0.000916142	-0.345222	0.323	0.435	1	2	Cldnd1
0.000926383	-0.266741	0.195	0.298	1	2	Ostm1
0.00104158	-0.344289	0.454	0.555	1	2	Mlf2
0.00105822	0.432812	0.348	0.284	1	2	Gbp2
0.0010807	-0.319482	0.38	0.486	1	2	Chd4
0.00109844	-0.339421	0.399	0.495	1	2	P2rx4
0.00111276	-0.615369	0.78	0.784	1	2	Zfp36l1
0.00112154	-0.352095	0.812	0.801	1	2	RT1-A2
0.00112376	-0.3274	0.217	0.316	1	2	Nrp2
0.00114216	-0.282583	0.208	0.303	1	2	Pld4
0.00114854	0.273033	0.272	0.211	1	2	Pdia4
0.00116288	-0.318392	0.393	0.498	1	2	Banf1
0.00116376	-0.256397	0.3	0.406	1	2	Ahcy
0.00119416	0.308372	0.339	0.276	1	2	Filip1l
0.00125669	-0.305139	0.502	0.589	1	2	Rab5b
0.0013529	-0.253054	0.22	0.327	1	2	Stip1
0.00137032	0.321588	0.259	0.202	1	2	Plagl2
0.00139886	-0.34835	0.313	0.424	1	2	Dnajc8
0.00141946	-0.269131	0.224	0.332	1	2	Il10rb
0.00145372	-0.325437	0.428	0.517	1	2	Arl8b
0.00167058	-0.257808	0.179	0.272	1	2	Rnf166
0.00167581	-1.22524	0.495	0.537	1	2	Fosb
0.00167813	-0.299706	0.323	0.414	1	2	Il2rg
0.00181511	-0.323283	0.655	0.706	1	2	Eef1g
0.00219014	0.288629	0.291	0.234	1	2	Hmgcr
0.00220424	-0.251112	0.291	0.402	1	2	Smc1a
0.00223199	-0.301021	0.31	0.415	1	2	Herpud1
[truncated: 8,879 more rows]
