# Supplementary material for: Single-Cell Transcriptome Profiling Identifies Phagocytosis-Related Dual-Feature Cells in A Model of Acute Otitis Media in Rats
Source: Front Immunol. 2021 Oct 25;12:760954. doi: 10.3389/fimmu.2021.760954 (PMC8572853; doi:10.3389/fimmu.2021.760954)
Supplement: Supplementary Information 1 — Clustering strategies of all single cells from both normal and inflamed MEM. [file DataSheet_1.zip › Supplementary Tables/Table S6 MMS_res0.2-0.6_cluster/Table S6_1_MMS_res0.2_sub_9c.xlsx]

## Sheet: com_sub_9c
p_val	avg_log2FC	pct.1	pct.2	p_val_adj	cluster	gene
1.27138e-202	1.65032	0.932	0.35	2.65897e-198	0	Lgmn
4.37232e-180	1.27019	0.972	0.572	9.14426e-176	0	Ctsa
6.47726e-176	2.09442	0.872	0.353	1.35465e-171	0	Apoe
1.26753e-174	1.24399	0.861	0.243	2.65091e-170	0	Folr2
1.34471e-169	1.33546	0.831	0.25	2.81233e-165	0	Vat1
3.06396e-164	2.14738	0.719	0.143	6.40796e-160	0	Pf4
1.56245e-161	1.14908	0.999	0.901	3.26771e-157	0	Psap
1.062e-160	1.55363	0.939	0.419	2.22106e-156	0	Adgre1
3.53558e-159	1.3309	0.801	0.237	7.39431e-155	0	Pld3
3.20972e-152	1.11209	0.984	0.663	6.71281e-148	0	Grn
3.38914e-152	1.53923	0.622	0.083	7.08804e-148	0	Ms4a7
2.06723e-142	1.10554	0.964	0.585	4.3234e-138	0	Scpep1
3.52721e-139	1.34025	0.875	0.39	7.3768e-135	0	Ctsc
8.03868e-139	1.2247	0.972	0.675	1.68121e-134	0	Glul
3.52873e-135	1.10903	0.83	0.302	7.37999e-131	0	Slc43a2
4.6607e-135	2.32951	0.691	0.179	9.74739e-131	0	Mrc1
1.2941e-132	1.37668	0.913	0.527	2.70648e-128	0	Smpdl3a
3.55067e-132	1.0533	0.947	0.515	7.42588e-128	0	Tpp1
1.9201e-130	1.28122	0.742	0.219	4.0157e-126	0	Abca1
8.38951e-130	1.1147	0.996	0.633	1.75458e-125	0	Cybb
1.16703e-129	1.09023	0.993	0.886	2.44073e-125	0	Ctsb
1.10116e-127	0.946796	0.794	0.259	2.30296e-123	0	Dnase2
2.66795e-125	1.0624	0.982	0.58	5.57975e-121	0	Ctss
2.9992e-123	1.08779	0.903	0.406	6.27253e-119	0	Clec4a3
2.31628e-118	1.05937	0.798	0.287	4.84428e-114	0	Msr1
9.86024e-115	0.935677	0.967	0.723	2.06217e-110	0	Cd63
3.70706e-113	0.989218	0.764	0.261	7.75294e-109	0	Ctsd
1.68557e-112	0.893604	0.891	0.341	3.52519e-108	0	C5ar1
3.17061e-111	0.881673	0.742	0.247	6.63101e-107	0	Cndp2
9.80399e-110	0.830417	0.612	0.142	2.05041e-105	0	Rab13
1.98469e-108	0.972932	0.942	0.494	4.15079e-104	0	Clec4a1
2.21567e-107	1.00014	0.561	0.107	4.63385e-103	0	Siglec10
5.57474e-107	0.748379	0.536	0.086	1.1659e-102	0	Mertk
6.92714e-107	0.755955	0.969	0.634	1.44874e-102	0	Npc2
9.89813e-106	1.17	0.836	0.35	2.0701e-101	0	Dab2
2.19508e-105	0.998944	0.98	0.547	4.59079e-101	0	Csf1r
3.02538e-105	0.782879	0.721	0.227	6.32727e-101	0	Fam3c
4.06341e-105	1.03006	0.747	0.263	8.49821e-101	0	Lgals3bp
3.60951e-103	0.912678	0.929	0.511	7.54893e-99	0	Snx5
1.50095e-102	0.777801	0.65	0.176	3.1391e-98	0	Gnpda1
4.62986e-102	0.89239	0.764	0.253	9.68289e-98	0	Siglec5
1.20382e-101	0.8244	0.868	0.401	2.51767e-97	0	Ap2m1
1.42708e-101	0.813955	0.559	0.116	2.98459e-97	0	Npl
1.57615e-100	0.673534	1	1	3.29637e-96	0	Cd68
5.9548e-99	0.990651	0.709	0.223	1.24539e-94	0	Slamf9
1.03106e-95	0.809389	0.711	0.241	2.15637e-91	0	Tnfaip8l2
2.64747e-95	0.86996	0.867	0.464	5.53691e-91	0	Atp6v1a
2.12079e-94	0.788178	0.999	0.97	4.43543e-90	0	Tmsb4x
3.30325e-94	0.765099	0.795	0.309	6.90842e-90	0	Clec4a2
4.13849e-94	1.06057	0.383	0.032	8.65524e-90	0	Siglec1
4.64052e-94	0.882328	0.957	0.593	9.70518e-90	0	Cltc
9.10618e-94	0.841082	0.923	0.569	1.90447e-89	0	Prdx1
2.04443e-93	0.895731	0.471	0.077	4.27573e-89	0	Tmem37
2.32719e-93	0.737634	0.947	0.598	4.86709e-89	0	Lamp1
3.17265e-93	0.864139	0.497	0.092	6.63529e-89	0	Rgl1
4.47067e-93	1.26087	0.927	0.575	9.34995e-89	0	Ctsl
7.7602e-93	0.797201	0.913	0.545	1.62297e-88	0	Ctsz
1.85426e-92	0.866321	0.799	0.367	3.878e-88	0	Fkbp1a
2.12477e-92	0.673846	0.604	0.159	4.44374e-88	0	Dpp7
3.06103e-92	0.786859	0.916	0.499	6.40184e-88	0	Gns
8.25831e-91	0.7446	0.614	0.172	1.72714e-86	0	Slc7a7
6.17502e-90	0.724794	0.76	0.279	1.29144e-85	0	Tns3
8.93015e-90	0.747851	0.879	0.486	1.86765e-85	0	Atp5if1
1.30795e-89	0.770806	0.708	0.245	2.73545e-85	0	Tlr7
2.30284e-89	0.748857	0.434	0.063	4.81616e-85	0	AABR07006269.1
4.35631e-89	0.731552	0.59	0.157	9.11078e-85	0	Slamf8
7.28826e-89	0.981574	0.373	0.034	1.52427e-84	0	Cndp1
4.9082e-88	0.797012	0.773	0.318	1.0265e-83	0	Rexo2
6.69634e-87	0.67752	0.812	0.355	1.40047e-82	0	Cmtm7
7.03287e-86	0.748607	0.808	0.358	1.47085e-81	0	Acp2
1.40969e-85	0.763222	0.83	0.387	2.94823e-81	0	Pnp
2.43276e-85	0.702098	0.988	0.717	5.08787e-81	0	Aif1
1.03625e-84	0.699735	0.776	0.305	2.16721e-80	0	Leprot
2.07218e-83	0.667582	0.755	0.304	4.33375e-79	0	Rragc
9.36047e-83	0.395449	0.732	0.248	1.95765e-78	0	Arl11
1.14128e-82	0.913109	0.579	0.162	2.38688e-78	0	Cfd
3.07227e-82	0.641729	0.9	0.485	6.42535e-78	0	M6pr
3.72596e-82	0.624126	0.59	0.165	7.79248e-78	0	Neu1
3.57313e-81	0.78034	0.479	0.107	7.47285e-77	0	Plxna1
6.59718e-81	0.710497	0.945	0.628	1.37974e-76	0	Clta
4.87471e-80	0.66083	0.525	0.134	1.0195e-75	0	Abcg1
6.15272e-80	0.59329	0.7	0.252	1.28678e-75	0	P2rx4
6.35452e-80	0.589181	0.586	0.173	1.32899e-75	0	Dram2
1.85891e-79	0.703852	0.967	0.753	3.88772e-75	0	Gpx1
6.78331e-79	0.803047	0.855	0.412	1.41866e-74	0	Ehd4
2.0502e-78	0.696196	0.698	0.27	4.28778e-74	0	Pon2
5.14116e-78	0.70698	0.652	0.235	1.07522e-73	0	Tmem256
7.24951e-78	0.682441	0.914	0.545	1.51616e-73	0	Atp6ap2
1.28496e-77	0.430423	0.946	0.605	2.68736e-73	0	Gpnmb
7.46487e-77	0.683815	0.734	0.298	1.5612e-72	0	Scamp2
1.26815e-76	0.619935	0.742	0.318	2.6522e-72	0	Mfsd1
1.32948e-76	0.906217	0.662	0.245	2.78047e-72	0	Pik3cg
2.64106e-76	0.686643	0.775	0.337	5.52351e-72	0	Fuca1
4.93901e-76	0.820106	0.83	0.401	1.03295e-71	0	Mmp14
1.51197e-75	0.691178	0.874	0.485	3.16213e-71	0	Cyba
2.30399e-75	0.748634	0.782	0.344	4.81856e-71	0	Ms4a6a
3.01945e-74	0.555983	0.609	0.202	6.31488e-70	0	Gsto1
3.63672e-74	0.670962	0.637	0.205	7.60583e-70	0	Maf
9.0768e-74	0.852826	0.724	0.317	1.89832e-69	0	Ncoa4
2.49265e-73	0.668516	0.615	0.203	5.21314e-69	0	Slc7a8
5.71244e-72	0.739762	0.683	0.288	1.1947e-67	0	Twf1
6.87499e-72	0.680009	0.947	0.523	1.43783e-67	0	Cd14
1.01839e-70	0.661877	0.789	0.4	2.12986e-66	0	Dynlrb1
2.3374e-70	0.524771	0.79	0.355	4.88845e-66	0	Asah1
2.52613e-70	0.87296	0.366	0.057	5.28314e-66	0	Pltp
2.70753e-70	0.595096	0.46	0.107	5.66252e-66	0	Tmem86a
2.95485e-70	0.526813	0.572	0.18	6.17976e-66	0	Tnfsf12
4.80252e-70	0.672407	0.754	0.333	1.0044e-65	0	Slc11a1
7.75915e-70	0.524694	0.495	0.13	1.62275e-65	0	Aco1
1.21345e-69	0.908198	0.48	0.135	2.5378e-65	0	Apobec1
6.29897e-69	0.501536	0.662	0.236	1.31737e-64	0	Cd300le
6.69415e-69	0.883985	0.917	0.549	1.40001e-64	0	Cfh
2.28921e-68	0.630523	0.436	0.099	4.78766e-64	0	Slc48a1
2.29427e-68	0.529168	0.539	0.154	4.79825e-64	0	Slc31a2
3.54711e-67	0.5276	0.543	0.165	7.41842e-63	0	Ap2s1
5.10609e-67	0.600555	0.5	0.144	1.06789e-62	0	Idh1
6.86932e-67	1.20683	0.322	0.042	1.43665e-62	0	Selenop
1.24378e-66	0.691388	0.58	0.197	2.60124e-62	0	Mtss1
1.76708e-66	0.570444	0.832	0.426	3.69568e-62	0	Sgpl1
1.9689e-66	0.576925	0.857	0.435	4.11775e-62	0	Rnaset2
2.34262e-66	0.624384	0.857	0.466	4.89935e-62	0	Akr1a1
3.17118e-66	0.469462	0.684	0.274	6.6322e-62	0	Lamtor1
5.03615e-66	0.600378	0.767	0.34	1.05326e-61	0	Man2a1
1.50141e-65	0.601441	0.767	0.358	3.14005e-61	0	Ndufb3
1.52618e-65	0.518392	0.798	0.377	3.19185e-61	0	Unc93b1
4.74552e-65	0.588045	0.759	0.357	9.92478e-61	0	Glod4
5.70481e-65	0.563745	0.414	0.095	1.1931e-60	0	C3ar1
8.14088e-65	0.505943	0.605	0.199	1.70258e-60	0	Lhfpl2
1.69153e-64	0.595727	0.934	0.636	3.53767e-60	0	Cox7c
2.45567e-64	0.493566	0.468	0.121	5.13578e-60	0	Abhd12
5.35733e-64	0.468916	0.562	0.176	1.12043e-59	0	Abcc5
6.51886e-64	0.630073	0.812	0.429	1.36335e-59	0	Atp6v1e1
8.46847e-64	0.651445	0.581	0.212	1.7711e-59	0	Il2rg
1.48155e-63	0.553812	0.382	0.075	3.09851e-59	0	Tnip3
1.54495e-63	0.594167	0.907	0.56	3.2311e-59	0	Ifi30
1.7749e-63	0.532735	0.982	0.838	3.71203e-59	0	Atp6v0c
2.22323e-63	0.544661	0.653	0.256	4.64967e-59	0	Coro1b
7.23914e-63	0.550896	0.671	0.277	1.51399e-58	0	Dera
1.41577e-62	0.741466	0.903	0.575	2.96093e-58	0	Ncf1
3.65389e-62	0.489043	0.68	0.281	7.64175e-58	0	Hsd17b11
4.99118e-62	0.532697	0.794	0.387	1.04386e-57	0	Tnfsf13
2.28927e-61	0.522163	0.852	0.48	4.78778e-57	0	Ndufb8
2.69907e-61	0.487141	0.622	0.23	5.64483e-57	0	Cerk
3.47726e-61	0.567799	0.67	0.285	7.27234e-57	0	AABR07012795.1
1.03546e-60	0.787524	0.648	0.279	2.16556e-56	0	Anxa3
1.31015e-60	0.749638	0.734	0.398	2.74006e-56	0	Fabp5
1.36355e-60	0.428023	0.559	0.189	2.85173e-56	0	Stom
1.96289e-60	0.501496	0.54	0.181	4.1052e-56	0	Hprt1
2.74678e-60	0.762254	0.452	0.121	5.74461e-56	0	Naaa
2.98909e-60	0.587819	0.472	0.138	6.25139e-56	0	Galnt2
3.5383e-60	0.552731	0.743	0.351	7.4e-56	0	Ndufb2
5.94601e-60	0.582421	0.866	0.512	1.24355e-55	0	Ndfip1
6.10323e-60	0.559389	0.916	0.608	1.27643e-55	0	Rab1a
6.27596e-60	0.364048	0.777	0.376	1.31256e-55	0	Tubb5
6.34691e-60	0.840155	0.818	0.415	1.32739e-55	0	Hmox1
7.88219e-60	-1.55107	0.689	0.759	1.64848e-55	0	Btg2
8.55645e-60	0.489662	0.454	0.124	1.7895e-55	0	Agtrap
1.76907e-59	0.490279	0.499	0.148	3.69983e-55	0	AABR07006310.1
2.14996e-59	0.508665	0.644	0.259	4.49644e-55	0	Ndufs5
2.9081e-59	0.66299	0.892	0.491	6.08199e-55	0	Lyc2
3.06039e-59	0.559669	0.7	0.32	6.40051e-55	0	Anxa7
3.84831e-59	0.504923	0.799	0.417	8.04836e-55	0	Bcap31
1.46567e-58	0.430408	0.409	0.101	3.06531e-54	0	Amdhd2
1.649e-58	0.691907	0.999	0.884	3.44871e-54	0	Lyz2
2.69431e-58	0.616898	0.901	0.543	5.63488e-54	0	Cotl1
2.77517e-58	0.606458	0.838	0.46	5.80399e-54	0	Snx2
4.10196e-58	1.90876	0.606	0.294	8.57885e-54	0	Spp1
1.11711e-57	0.469652	0.492	0.154	2.33632e-53	0	Stxbp5
1.60181e-57	0.432511	0.495	0.152	3.35003e-53	0	Marchf8
2.14446e-57	0.43688	0.713	0.328	4.48493e-53	0	Ndufb5
3.22324e-57	0.538355	0.723	0.333	6.74109e-53	0	Dbi
3.44955e-57	0.449832	0.648	0.268	7.21439e-53	0	Glmp
3.95121e-57	0.418373	0.378	0.084	8.26357e-53	0	Slc38a7
6.81806e-57	0.470752	0.804	0.417	1.42593e-52	0	Plekhb2
1.19458e-56	0.551749	0.725	0.349	2.49835e-52	0	Timp2
1.28115e-56	-1.166	0.99	0.952	2.67939e-52	0	AC134224.3
1.31647e-56	0.416902	0.475	0.139	2.75327e-52	0	Gga2
1.48172e-56	0.47129	0.696	0.305	3.09887e-52	0	Txndc17
8.13797e-56	0.470061	0.613	0.244	1.70198e-51	0	Ap3b1
1.05426e-55	0.457662	0.815	0.4	2.20489e-51	0	Gngt2
1.06399e-55	0.513107	0.683	0.299	2.22523e-51	0	AABR07072356.1
3.84332e-55	0.89956	0.883	0.673	8.03792e-51	0	Lgals3
4.5014e-55	0.409736	0.594	0.222	9.41424e-51	0	Phyhd1
5.32115e-55	0.463031	0.525	0.178	1.11286e-50	0	Snap29
5.71743e-55	0.470747	0.725	0.348	1.19574e-50	0	Tsg101
5.72673e-55	0.544534	0.466	0.144	1.19769e-50	0	Ap1b1
7.97238e-55	0.42849	0.455	0.132	1.66734e-50	0	Ccdc93
8.91789e-55	0.441238	0.799	0.41	1.86509e-50	0	Hsbp1
1.37549e-54	0.498796	0.899	0.545	2.8767e-50	0	Lamp2
1.49833e-54	0.567776	0.922	0.646	3.13361e-50	0	P4hb
2.10318e-54	0.484745	0.573	0.22	4.3986e-50	0	Gna12
2.10394e-54	0.449432	0.612	0.237	4.40017e-50	0	Xdh
2.71249e-54	0.471924	0.617	0.244	5.6729e-50	0	B3galnt1
2.97873e-54	0.522779	0.8	0.433	6.22971e-50	0	Tmem14c
3.3159e-54	1.38576	0.333	0.07	6.93488e-50	0	Ccl7
4.69532e-54	0.444186	0.615	0.24	9.8198e-50	0	Rftn1
6.04312e-54	0.430448	0.424	0.117	1.26386e-49	0	Cmtm3
6.66959e-54	0.456188	0.274	0.036	1.39488e-49	0	Blvrb
9.92094e-54	0.509323	0.429	0.123	2.07486e-49	0	Fam20c
1.50218e-53	0.406902	0.652	0.267	3.14165e-49	0	Washc2c
1.55448e-53	0.422298	0.633	0.253	3.25104e-49	0	Hexb
1.59673e-53	0.405055	0.337	0.069	3.3394e-49	0	Galk2
1.93334e-53	0.495452	0.568	0.209	4.04339e-49	0	Dusp3
2.24659e-53	0.531677	0.796	0.43	4.69852e-49	0	G6pd
2.59752e-53	0.471321	0.831	0.449	5.43246e-49	0	Tmed10
3.01562e-53	0.315979	0.628	0.254	6.30687e-49	0	Atp6v0a1
4.57654e-53	0.438195	0.356	0.079	9.57138e-49	0	Rapgef5
5.69211e-53	0.442617	0.885	0.477	1.19045e-48	0	Ptafr
5.81228e-53	0.494374	0.935	0.639	1.21558e-48	0	Ywhab
8.01823e-53	0.279279	0.576	0.205	1.67693e-48	0	Ppt1
8.79558e-53	0.52053	0.367	0.086	1.83951e-48	0	Tmem106a
1.0404e-52	0.427315	0.781	0.398	2.1759e-48	0	Rab5c
1.28943e-52	0.462387	0.791	0.412	2.69671e-48	0	Rbpj
1.35613e-52	0.468235	0.628	0.25	2.83621e-48	0	Cttnbp2nl
1.72503e-52	0.405987	0.578	0.215	3.60772e-48	0	Gba
2.60683e-52	0.444242	0.731	0.344	5.45192e-48	0	Snx6
3.69604e-52	0.509604	0.738	0.36	7.72989e-48	0	Rin2
4.02117e-52	0.445209	0.479	0.154	8.40988e-48	0	Got1
4.04915e-52	0.465983	0.759	0.384	8.4684e-48	0	Slc39a1
4.39729e-52	0.44092	0.519	0.177	9.1965e-48	0	Slc29a3
4.48266e-52	0.649037	0.349	0.08	9.37504e-48	0	Wfdc21
4.93587e-52	0.730745	0.753	0.384	1.03229e-47	0	Tgfbi
5.31556e-52	0.373097	0.377	0.092	1.1117e-47	0	Slc9a3r1
7.09226e-52	0.447058	0.495	0.167	1.48327e-47	0	Ap2a2
1.03658e-51	0.370148	0.589	0.23	2.1679e-47	0	Myo5a
1.39528e-51	0.450478	0.312	0.059	2.91809e-47	0	Tmem8a
2.88242e-51	0.413566	0.558	0.207	6.02829e-47	0	Rab31
3.84503e-51	0.50466	0.708	0.346	8.0415e-47	0	LOC103689961
4.61593e-51	0.380049	0.759	0.357	9.65375e-47	0	Sft2d1
6.24078e-51	0.415908	0.419	0.119	1.3052e-46	0	Tfec
7.23202e-51	0.370617	0.491	0.164	1.51251e-46	0	Ndufa13
7.79698e-51	0.284115	0.526	0.185	1.63066e-46	0	Snx12
8.31256e-51	0.458582	0.607	0.252	1.73849e-46	0	Ndufa2
1.65725e-50	0.380519	0.443	0.136	3.46597e-46	0	Osbpl11
1.91233e-50	0.299766	0.365	0.089	3.99944e-46	0	Galns
2.92318e-50	0.376411	0.546	0.207	6.11354e-46	0	Zbtb8os
3.27799e-50	0.349422	0.372	0.094	6.85558e-46	0	Chmp6
4.03723e-50	0.414683	0.523	0.184	8.44345e-46	0	Aldh2
4.62008e-50	0.483731	0.599	0.246	9.66243e-46	0	Lpxn
5.78086e-50	0.45918	0.713	0.33	1.20901e-45	0	Anxa6
6.3711e-50	0.437276	0.637	0.282	1.33245e-45	0	Sec11c
6.79826e-50	0.39082	0.405	0.117	1.42179e-45	0	Mrpl42
7.50206e-50	0.548302	0.349	0.085	1.56898e-45	0	Clec4a
8.26455e-50	0.377111	0.779	0.395	1.72845e-45	0	Rps27l
9.25459e-50	0.392179	0.645	0.282	1.9355e-45	0	Erp29
9.73718e-50	0.404943	0.706	0.327	2.03643e-45	0	Cops9
9.99975e-50	0.424372	0.59	0.238	2.09135e-45	0	Ciao2a
1.07506e-49	0.372451	0.599	0.237	2.24838e-45	0	B4galt6
1.16002e-49	0.516495	0.429	0.133	2.42606e-45	0	Yipf1
1.53073e-49	0.404638	0.726	0.348	3.20138e-45	0	Ndufc2
1.86468e-49	0.479643	0.766	0.41	3.89978e-45	0	Arl6ip5
2.42331e-49	0.351419	0.551	0.208	5.06811e-45	0	Nme1
2.49508e-49	0.375734	0.682	0.311	5.21821e-45	0	Creg1
3.30273e-49	0.436566	0.769	0.38	6.90733e-45	0	Shc1
3.5385e-49	0.546767	0.52	0.197	7.40043e-45	0	Tubb2a
3.97478e-49	0.42031	0.633	0.267	8.31285e-45	0	Cd81
4.43564e-49	0.328534	0.529	0.183	9.27669e-45	0	Prcp
4.60785e-49	0.472467	0.67	0.302	9.63687e-45	0	Ifi47
5.13303e-49	0.525944	0.84	0.528	1.07352e-44	0	Pla2g7
7.91551e-49	0.387814	0.412	0.118	1.65545e-44	0	Plekha1
8.67276e-49	0.387556	0.587	0.235	1.81382e-44	0	Necap2
8.68584e-49	0.485843	0.66	0.297	1.81656e-44	0	Itgal
1.40768e-48	0.325674	0.556	0.205	2.94401e-44	0	Smim3
1.68647e-48	0.454503	0.398	0.113	3.52709e-44	0	Tnfrsf14
1.94235e-48	0.385382	0.422	0.129	4.06224e-44	0	Pigk
2.69385e-48	0.366145	0.581	0.232	5.63391e-44	0	Atp6v1d
3.31582e-48	0.44949	0.745	0.367	6.93471e-44	0	Mgst1
5.78681e-48	0.385042	0.571	0.229	1.21025e-43	0	Parp1
7.64229e-48	0.355573	0.408	0.118	1.59831e-43	0	Ptpn7
1.07615e-47	0.424614	0.65	0.29	2.25066e-43	0	Tmem134
1.08557e-47	0.367765	0.561	0.215	2.27036e-43	0	P2ry6
1.17192e-47	0.465549	0.801	0.454	2.45095e-43	0	Abracl
1.18533e-47	0.268512	0.642	0.273	2.479e-43	0	Tcirg1
1.44381e-47	0.42137	0.373	0.098	3.01958e-43	0	Ctsf
1.69768e-47	0.373638	0.439	0.141	3.55053e-43	0	Ethe1
2.54988e-47	0.328019	0.627	0.261	5.33281e-43	0	RGD1304694
2.7266e-47	0.409413	0.688	0.312	5.7024e-43	0	Kdelr1
3.04868e-47	0.432091	0.625	0.272	6.376e-43	0	Uqcr11
3.61125e-47	0.358529	0.602	0.249	7.55258e-43	0	Emc7
4.25355e-47	0.367969	0.758	0.382	8.89588e-43	0	Rab11a
4.47983e-47	0.414395	0.695	0.319	9.36911e-43	0	Sel1l
5.35685e-47	0.805302	0.477	0.173	1.12033e-42	0	Arg1
6.20608e-47	0.503178	0.314	0.07	1.29794e-42	0	Pla2g15
6.25262e-47	0.340351	0.642	0.274	1.30767e-42	0	Ilk
6.78091e-47	0.464956	0.858	0.482	1.41816e-42	0	Atp2a2
1.15403e-46	0.475985	0.521	0.192	2.41353e-42	0	Man1c1
1.15461e-46	0.309045	0.474	0.162	2.41475e-42	0	Adprm
2.1866e-46	0.339924	0.81	0.411	4.57305e-42	0	Lrrc25
2.36205e-46	0.429484	0.803	0.453	4.94e-42	0	Cox5a
2.47692e-46	0.400355	0.489	0.177	5.18024e-42	0	Stx6
2.49125e-46	0.391862	0.789	0.426	5.2102e-42	0	Lipa
2.68108e-46	0.433698	0.394	0.117	5.60721e-42	0	Cd38
2.81055e-46	0.445629	0.849	0.487	5.87799e-42	0	Atp6ap1
3.66139e-46	0.395495	0.541	0.208	7.65743e-42	0	Cd180
3.95553e-46	0.363763	0.418	0.131	8.2726e-42	0	Comt
4.98479e-46	0.374716	0.464	0.161	1.04252e-41	0	Washc3
5.40163e-46	0.306744	0.6	0.248	1.1297e-41	0	Lamtor4
5.40969e-46	0.35499	0.336	0.082	1.13138e-41	0	Snx8
6.75766e-46	0.375121	0.723	0.338	1.4133e-41	0	Arpc4
6.88415e-46	0.406192	0.315	0.071	1.43975e-41	0	Uap1l1
7.30457e-46	0.352979	0.749	0.365	1.52768e-41	0	Sdhd
1.27212e-45	0.362217	0.602	0.243	2.66051e-41	0	Epsti1
1.4175e-45	0.363134	0.767	0.382	2.96457e-41	0	Ugt1a6
1.61181e-45	0.372347	0.373	0.104	3.37095e-41	0	Tex264
1.64914e-45	0.406294	0.607	0.256	3.44901e-41	0	Atp5po
2.21919e-45	0.375785	0.601	0.252	4.64121e-41	0	Ralbp1
2.90859e-45	0.367105	0.591	0.243	6.08302e-41	0	Acadl
3.10281e-45	0.405827	0.666	0.304	6.48922e-41	0	Plscr1
3.26969e-45	0.445696	0.703	0.343	6.83824e-41	0	Sdhb
3.325e-45	0.353724	0.793	0.434	6.95391e-41	0	Tmem50a
4.61835e-45	-0.725219	0.988	0.959	9.65883e-41	0	H3f3a
4.97334e-45	0.296614	0.454	0.153	1.04012e-40	0	Mrps17
5.84e-45	0.326002	0.489	0.175	1.22138e-40	0	Sec14l1
6.04679e-45	0.30335	0.38	0.109	1.26463e-40	0	Tie1
1.33382e-44	0.30336	0.536	0.199	2.78956e-40	0	Selenoh
1.74532e-44	0.35642	0.728	0.348	3.65016e-40	0	AABR07029581.1
1.82796e-44	0.407203	0.335	0.086	3.823e-40	0	Pon3
1.84901e-44	0.515546	0.719	0.356	3.86703e-40	0	C3
1.88492e-44	0.257457	0.617	0.263	3.94212e-40	0	Tlr2
2.19768e-44	0.345541	0.409	0.128	4.59622e-40	0	Tmem208
2.20977e-44	0.375008	0.419	0.134	4.62151e-40	0	Parvb
2.27006e-44	0.431083	0.606	0.258	4.7476e-40	0	Gatm
3.09544e-44	0.318052	0.464	0.164	6.4738e-40	0	Psmg4
3.14728e-44	1.21768	0.367	0.108	6.58221e-40	0	Lyve1
3.3164e-44	0.51751	0.758	0.415	6.93591e-40	0	Ifi27
3.64942e-44	0.32288	0.538	0.211	7.63241e-40	0	Cdc42se2
3.89654e-44	0.328743	0.704	0.338	8.14923e-40	0	Drap1
3.92541e-44	0.359365	0.881	0.522	8.2096e-40	0	Cmtm6
4.84421e-44	0.293507	0.678	0.302	1.01312e-39	0	Myo1f
5.67523e-44	0.29305	0.494	0.178	1.18692e-39	0	Ncstn
6.66795e-44	0.387761	0.551	0.222	1.39453e-39	0	Ahcy
6.73172e-44	0.305706	0.292	0.061	1.40787e-39	0	Naglu
7.91278e-44	0.339561	0.466	0.164	1.65488e-39	0	Mboat1
1.02183e-43	0.347283	0.553	0.225	2.13706e-39	0	Aph1b
1.02579e-43	0.328331	0.369	0.106	2.14534e-39	0	Mocs2
1.11603e-43	0.366888	0.617	0.272	2.33406e-39	0	Micos13
1.15064e-43	0.34158	0.693	0.327	2.40646e-39	0	Tm9sf2
1.31766e-43	0.487435	0.424	0.148	2.75576e-39	0	Gstp1
1.38777e-43	0.35063	0.7	0.329	2.90238e-39	0	Psmd14
1.56606e-43	0.397736	0.424	0.139	3.27526e-39	0	Adam15
1.78727e-43	0.362762	0.503	0.19	3.73789e-39	0	Pgrmc1
1.81602e-43	0.307482	0.505	0.19	3.79803e-39	0	Iscu
2.71892e-43	0.276239	0.395	0.119	5.68635e-39	0	Slc37a2
2.83778e-43	0.336041	0.66	0.297	5.93493e-39	0	Hebp1
3.08371e-43	0.415276	0.893	0.572	6.44928e-39	0	Ostf1
4.21295e-43	0.359773	0.647	0.297	8.81096e-39	0	Ehd1
4.21626e-43	0.263706	0.51	0.19	8.81789e-39	0	Nek6
4.4428e-43	0.342693	0.526	0.207	9.29166e-39	0	Cept1
4.65276e-43	0.428507	0.749	0.386	9.73078e-39	0	Ndufa4
4.81133e-43	0.261897	0.377	0.109	1.00624e-38	0	Sting1
5.02406e-43	0.321529	0.587	0.253	1.05073e-38	0	Anapc13
6.51676e-43	0.420046	0.699	0.323	1.36292e-38	0	Slc28a2
8.33899e-43	0.357445	0.763	0.41	1.74402e-38	0	Vps35
8.93265e-43	0.383842	0.605	0.271	1.86817e-38	0	Scamp1
9.92898e-43	0.418917	0.647	0.312	2.07655e-38	0	Fkbp2
9.99321e-43	0.479472	0.799	0.43	2.08998e-38	0	Dusp6
1.18546e-42	0.39201	0.767	0.398	2.47927e-38	0	Atp5mf
1.24987e-42	0.272626	0.279	0.056	2.61398e-38	0	Slamf6
1.36723e-42	0.37952	0.793	0.432	2.85943e-38	0	Atp6v0e1
1.63549e-42	0.34092	0.997	0.98	3.42047e-38	0	Mt-co1
2.18899e-42	0.3117	0.564	0.232	4.57805e-38	0	Dnm2
2.51314e-42	0.452156	0.916	0.635	5.25598e-38	0	Tram1
2.60471e-42	0.304846	0.444	0.153	5.4475e-38	0	Sidt2
2.69214e-42	0.263412	0.383	0.114	5.63034e-38	0	Tbxas1
3.05928e-42	0.509308	0.253	0.046	6.39817e-38	0	Rarres1
4.4748e-42	0.29492	0.907	0.467	9.3586e-38	0	RGD1559482
4.70529e-42	0.279898	0.45	0.16	9.84065e-38	0	Tnfaip2
5.01363e-42	0.340825	0.388	0.121	1.04855e-37	0	Abhd4
6.89989e-42	0.332298	0.948	0.783	1.44304e-37	0	Cstb
9.48926e-42	0.337303	0.764	0.402	1.98458e-37	0	Prdx2
1.20618e-41	0.376847	0.657	0.312	2.5226e-37	0	Rab1b
2.00305e-41	0.383986	0.559	0.244	4.18918e-37	0	Cisd1
2.09252e-41	0.271865	0.905	0.578	4.3763e-37	0	Tuba1b
2.52178e-41	0.411145	0.37	0.114	5.27405e-37	0	Hexa
2.55264e-41	0.316504	0.658	0.302	5.33858e-37	0	Snx1
2.74503e-41	0.396137	0.515	0.207	5.74096e-37	0	Tbc1d2b
3.04128e-41	0.296588	0.363	0.106	6.36054e-37	0	Manba
3.09977e-41	0.391224	0.372	0.114	6.48285e-37	0	Pcyt1a
3.87446e-41	0.599942	0.32	0.085	8.10305e-37	0	Colec12
4.17373e-41	0.274443	0.518	0.206	8.72895e-37	0	Commd8
5.29006e-41	0.309462	0.813	0.471	1.10636e-36	0	Uqcrb
5.3129e-41	0.319608	0.447	0.157	1.11114e-36	0	Smdt1
5.65295e-41	0.406687	0.872	0.556	1.18226e-36	0	Cox6b1
6.73291e-41	0.424938	0.878	0.549	1.40812e-36	0	Atp5mc3
7.01185e-41	0.322839	0.412	0.137	1.46646e-36	0	LOC100362980
7.38301e-41	0.288999	0.419	0.137	1.54408e-36	0	Colgalt1
7.43759e-41	0.293241	0.561	0.229	1.5555e-36	0	Snx17
7.99289e-41	0.394035	0.992	0.876	1.67163e-36	0	Cfl1
1.05196e-40	0.412087	0.795	0.446	2.20008e-36	0	Anxa4
1.20601e-40	0.358499	0.272	0.057	2.52226e-36	0	Ticam2
1.27961e-40	0.250515	0.519	0.202	2.67617e-36	0	Ndufa5
1.40487e-40	0.275205	0.757	0.387	2.93814e-36	0	Rab5b
1.51967e-40	0.321875	0.526	0.213	3.17823e-36	0	Dlst
1.65111e-40	0.338991	0.588	0.258	3.45313e-36	0	Txn2
1.99994e-40	0.304062	0.534	0.214	4.18267e-36	0	Lap3
2.08586e-40	0.272592	0.548	0.23	4.36236e-36	0	Capg
2.14093e-40	0.382522	0.264	0.056	4.47753e-36	0	Layn
2.15351e-40	0.274217	0.38	0.117	4.50385e-36	0	Plod1
2.30809e-40	0.360564	0.336	0.093	4.82714e-36	0	Cd72
2.76835e-40	0.265634	0.464	0.172	5.78973e-36	0	Ctbs
3.36158e-40	0.343917	0.541	0.229	7.03041e-36	0	Mpc1
3.58226e-40	0.415314	0.903	0.581	7.49193e-36	0	Lasp1
3.7868e-40	0.338499	0.818	0.46	7.91971e-36	0	Atp6v0d1
4.04031e-40	0.423298	0.292	0.071	8.4499e-36	0	Ptgs1
4.60754e-40	0.347844	0.898	0.614	9.63621e-36	0	Cox6a1
4.76221e-40	0.314091	0.486	0.19	9.95969e-36	0	Cp
5.17471e-40	0.274305	0.291	0.069	1.08224e-35	0	Nipsnap3b
7.02854e-40	0.295999	0.602	0.267	1.46995e-35	0	Coro1c
7.14613e-40	0.671748	0.641	0.349	1.49454e-35	0	Lgals1
7.45149e-40	0.332085	0.413	0.141	1.5584e-35	0	Nck1
8.59172e-40	0.75919	0.443	0.17	1.79687e-35	0	Ccl2
9.15798e-40	0.358474	0.784	0.414	1.9153e-35	0	Gng2
9.63363e-40	0.373779	0.663	0.312	2.01478e-35	0	Dpy19l1
1.20206e-39	0.318299	0.524	0.213	2.51398e-35	0	Cers5
1.32934e-39	0.282608	0.449	0.165	2.78018e-35	0	Yeats4
1.45618e-39	0.33854	0.594	0.264	3.04546e-35	0	Stard7
1.98133e-39	0.287986	0.258	0.052	4.14375e-35	0	Gas2l3
2.02535e-39	0.380094	0.727	0.363	4.23581e-35	0	Cyfip1
2.03203e-39	0.362516	0.48	0.185	4.24979e-35	0	Gas7
3.07109e-39	0.252905	0.58	0.248	6.42288e-35	0	Parvg
3.23628e-39	0.310096	0.615	0.276	6.76835e-35	0	Ndufv2
3.27607e-39	0.263398	0.277	0.063	6.85157e-35	0	LOC100909912
3.57905e-39	0.287307	0.551	0.229	7.48522e-35	0	Uqcrq
3.67829e-39	0.271914	0.425	0.15	7.69278e-35	0	Agpat1
4.33968e-39	0.293204	0.752	0.402	9.076e-35	0	Tmco1
4.96647e-39	0.276241	0.505	0.197	1.03869e-34	0	Tmem165
5.21289e-39	0.315687	0.439	0.16	1.09022e-34	0	Dnajc10
6.1627e-39	0.314935	0.658	0.328	1.28887e-34	0	Tfg
6.30964e-39	0.329326	0.495	0.196	1.3196e-34	0	LOC100910669
6.78871e-39	0.272106	0.839	0.479	1.41979e-34	0	Bri3
7.04078e-39	0.392612	0.828	0.488	1.47251e-34	0	Psma7
9.08595e-39	0.345859	0.799	0.42	1.90023e-34	0	Ptprj
1.03238e-38	0.332916	0.316	0.086	2.15912e-34	0	RGD1306063
1.17701e-38	0.255856	0.684	0.34	2.4616e-34	0	Uqcr10
1.20478e-38	0.259071	0.432	0.154	2.51967e-34	0	Blvra
1.22362e-38	0.329046	0.265	0.058	2.55908e-34	0	Slc38a6
1.38713e-38	0.307314	0.466	0.182	2.90105e-34	0	Sephs2
1.53002e-38	0.316	0.683	0.34	3.19988e-34	0	Suclg1
1.56338e-38	0.290423	0.661	0.309	3.26966e-34	0	Spcs1
1.57164e-38	0.270424	0.725	0.363	3.28693e-34	0	Ybx1-ps3
1.83746e-38	1.46367	0.316	0.094	3.84286e-34	0	Ccl24
1.9297e-38	0.360337	0.266	0.058	4.03577e-34	0	Hacd4
1.96844e-38	0.298167	0.541	0.229	4.11679e-34	0	Blmh
2.40169e-38	0.309853	0.551	0.239	5.0229e-34	0	Mxd4
2.7074e-38	0.301858	0.547	0.231	5.66225e-34	0	Arl8a
2.85848e-38	0.400932	0.95	0.802	5.97823e-34	0	Myl6
3.59266e-38	0.335209	0.44	0.162	7.51368e-34	0	Iah1
3.716e-38	0.39879	0.51	0.219	7.77164e-34	0	Herc1
4.02469e-38	0.315366	0.387	0.13	8.41724e-34	0	Nsf
4.96203e-38	0.376325	0.531	0.229	1.03776e-33	0	Camk2d
6.7975e-38	0.296426	0.436	0.16	1.42163e-33	0	Naa20
7.45597e-38	0.324935	0.73	0.38	1.55934e-33	0	Sh3bgrl3
7.76003e-38	0.272884	0.763	0.41	1.62293e-33	0	Anxa11
8.43998e-38	0.260265	0.744	0.395	1.76514e-33	0	Slc3a2
9.03431e-38	0.274498	0.485	0.193	1.88944e-33	0	Pfdn1
9.59072e-38	0.388641	0.937	0.66	2.0058e-33	0	Atp1b3
1.04764e-37	0.285672	0.509	0.202	2.19104e-33	0	Lrrc8c
1.20969e-37	0.364865	0.488	0.2	2.52994e-33	0	Pla2g4a
1.22153e-37	0.25643	0.721	0.386	2.5547e-33	0	Mtch2
1.25685e-37	0.347344	0.767	0.412	2.62857e-33	0	Capn2
1.41492e-37	0.360125	0.816	0.472	2.95916e-33	0	Atp5pd
1.57085e-37	0.320884	0.748	0.4	3.28529e-33	0	Cd47
1.62507e-37	0.290158	0.384	0.127	3.39868e-33	0	Rbis
2.05676e-37	0.304573	0.71	0.36	4.30151e-33	0	Pttg1ip
3.54534e-37	0.25758	0.444	0.169	7.41473e-33	0	Slc25a24
4.49326e-37	0.391591	0.597	0.27	9.3972e-33	0	Nrros
5.01559e-37	0.337743	0.422	0.158	1.04896e-32	0	Stx12
5.15549e-37	-0.917082	0.918	0.87	1.07822e-32	0	Zfp36
5.40677e-37	0.352616	0.852	0.52	1.13077e-32	0	Ppia
6.252e-37	0.251079	0.522	0.217	1.30754e-32	0	Pigt
6.55503e-37	0.323108	0.409	0.149	1.37092e-32	0	Slc35f6
7.29325e-37	0.274422	0.824	0.469	1.52531e-32	0	Cr1l
9.65906e-37	0.290752	0.624	0.305	2.0201e-32	0	Atp6v1f
1.03291e-36	0.300989	0.424	0.157	2.16024e-32	0	Nceh1
1.14212e-36	0.300228	0.557	0.244	2.38863e-32	0	Ddx46
1.16695e-36	0.306358	0.332	0.1	2.44056e-32	0	Enpp4
1.35865e-36	0.296906	0.324	0.094	2.84147e-32	0	Sfxn3
1.60282e-36	0.299272	0.457	0.179	3.35215e-32	0	Ndufa3
1.62796e-36	0.316588	0.422	0.155	3.40472e-32	0	Hsd17b12
1.76917e-36	0.345106	0.664	0.33	3.70004e-32	0	Cct8
2.42049e-36	0.32174	0.635	0.307	5.06221e-32	0	Psmd1
2.44571e-36	0.27725	0.434	0.162	5.11497e-32	0	Clptm1l
2.67117e-36	0.254379	0.81	0.43	5.58649e-32	0	Sirpa
3.0397e-36	0.286043	0.582	0.265	6.35723e-32	0	Mrpl17
3.80408e-36	0.34483	0.322	0.096	7.95585e-32	0	Iqgap3
4.4333e-36	0.329453	0.28	0.071	9.27181e-32	0	LOC100909725
4.68434e-36	0.285596	0.386	0.132	9.79683e-32	0	Trpv2
4.74703e-36	0.302566	0.561	0.25	9.92795e-32	0	Psmb5
5.24694e-36	0.312868	0.359	0.115	1.09735e-31	0	Dpp3
5.64772e-36	0.319558	0.757	0.425	1.18116e-31	0	Sdhc
5.66131e-36	0.280898	0.4	0.144	1.18401e-31	0	Ptpmt1
7.59546e-36	0.254058	0.575	0.255	1.58851e-31	0	LOC100361008
8.11303e-36	0.309545	0.737	0.393	1.69676e-31	0	Dync1i2
8.82127e-36	0.254344	0.481	0.197	1.84488e-31	0	Cox16
1.09801e-35	0.340344	0.876	0.511	2.29638e-31	0	Rab8b
1.17111e-35	0.269931	0.419	0.154	2.44926e-31	0	Aldh3a2
1.22877e-35	0.411464	0.894	0.644	2.56986e-31	0	Selenof
1.43681e-35	0.297707	0.49	0.205	3.00494e-31	0	Slirp
1.60105e-35	0.296718	0.414	0.154	3.34843e-31	0	Tp53inp2
1.71256e-35	0.295998	0.648	0.312	3.58166e-31	0	Psma1
2.35355e-35	0.396078	0.309	0.092	4.92221e-31	0	Gpr84
2.51709e-35	0.37904	0.849	0.553	5.26425e-31	0	Atp5f1b
3.06421e-35	0.277704	0.337	0.103	6.40848e-31	0	Rbl2
3.42429e-35	0.376074	0.997	0.962	7.16156e-31	0	Actb
3.71386e-35	0.256286	0.587	0.263	7.76717e-31	0	Fam49a
4.11282e-35	0.329522	0.779	0.457	8.60155e-31	0	Nme2
4.67193e-35	0.31624	0.871	0.548	9.77088e-31	0	Sh3glb1
4.69135e-35	0.704029	0.359	0.13	9.81149e-31	0	Pdpn
4.76661e-35	0.356206	0.31	0.091	9.96888e-31	0	Snx24
5.21055e-35	0.264018	0.67	0.331	1.08973e-30	0	Zmat2
5.44307e-35	0.269315	0.297	0.083	1.13836e-30	0	Slc11a2
5.74518e-35	0.256434	0.509	0.217	1.20155e-30	0	Cat
5.84262e-35	0.274342	0.366	0.124	1.22192e-30	0	Aida
6.63258e-35	0.346821	0.606	0.284	1.38714e-30	0	Hip1
7.12863e-35	0.439025	0.334	0.109	1.49088e-30	0	LOC690097
7.68967e-35	0.346989	0.279	0.074	1.60822e-30	0	Gask1b
8.06085e-35	0.341793	0.444	0.176	1.68585e-30	0	Cln8
8.5513e-35	0.305348	0.376	0.131	1.78842e-30	0	Fut4
9.00376e-35	0.309094	0.482	0.198	1.88305e-30	0	Sdf2l1
9.42376e-35	0.265284	0.391	0.136	1.97089e-30	0	Rbpjl2
1.12367e-34	0.961283	0.373	0.143	2.35004e-30	0	Tfrc
1.18593e-34	0.271832	0.718	0.378	2.48025e-30	0	Atp5f1a
1.35038e-34	0.296871	0.732	0.377	2.82418e-30	0	Pid1
1.57462e-34	0.302267	0.706	0.365	3.29316e-30	0	Otulinl
1.94052e-34	0.340641	0.884	0.563	4.0584e-30	0	Ppial4d
2.01526e-34	0.287925	0.499	0.21	4.21472e-30	0	Sumf1
2.83181e-34	0.408387	0.322	0.102	5.92244e-30	0	Nrp1
2.99317e-34	0.317059	0.737	0.395	6.25991e-30	0	Swi5
3.04425e-34	0.311873	0.483	0.204	6.36673e-30	0	Il21r
3.10457e-34	0.297112	0.533	0.237	6.4929e-30	0	Rhoq
3.65888e-34	0.256376	0.805	0.485	7.65219e-30	0	LOC691807
3.77459e-34	0.314538	0.82	0.504	7.89418e-30	0	Ybx1
4.43608e-34	0.318516	0.808	0.497	9.27761e-30	0	Nedd8
4.58127e-34	0.287803	0.507	0.218	9.58127e-30	0	Mesd
6.28199e-34	1.35604	0.275	0.078	1.31381e-29	0	Ccl12
6.5422e-34	0.298746	0.597	0.284	1.36823e-29	0	Ppp3ca
8.44792e-34	0.286637	0.9	0.623	1.7668e-29	0	Prr13
9.78036e-34	0.333779	0.694	0.371	2.04547e-29	0	Gm2a
1.38596e-33	0.288463	0.407	0.157	2.8986e-29	0	Washc4
1.82277e-33	0.253691	0.662	0.326	3.81215e-29	0	Sec11a
2.42291e-33	0.250714	0.302	0.091	5.06727e-29	0	Cyp20a1
2.43308e-33	0.28143	0.683	0.338	5.08855e-29	0	Scp2
2.45346e-33	-1.28148	0.775	0.738	5.13116e-29	0	Atf4
2.56031e-33	0.279611	0.268	0.073	5.35464e-29	0	AABR07056686.1
2.72386e-33	0.253102	0.625	0.304	5.69668e-29	0	Tuba1c
2.74695e-33	0.317452	0.294	0.086	5.74498e-29	0	Fez2
2.82726e-33	0.251717	0.366	0.13	5.91292e-29	0	LOC691427
5.08203e-33	0.259131	0.459	0.188	1.06286e-28	0	Ccdc90b
5.4318e-33	0.278815	0.442	0.177	1.13601e-28	0	Cops6
6.78903e-33	0.298605	0.269	0.073	1.41986e-28	0	Ttpal
7.12635e-33	0.300137	0.764	0.428	1.49041e-28	0	Arhgdia
7.14039e-33	0.281384	0.446	0.182	1.49334e-28	0	Cnih4
7.15343e-33	0.509653	0.915	0.768	1.49607e-28	0	Txn1
8.85481e-33	0.351683	0.607	0.295	1.8519e-28	0	Dse
9.28854e-33	0.283432	0.627	0.312	1.94261e-28	0	Ap2b1
1.16974e-32	0.268662	0.388	0.143	2.44639e-28	0	Cd84
1.22226e-32	0.262491	0.634	0.31	2.55624e-28	0	Aph1a
1.48632e-32	0.342352	0.398	0.153	3.10849e-28	0	Fchsd2
1.65293e-32	0.297902	0.322	0.105	3.45695e-28	0	Synj2bp
1.89019e-32	0.280623	0.461	0.195	3.95315e-28	0	Mitf
2.42028e-32	0.260767	0.286	0.083	5.06177e-28	0	Tspan5
2.85447e-32	0.289578	0.531	0.237	5.96984e-28	0	Myof
3.09789e-32	0.311843	0.35	0.124	6.47892e-28	0	Elof1
3.29103e-32	0.260892	0.277	0.079	6.88286e-28	0	Ap1s1
6.02789e-32	0.307305	0.647	0.334	1.26067e-27	0	Mnda
1.01131e-31	0.262848	0.253	0.066	2.11504e-27	0	Vps33a
1.19056e-31	-0.780945	0.968	0.9	2.48993e-27	0	AY172581.9
1.36152e-31	0.256231	0.417	0.169	2.84749e-27	0	Commd3
1.93395e-31	0.275121	0.576	0.269	4.04467e-27	0	Fli1
1.93517e-31	0.286439	0.321	0.109	4.04721e-27	0	Hpf1
2.21877e-31	0.316732	0.837	0.529	4.64033e-27	0	Sem1
2.53433e-31	0.263352	0.558	0.262	5.30029e-27	0	Mdh1
2.59302e-31	0.338625	0.921	0.692	5.42305e-27	0	Atp5f1e
2.75316e-31	0.257099	0.486	0.206	5.75796e-27	0	Hibadh
2.79392e-31	0.259184	0.612	0.315	5.84321e-27	0	Got2
3.6944e-31	0.267707	0.624	0.306	7.72648e-27	0	Ssr2
3.87553e-31	0.281659	0.533	0.243	8.10529e-27	0	Lmo2
4.20323e-31	0.499809	0.697	0.391	8.79064e-27	0	Ly6e
5.62138e-31	0.303504	0.737	0.419	1.17566e-26	0	Ybx3
5.98542e-31	0.252023	0.339	0.119	1.25179e-26	0	Rasa1
6.38456e-31	0.259481	0.431	0.175	1.33527e-26	0	Esd
7.21317e-31	0.252907	0.593	0.286	1.50856e-26	0	Vdac1
7.49616e-31	0.421581	0.402	0.164	1.56775e-26	0	LOC690045
1.06411e-30	0.286508	0.86	0.556	2.22548e-26	0	LOC100911516
1.12153e-30	0.271089	0.783	0.431	2.34557e-26	0	Nckap1l
1.15946e-30	0.273038	0.752	0.427	2.4249e-26	0	Psma4
1.2083e-30	0.258162	0.366	0.136	2.52703e-26	0	AABR07026294.1
1.21431e-30	0.306992	0.271	0.078	2.53961e-26	0	Heatr5a
1.6931e-30	0.274894	0.571	0.271	3.54094e-26	0	Coa5
2.30099e-30	0.399947	0.993	0.875	4.81229e-26	0	Itm2b
2.61556e-30	0.252949	0.328	0.114	5.47018e-26	0	RGD1307929
3.90651e-30	0.267594	0.816	0.507	8.17008e-26	0	Reep5
4.02519e-30	0.270029	0.757	0.425	8.41827e-26	0	Psmb4
6.55632e-30	0.299765	0.966	0.765	1.37119e-25	0	Rac1
7.34747e-30	0.272756	0.426	0.174	1.53665e-25	0	Zmynd8
7.5208e-30	0.30149	0.868	0.579	1.5729e-25	0	Cast
8.13288e-30	0.270071	0.364	0.136	1.70091e-25	0	Mgat4a
8.61025e-30	0.344271	0.626	0.332	1.80075e-25	0	Dusp2
9.69395e-30	0.34291	0.309	0.106	2.02739e-25	0	N4bp2l1
1.32821e-29	0.280022	0.271	0.081	2.77781e-25	0	Hgf
2.00539e-29	-0.78365	0.925	0.844	4.19408e-25	0	Eif1
2.40279e-29	0.330321	0.267	0.081	5.02519e-25	0	Ulk2
3.05731e-29	0.317937	0.367	0.143	6.39405e-25	0	LOC100911851
4.55956e-29	0.255254	0.795	0.478	9.53587e-25	0	Rab14
5.7139e-29	0.287807	0.294	0.097	1.19501e-24	0	Zwint
6.33218e-29	0.339157	0.946	0.726	1.32431e-24	0	Cox4i1
7.02548e-29	0.261732	0.854	0.56	1.46931e-24	0	Tkt
7.64176e-29	0.350294	0.947	0.701	1.5982e-24	0	Slc25a5
8.65893e-29	0.28546	0.304	0.104	1.81093e-24	0	Plxnb2
1.59633e-28	0.298996	0.684	0.376	3.33856e-24	0	Atp2b1
2.39084e-28	0.516148	0.596	0.329	5.0002e-24	0	Scd2
2.78787e-28	0.285476	0.414	0.177	5.83055e-24	0	Il4r
3.27021e-28	0.427668	0.388	0.169	6.83932e-24	0	Fam111a
3.51382e-28	0.275691	0.405	0.168	7.3488e-24	0	Lrrc59
5.8649e-28	0.320404	0.923	0.662	1.22658e-23	0	Capzb
1.20473e-27	0.337254	0.399	0.171	2.51956e-23	0	Enpp3
1.86789e-27	-1.43232	0.453	0.556	3.90651e-23	0	Ets2
2.70242e-27	0.258325	0.342	0.132	5.65184e-23	0	Fbxo22
4.58391e-27	0.294294	0.287	0.1	9.58679e-23	0	Golph3l
4.67084e-27	0.255209	0.444	0.198	9.7686e-23	0	Rad23a
5.21496e-27	0.302213	0.403	0.172	1.09066e-22	0	Pld4
5.45503e-27	-1.05316	0.867	0.805	1.14087e-22	0	AC134224.1
5.80455e-27	0.311232	0.89	0.615	1.21396e-22	0	Prdx5
7.74607e-27	0.306409	0.559	0.287	1.62001e-22	0	Sdc1
1.4664e-26	0.27857	0.839	0.538	3.06684e-22	0	Atp5mg
2.21524e-26	0.306937	0.922	0.717	4.63295e-22	0	Cox6c
3.53814e-26	0.28937	0.254	0.08	7.39966e-22	0	Rcan1
3.90936e-26	0.313129	0.777	0.48	8.17603e-22	0	Pdia6
5.34076e-26	-0.716496	0.93	0.841	1.11697e-21	0	Ubc
7.0235e-26	0.264483	0.409	0.181	1.46889e-21	0	Cemip2
9.96508e-26	-1.08397	0.473	0.559	2.0841e-21	0	Ier2
1.38701e-25	0.285769	0.953	0.69	2.90079e-21	0	Ctsh
1.70335e-25	-1.09054	0.523	0.61	3.56238e-21	0	Nr4a1
3.90707e-25	0.250708	0.29	0.103	8.17124e-21	0	Pld1
4.34891e-25	0.263535	0.886	0.583	9.09531e-21	0	S100a4
6.26278e-25	-1.73402	0.203	0.361	1.3098e-20	0	Errfi1
1.84602e-24	0.27422	0.871	0.589	3.86076e-20	0	Ran
9.86747e-24	0.295123	0.822	0.512	2.06368e-19	0	AY172581.12
1.58394e-23	0.264045	0.851	0.572	3.31265e-19	0	Slc25a3
2.28196e-22	0.268274	0.38	0.179	4.7725e-18	0	Irf7
3.40002e-21	0.25965	0.88	0.605	7.1108e-17	0	Wdr1
7.55297e-21	0.36099	0.277	0.115	1.57963e-16	0	Thbs1
1.38096e-20	-0.262027	0.287	0.111	2.88814e-16	0	Tmem140
2.21965e-20	-1.76352	0.172	0.3	4.64217e-16	0	Gadd45a
2.96443e-20	0.254754	0.885	0.608	6.19981e-16	0	Itgb2
5.27494e-20	-0.530684	0.948	0.838	1.1032e-15	0	Ddx5
2.07924e-19	0.320851	0.691	0.438	4.34852e-15	0	Sdc4
2.12827e-19	-1.53044	0.805	0.673	4.45107e-15	0	Srgn
1.1229e-18	-0.36913	0.874	0.541	2.34844e-14	0	App
1.48622e-18	-1.13613	0.466	0.517	3.10828e-14	0	Csrnp1
1.82232e-18	-0.317787	0.724	0.411	3.81119e-14	0	Lilrb4
1.9352e-18	-0.828464	0.77	0.718	4.04727e-14	0	Junb
4.25865e-18	0.395542	0.277	0.124	8.90654e-14	0	Ch25h
6.2723e-17	0.421291	0.379	0.201	1.31179e-12	0	RGD1565355
6.9494e-17	-0.334608	0.981	0.921	1.4534e-12	0	Rps9
1.35221e-16	0.465613	0.646	0.457	2.828e-12	0	Cxcl1
2.40384e-16	-1.3123	0.181	0.291	5.02739e-12	0	Pmaip1
3.78823e-16	-0.643206	0.998	0.984	7.9227e-12	0	AY172581.24
5.34362e-16	-0.317474	0.449	0.232	1.11756e-11	0	Irf8
3.84481e-15	-0.859739	0.631	0.358	8.04104e-11	0	Cd274
4.75951e-15	0.25926	0.967	0.75	9.95404e-11	0	Mt-atp8
1.1697e-14	-0.894697	0.662	0.598	2.44631e-10	0	Lsp1
1.24286e-14	-0.87808	0.359	0.462	2.59931e-10	0	Egr1
1.51166e-14	-1.26006	0.662	0.616	3.16149e-10	0	Snx18
4.42776e-14	0.318422	0.282	0.143	9.26023e-10	0	Fam43a
6.05261e-14	-2.73263	0.257	0.363	1.26584e-09	0	Bpifa1
1.9734e-13	-0.338518	0.388	0.199	4.12718e-09	0	Aoah
2.13087e-13	-0.441161	0.58	0.339	4.45651e-09	0	Rgs1
4.2983e-13	-0.358759	0.581	0.342	8.98946e-09	0	P4ha1
9.5811e-13	-0.980086	0.527	0.563	2.00379e-08	0	Atf3
1.12609e-12	-1.27199	0.25	0.343	2.3551e-08	0	Vegfa
1.26194e-12	0.580653	0.272	0.146	2.63922e-08	0	C1qc
3.77743e-12	-0.350842	0.994	0.966	7.90011e-08	0	LOC100361457
5.13936e-12	-0.262207	0.522	0.294	1.07485e-07	0	Ralb
7.33835e-12	-1.45726	0.169	0.257	1.53474e-07	0	Ifitm3
9.47669e-12	-0.259062	0.414	0.229	1.98196e-07	0	Osbpl9
1.01344e-11	-0.338118	0.486	0.271	2.1195e-07	0	Ndfip2
1.24966e-11	-0.262808	0.335	0.177	2.61353e-07	0	Znrf1
1.39357e-11	-0.368995	0.957	0.885	2.91451e-07	0	Pabpc1
5.65625e-11	-0.263367	0.459	0.265	1.18295e-06	0	Cir1
5.7442e-11	-0.29137	0.851	0.535	1.20134e-06	0	Igsf6
8.17463e-11	-1.50703	0.708	0.44	1.70964e-06	0	Serpinb1a
1.06717e-10	-2.2699	0.196	0.286	2.23187e-06	0	Sparc
2.78729e-10	-0.462462	0.906	0.78	5.82933e-06	0	Jund
3.5136e-10	-1.87195	0.181	0.274	7.34834e-06	0	Igfbp4
5.45763e-10	-1.97912	0.181	0.265	1.14141e-05	0	Col3a1
5.64267e-10	0.311021	0.396	0.265	1.18011e-05	0	Tmem176a
1.29431e-09	-0.40658	0.522	0.305	2.70692e-05	0	Msrb1
1.69689e-09	-0.264444	0.251	0.132	3.54887e-05	0	Ampd3
2.72143e-09	-1.30982	0.568	0.53	5.69159e-05	0	Nudt4
3.21262e-09	-0.360745	0.339	0.192	6.71887e-05	0	Clec4e
5.08196e-09	-0.304874	0.504	0.306	0.000106284	0	Arhgap9
5.37888e-09	-0.271829	0.521	0.315	0.000112494	0	Usp15
9.21772e-09	-0.260221	0.444	0.266	0.000192779	0	Irak2
1.13144e-08	-0.347714	0.481	0.288	0.00023663	0	Upp1
1.1973e-08	0.323318	0.47	0.341	0.000250403	0	Tmem176b
1.55538e-08	-0.642406	0.646	0.602	0.000325293	0	LOC100909712
1.68309e-08	-2.3456	0.27	0.333	0.000352001	0	Col1a1
3.12984e-08	-0.297582	0.363	0.216	0.000654575	0	Gpi
4.173e-08	-0.289541	0.384	0.229	0.000872742	0	Usp1
5.13226e-08	-0.304245	0.381	0.224	0.00107336	0	Raf1
5.50635e-08	-0.666839	0.805	0.701	0.0011516	0	Btg1
6.04314e-08	-0.637927	0.826	0.701	0.00126386	0	Anxa2
7.76426e-08	-0.252703	0.415	0.249	0.00162382	0	Grpel1
1.23311e-07	-0.256529	0.981	0.932	0.00257893	0	H3f3c
1.29237e-07	-0.814632	0.74	0.649	0.00270287	0	Pnrc1
1.58874e-07	-0.789904	0.352	0.381	0.00332269	0	Tob1
1.9035e-07	-0.295866	0.442	0.273	0.00398098	0	Vps54
2.00443e-07	-0.280862	0.373	0.221	0.00419206	0	Hiatl3
2.05235e-07	-0.317043	0.362	0.22	0.00429228	0	Gbp2
2.34188e-07	-0.317409	0.444	0.275	0.00489781	0	Pstpip2
2.65027e-07	-0.274434	0.362	0.222	0.00554278	0	Denr
2.69881e-07	-1.07036	0.878	0.754	0.0056443	0	Il1b
3.94191e-07	-0.799438	0.51	0.483	0.0082441	0	Slc38a2
4.23321e-07	-0.532221	0.568	0.357	0.00885333	0	Clec4d
8.9911e-07	-0.288376	0.61	0.396	0.018804	0	Myadm
1.03965e-06	-0.33966	0.996	0.946	0.0217432	0	Ubb
1.20637e-06	-0.315905	0.384	0.237	0.0252301	0	Rab11fip1
1.25273e-06	-0.308637	0.359	0.221	0.0261996	0	Nsd3
1.29587e-06	-0.322073	0.502	0.318	0.0271018	0	Tnfrsf1a
1.43456e-06	-0.433903	0.37	0.224	0.0300023	0	Rab20
1.75491e-06	-0.427388	0.351	0.213	0.0367022	0	Mboat7l1
1.79749e-06	-0.292184	0.322	0.196	0.0375927	0	Dnajb9
2.21196e-06	-0.26999	0.447	0.284	0.0462609	0	Atf6
3.01617e-06	-0.283711	0.28	0.17	0.0630803	0	Rsf1
3.03433e-06	-0.569039	0.893	0.728	0.0634601	0	Eif5
3.85501e-06	-0.345146	0.4	0.253	0.0806236	0	Alkbh5
4.37894e-06	-0.375195	0.32	0.196	0.0915812	0	Scimp
5.30207e-06	-0.412154	0.445	0.292	0.110888	0	Olr1
5.62751e-06	-1.07235	0.322	0.367	0.117694	0	Tf
5.89006e-06	-0.937676	0.378	0.38	0.123185	0	Themis2
7.2757e-06	-0.662318	0.458	0.293	0.152164	0	Oasl
7.60248e-06	-0.618989	0.775	0.655	0.158998	0	Dnaja1
7.78072e-06	-0.255154	0.345	0.219	0.162726	0	Tnfrsf1b
8.65224e-06	-0.619413	0.733	0.608	0.180953	0	Wsb1
9.48279e-06	-0.351936	0.277	0.169	0.198323	0	Tatdn2
1.09032e-05	-0.772679	0.736	0.643	0.22803	0	Nfkbiz
1.62114e-05	-0.262353	0.714	0.486	0.339046	0	Stat6
1.6561e-05	-0.320682	0.489	0.319	0.346356	0	Sbno1
1.94666e-05	-0.287949	0.495	0.327	0.407125	0	Usp16
1.98927e-05	-1.71839	0.284	0.324	0.416036	0	RT1-Db1
2.04043e-05	-0.272029	0.751	0.514	0.426736	0	Cdc5l
2.25359e-05	-0.262804	0.53	0.351	0.471315	0	Tbl1xr1
2.66207e-05	-0.443391	0.833	0.676	0.556745	0	Srsf2
2.89654e-05	-0.327313	0.418	0.271	0.605783	0	Nlrp3
2.95949e-05	-0.455262	0.383	0.254	0.618948	0	Cd83
4.08767e-05	-0.361276	0.925	0.776	0.854896	0	Rps27
4.28821e-05	-0.268671	0.504	0.338	0.896837	0	Pnisr
4.82649e-05	-0.312648	0.287	0.184	1	0	Cnot6l
4.90452e-05	-0.778832	0.687	0.584	1	0	Stk17b
5.39028e-05	-0.665855	0.484	0.454	1	0	Clk1
5.54949e-05	-0.270093	0.365	0.24	1	0	Eif2ak2
6.29093e-05	-0.432951	0.474	0.32	1	0	Oasl2
7.6995e-05	-0.275253	0.596	0.399	1	0	Cebpz
8.33578e-05	-0.649153	0.248	0.282	1	0	Tiparp
9.89946e-05	-0.262629	0.884	0.802	1	0	Dusp1
0.000103607	-0.565459	0.42	0.277	1	0	Msl1
0.000110268	-0.589866	0.535	0.501	1	0	Sik1
0.000115466	-0.926176	0.614	0.549	1	0	Ifitm1
0.000126532	-0.25824	0.977	0.802	1	0	Rps16
0.000128087	-0.368786	0.339	0.222	1	0	Gsk3a
0.000149414	-0.275801	0.769	0.541	1	0	Fcho2
0.000160425	-0.304645	0.301	0.196	1	0	AABR07033564.2
0.000165039	-0.345236	0.322	0.209	1	0	Ubr5
0.000173888	-1.37051	0.657	0.576	1	0	Slfn4
0.000174972	-0.411116	0.497	0.328	1	0	Txnrd1
0.000190728	-0.33361	0.576	0.392	1	0	LOC294154
0.000219072	-0.427618	0.937	0.726	1	0	Ptprc
0.000224119	-0.283928	0.281	0.187	1	0	Bcl3
0.000242706	-0.342323	0.283	0.185	1	0	Dnajb6
0.00025628	-0.296303	0.257	0.171	1	0	Rnf167
0.000260005	-0.274922	0.505	0.341	1	0	Zfr
0.000268676	-2.09263	0.434	0.396	1	0	LOC100359515
0.000283616	-0.287145	0.366	0.244	1	0	AABR07068161.1
0.000284031	-0.835243	0.495	0.344	1	0	Osm
0.000287949	-0.537293	0.254	0.165	1	0	Gk
0.000290986	-0.849193	0.445	0.43	1	0	Coq10b
0.000293515	-1.39837	0.431	0.44	1	0	Cd74
0.000297535	-0.367054	0.623	0.419	1	0	Syf2
0.000303792	-0.87177	0.358	0.36	1	0	Cdkn1a
0.000308821	-0.678481	0.374	0.252	1	0	Ero1a
0.000317881	-0.350838	0.367	0.248	1	0	Utp3
0.000357197	-0.253669	0.312	0.208	1	0	Tardbp
0.000358454	-0.90048	0.585	0.522	1	0	Crem
0.0003779	-0.265089	0.989	0.891	1	0	Rpl37a
0.000390951	-0.26415	0.44	0.299	1	0	Emd
0.000409389	-0.391508	0.728	0.482	1	0	Fgr
0.000452091	-0.44283	0.322	0.212	1	0	Bst1
0.000471602	-0.270446	0.489	0.33	1	0	Anp32e
0.000554483	-0.369035	0.312	0.21	1	0	Oser1
0.000558123	-0.355193	0.676	0.449	1	0	Pkm
0.000607891	-0.541935	0.512	0.339	1	0	Arhgap25
0.000635855	-0.372007	0.906	0.756	1	0	Hnrnpu
0.000739752	-0.372022	0.361	0.249	1	0	Birc2
0.000750288	-0.699965	0.342	0.349	1	0	Arl5b
0.000799872	-0.373049	0.566	0.402	1	0	Rb1cc1
0.000816269	-0.407608	0.982	0.922	1	0	Nfkbia
0.000841289	-0.339407	0.358	0.246	1	0	Cdk11b
0.000884022	-0.338842	0.517	0.355	1	0	Cks2
0.000890306	-0.964823	0.685	0.495	1	0	Ccl3
0.00090141	-0.492922	0.412	0.283	1	0	Odc1
0.00102343	-0.278977	0.508	0.342	1	0	Lrrfip1
0.00109681	-0.26807	0.464	0.325	1	0	U2surp
0.00111675	-0.256121	0.726	0.508	1	0	Fcgr2b
0.00113966	-0.635919	0.65	0.547	1	0	Gpbp1
0.00117128	-0.684509	0.469	0.312	1	0	Hmgb2
0.00120749	-0.285199	0.591	0.41	1	0	Mier1
0.00134745	-1.07333	0.256	0.172	1	0	Mmp9
0.00142239	-0.373169	0.28	0.192	1	0	Mxi1
0.00155286	-0.26258	0.486	0.342	1	0	Thoc2
0.00159667	-0.4261	0.313	0.214	1	0	Ing4
0.00164542	-0.404338	0.328	0.228	1	0	Rpp14
0.00174149	-0.64031	0.486	0.446	1	0	Nfat5
0.00187186	-0.355231	0.251	0.175	1	0	Rtp3
0.00193694	-0.376889	0.496	0.344	1	0	R3hdm4
0.00196166	-0.378546	0.77	0.551	1	0	Pnrc2
0.0020502	-0.264818	0.429	0.297	1	0	Ddx17
0.0020916	-0.39982	0.272	0.192	1	0	Crebrf
0.00224066	-0.545604	0.26	0.28	1	0	Fam107b
0.00229264	-0.35787	0.296	0.207	1	0	AABR07029605.1
0.00233837	-0.745602	0.823	0.56	1	0	Cst3
0.00245803	-0.295862	0.546	0.388	1	0	Tgif1
0.00254562	-0.336474	0.731	0.523	1	0	Ldha
0.00257735	-1.5193	0.388	0.39	1	0	RT1-Ba
0.00293965	-0.284	0.566	0.397	1	0	Stag2
0.00326352	-1.21161	0.771	0.531	1	0	Slpi
0.00336875	-0.461945	0.337	0.241	1	0	Samd9
0.00337118	-0.346582	0.55	0.381	1	0	Matr3
0.00357523	-0.358961	0.895	0.718	1	0	Cnbp
0.003635	-0.338043	0.586	0.41	1	0	Icam1
0.0038692	-0.250022	0.693	0.492	1	0	Rbm25l1
0.00408871	-0.437015	0.257	0.182	1	0	Slc7a6os
0.0042395	-0.280121	0.282	0.201	1	0	Trpm7
0.00425561	-0.591753	0.844	0.663	1	0	Cxcl2
0.00451003	-0.621763	0.641	0.439	1	0	Tnip1
0.0045596	-0.257419	0.535	0.372	1	0	Pcbp2
0.00484348	-0.25885	0.404	0.289	1	0	Ankrd11
0.00487046	-0.394954	0.386	0.272	1	0	Zc3hav1
0.00553211	-0.369134	0.328	0.236	1	0	Smc4
0.00562096	-0.877346	0.291	0.289	1	0	MGC105649
0.00705487	-0.289772	0.352	0.252	1	0	Ptpn2
0.00721962	-0.266416	0.339	0.248	1	0	Smndc1
0.00746698	-0.251784	0.298	0.214	1	0	Usp34
0.00867038	-0.261055	0.452	0.327	1	0	Eif4ebp3
0.00923005	-0.350634	0.781	0.561	1	0	S100a10
0.00979639	-0.335886	0.495	0.357	1	0	Mbnl2
3.66229e-188	3.14087	0.71	0.078	7.65932e-184	1	Fcnb
2.73609e-112	2.17321	0.964	0.472	5.72227e-108	1	Plac8
3.35653e-100	1.64679	0.98	0.628	7.01984e-96	1	S100a10
3.29455e-94	1.25486	1	0.927	6.89022e-90	1	Calm1
3.6136e-89	1.91573	0.945	0.503	7.55749e-85	1	Vcan
1.82166e-88	1.87932	0.915	0.435	3.80983e-84	1	Fn1
3.1992e-84	1.32991	0.993	0.7	6.6908e-80	1	S100a4
5.2713e-79	1.24286	0.954	0.582	1.10244e-74	1	Lsp1
2.20279e-77	1.38933	0.984	0.691	4.60691e-73	1	S100a6
3.01414e-76	1.35261	0.967	0.735	6.30377e-72	1	Anxa2
1.10141e-75	1.48304	0.765	0.3	2.3035e-71	1	Chi3l1
5.91275e-75	0.946645	1	0.977	1.23659e-70	1	LOC100361457
1.1929e-74	1.28094	0.984	0.649	2.49483e-70	1	RGD1559482
7.37867e-71	1.14066	0.749	0.307	1.54317e-66	1	Trem1
1.74395e-65	2.04087	0.938	0.611	3.64729e-61	1	Slpi
2.2032e-63	0.70565	0.984	0.704	4.60778e-59	1	Srgn
1.48079e-60	1.15712	0.928	0.598	3.09692e-56	1	Gda
8.76574e-56	1.06347	0.603	0.23	1.83327e-51	1	RGD1562667
1.21081e-52	1.06896	0.98	0.704	2.53229e-48	1	Cd14
3.89706e-51	1.23961	0.788	0.431	8.15031e-47	1	Bcat1
3.28074e-48	-2.99449	0.316	0.666	6.86133e-44	1	Apoe
1.05528e-47	1.02976	0.814	0.492	2.20701e-43	1	Metrnl
2.80814e-47	0.878046	0.984	0.722	5.87294e-43	1	Prdx5
4.16586e-46	0.800163	0.378	0.09	8.71249e-42	1	Itgb7
5.48163e-46	0.982107	0.407	0.109	1.14643e-41	1	Cfb
1.09588e-45	1.07833	0.899	0.578	2.29192e-41	1	Fcgr2b
4.98741e-45	0.999272	0.762	0.437	1.04307e-40	1	Snx10
2.09403e-42	1.12681	0.482	0.173	4.37945e-38	1	Rtp3
9.60773e-42	0.725901	0.971	0.763	2.00936e-37	1	Gmfg
6.02011e-41	0.935913	0.886	0.61	1.25905e-36	1	Hif1a
2.57463e-40	0.809853	0.821	0.527	5.38458e-36	1	Pkm
3.40081e-40	0.666634	1	0.977	7.11245e-36	1	Actb
3.43838e-40	1.00844	0.681	0.339	7.19102e-36	1	Ccr1
1.1246e-39	1.0182	0.668	0.345	2.35198e-35	1	Upp1
3.48118e-39	0.523153	1	0.951	7.28055e-35	1	H3f3c
2.30279e-38	1.62218	0.55	0.248	4.81606e-34	1	LOC691143
1.61971e-37	0.873044	0.733	0.421	3.38746e-33	1	Lrp1
2.6231e-37	1.28613	0.371	0.11	5.48595e-33	1	LOC24906
4.0005e-37	0.706386	0.866	0.569	8.36665e-33	1	Fgr
1.17387e-36	0.852625	0.759	0.452	2.45504e-32	1	Coro1a
7.82446e-36	0.702441	0.915	0.671	1.63641e-31	1	AABR07044711.1
8.51198e-36	0.683008	0.984	0.812	1.7802e-31	1	Ptprc
9.61509e-36	0.70915	0.984	0.857	2.0109e-31	1	Sod2
1.03214e-35	0.816863	0.883	0.603	2.15862e-31	1	Glipr1
1.79798e-35	0.557324	0.984	0.834	3.76029e-31	1	Tyrobp
2.9844e-35	0.734736	0.919	0.64	6.24157e-31	1	Hck
3.10593e-35	0.804628	0.586	0.286	6.49574e-31	1	Lilrb3a
3.2979e-35	0.884201	0.785	0.476	6.89723e-31	1	Slc28a2
1.74997e-34	0.814488	0.984	0.772	3.65989e-30	1	Vim
3.29991e-34	0.722883	0.433	0.169	6.90144e-30	1	Cd300c2
5.47386e-34	1.0811	0.638	0.368	1.1448e-29	1	Cd59
4.45868e-33	0.657595	0.984	0.814	9.32489e-29	1	Msn
4.78978e-33	-1.15896	0.065	0.429	1.00173e-28	1	Hmgn1
6.33533e-33	0.941706	0.775	0.452	1.32497e-28	1	Mnda
1.14343e-32	-1.29399	0.277	0.59	2.39137e-28	1	Vat1
1.56318e-32	0.678029	0.857	0.595	3.26923e-28	1	Ldha
5.051e-31	0.978911	0.59	0.315	1.05637e-26	1	Crip1
6.02656e-31	0.847167	0.769	0.507	1.26039e-26	1	Anxa5
7.40549e-31	0.998076	0.642	0.373	1.54878e-26	1	Arl5c
5.5985e-29	0.765061	0.853	0.582	1.17087e-24	1	Cd44
1.48943e-28	1.19009	0.277	0.079	3.11498e-24	1	Prg4
2.05549e-28	0.86275	0.723	0.473	4.29886e-24	1	Ccr5
3.0612e-28	0.647395	0.941	0.721	6.40219e-24	1	Itgb2
3.38338e-28	0.690103	0.902	0.657	7.076e-24	1	Hcls1
5.52652e-28	0.723392	0.71	0.454	1.15582e-23	1	Ptpn1
1.1487e-27	0.633245	0.779	0.472	2.40239e-23	1	Cfp
2.29582e-27	-1.35313	0.085	0.401	4.80148e-23	1	Ms4a7
2.4304e-27	0.970717	0.619	0.348	5.08293e-23	1	Tgm2
4.03466e-27	0.51677	0.99	0.866	8.43809e-23	1	Arhgdib
4.47357e-27	0.89389	0.951	0.863	9.35603e-23	1	Hspa5
7.112e-27	-1.05092	0.16	0.492	1.4874e-22	1	Hexb
1.44989e-26	-1.02708	0.199	0.534	3.03231e-22	1	Plscr1
2.78431e-26	0.736278	0.72	0.44	5.82311e-22	1	Ehd1
3.03816e-26	-2.04645	0.15	0.446	6.35401e-22	1	Tmem176b
1.30743e-25	0.374445	0.997	0.945	2.73435e-21	1	Rps9
1.57983e-25	0.278813	0.879	0.623	3.30405e-21	1	Il1rn
2.10218e-25	0.486433	0.99	0.898	4.39649e-21	1	Pfn1
2.53003e-25	0.633654	0.805	0.509	5.29131e-21	1	Ly6e
3.3783e-25	1.07671	0.707	0.449	7.06538e-21	1	Dusp2
5.14846e-25	0.602049	0.713	0.428	1.07675e-20	1	Clec4d
5.16318e-25	0.574017	0.912	0.692	1.07983e-20	1	Lyn
6.72326e-25	0.706386	0.524	0.258	1.4061e-20	1	RGD1565355
1.24028e-24	0.606221	0.775	0.561	2.59393e-20	1	Ezr
1.62402e-24	0.545154	0.951	0.739	3.39648e-20	1	LOC108351137
1.80519e-24	-1.17918	0.27	0.548	3.77538e-20	1	Lgals3bp
2.02776e-24	-2.05579	0.199	0.503	4.24086e-20	1	Rgs1
2.23179e-24	0.610805	0.967	0.876	4.66756e-20	1	Hspa8
2.66738e-24	0.691924	0.941	0.811	5.57857e-20	1	Hsp90b1
2.73231e-24	0.514254	0.889	0.656	5.71435e-20	1	Glrx
3.8211e-24	0.47625	0.971	0.821	7.99145e-20	1	H3f3b
5.41188e-24	0.552012	0.616	0.369	1.13184e-19	1	Tspo
8.40521e-24	0.76201	0.596	0.361	1.75787e-19	1	Fyn
1.42026e-23	0.610577	0.277	0.093	2.97032e-19	1	LOC681341
2.40604e-23	-0.88406	0.127	0.436	5.03199e-19	1	Ppt1
3.2802e-23	-0.802958	0.808	0.854	6.86021e-19	1	Cd63
5.15367e-23	0.614087	0.678	0.421	1.07784e-18	1	Cd300le
1.24069e-22	0.864333	0.726	0.534	2.59477e-18	1	Pid1
2.93238e-22	0.576169	0.866	0.664	6.13278e-18	1	Nfkbiz
3.56444e-22	0.532701	0.691	0.429	7.45466e-18	1	Nfil3
4.99204e-22	0.749483	0.733	0.555	1.04403e-17	1	Nfkb1
5.19019e-22	-1.44618	0.098	0.368	1.08548e-17	1	Tmem176a
5.51545e-22	0.415295	0.961	0.804	1.1535e-17	1	Gng10
7.48559e-22	-0.872926	0.788	0.776	1.56554e-17	1	Ctsa
9.14446e-22	-1.89047	0.202	0.478	1.91247e-17	1	Mrc1
1.05318e-21	0.771801	0.469	0.246	2.20262e-17	1	Ldlr
1.77972e-21	-2.03077	0.208	0.474	3.72211e-17	1	Pf4
2.32337e-21	0.443526	0.99	0.846	4.8591e-17	1	Arpc1b
2.86589e-21	0.784057	0.801	0.575	5.99372e-17	1	Hopx
3.96916e-21	0.43036	1	0.907	8.3011e-17	1	Rpl10
5.22527e-21	0.464989	0.967	0.841	1.09281e-16	1	Lcp1
5.86603e-21	-1.35002	0.365	0.615	1.22682e-16	1	Ifitm1
6.25783e-21	0.583419	0.824	0.603	1.30876e-16	1	Ahnak
7.89154e-21	0.808821	0.384	0.186	1.65044e-16	1	Agpat4
8.74086e-21	-0.834005	0.756	0.783	1.82806e-16	1	Scpep1
1.09013e-20	0.665236	0.668	0.466	2.2799e-16	1	Mrpl33
1.33176e-20	0.43341	0.993	0.894	2.78523e-16	1	Actr3
2.12718e-20	0.576294	0.945	0.838	4.44879e-16	1	Calr
3.26439e-20	-0.559788	1	1	6.82715e-16	1	Cd68
3.53191e-20	0.282978	1	0.986	7.38663e-16	1	Mt-co3
4.23242e-20	-0.96807	0.378	0.613	8.85169e-16	1	Tubb5
5.78548e-20	0.558548	0.925	0.777	1.20997e-15	1	Pdia3
7.79959e-20	0.583343	0.358	0.154	1.63121e-15	1	Mefv
8.37512e-20	0.598508	0.599	0.39	1.75157e-15	1	Itgam
9.25119e-20	0.443856	0.935	0.716	1.93479e-15	1	Taldo1
9.3413e-20	0.597406	0.365	0.173	1.95364e-15	1	AABR07018244.2
1.25278e-19	0.56229	0.381	0.174	2.62006e-15	1	Napsa
1.36292e-19	-0.884576	0.228	0.498	2.85041e-15	1	Slc25a4
1.95675e-19	0.605498	0.678	0.473	4.09235e-15	1	Flna
1.97951e-19	0.540001	0.954	0.768	4.13995e-15	1	Bcl2a1
2.74152e-19	0.461912	0.915	0.721	5.73362e-15	1	Fyb1
4.12435e-19	-3.07103	0.091	0.336	8.62566e-15	1	RT1-Db1
5.73378e-19	0.568579	0.765	0.568	1.19916e-14	1	Capn2
9.7529e-19	0.469718	0.948	0.814	2.03972e-14	1	Arpc5
1.77198e-18	0.522958	0.596	0.388	3.70591e-14	1	LOC100359515
1.85995e-18	-0.645354	0.049	0.289	3.8899e-14	1	RGD1309104
1.89037e-18	-0.928915	0.14	0.397	3.95353e-14	1	Tgfbr1
2.0849e-18	-3.77391	0.101	0.34	4.36035e-14	1	Bpifa1
2.56456e-18	0.405034	0.893	0.668	5.36352e-14	1	Igsf6
2.72384e-18	-2.2701	0.521	0.721	5.69663e-14	1	Cst3
3.73228e-18	0.559818	0.99	0.947	7.80569e-14	1	Nfkbia
4.07802e-18	0.620049	0.775	0.543	8.52877e-14	1	Tgfbi
4.66653e-18	0.680958	0.625	0.404	9.75957e-14	1	Cst7
5.40473e-18	-0.654596	0.062	0.301	1.13035e-13	1	Plekha1
5.79162e-18	0.685328	0.456	0.258	1.21126e-13	1	Tnfrsf1b
7.10116e-18	0.389847	0.345	0.153	1.48514e-13	1	Trem3
7.76961e-18	0.552542	0.658	0.448	1.62494e-13	1	AABR07051947.1
7.83661e-18	0.605182	0.925	0.801	1.63895e-13	1	Il1b
9.17184e-18	-0.787105	0.261	0.514	1.9182e-13	1	Fam3c
1.05018e-17	0.658438	0.782	0.564	2.19635e-13	1	Ccl3
1.46454e-17	-2.7664	0.163	0.404	3.06295e-13	1	RT1-Da
1.68051e-17	-1.54043	0.844	0.77	3.51461e-13	1	Gpnmb
2.02311e-17	-2.70224	0.182	0.421	4.23114e-13	1	RT1-Ba
2.3737e-17	0.342156	0.99	0.901	4.96436e-13	1	Mt-nd5
3.7397e-17	0.360644	0.58	0.348	7.82121e-13	1	Themis2
4.63266e-17	0.527542	0.661	0.461	9.68875e-13	1	Zeb2
6.60933e-17	-2.92788	0.264	0.483	1.38228e-12	1	Spp1
8.29144e-17	0.474451	0.759	0.57	1.73407e-12	1	LOC108348287
1.03408e-16	0.601055	0.384	0.201	2.16267e-12	1	Slc39a14
1.22341e-16	-0.870424	0.44	0.657	2.55865e-12	1	Aplp2
2.02978e-16	0.44417	1	0.935	4.24507e-12	1	Lyz2
2.69625e-16	0.385216	0.987	0.862	5.63893e-12	1	Myl6
2.85126e-16	0.429942	0.707	0.518	5.96311e-12	1	Tnip1
3.13159e-16	0.428178	0.893	0.736	6.54942e-12	1	Srsf2
3.25488e-16	0.531799	0.358	0.178	6.80726e-12	1	Dsg3
4.61757e-16	-0.639288	0.16	0.415	9.65719e-12	1	Tspan3
6.7148e-16	-0.69456	0.205	0.453	1.40433e-11	1	Ctnna1
7.39384e-16	0.607186	0.837	0.648	1.54635e-11	1	Rab32
7.56517e-16	0.637187	0.508	0.313	1.58218e-11	1	Mxd1
8.34126e-16	0.326026	0.919	0.771	1.74449e-11	1	Cebpb
8.9957e-16	0.287378	0.974	0.872	1.88136e-11	1	Eif1
9.47897e-16	0.483535	0.827	0.674	1.98243e-11	1	Pgam1
1.21912e-15	-2.07115	0.111	0.329	2.54967e-11	1	Col1a1
1.27503e-15	-2.31572	0.062	0.267	2.6666e-11	1	Sparc
1.38824e-15	-0.993582	0.267	0.496	2.90336e-11	1	Scd2
1.7342e-15	-0.710891	0.863	0.797	3.62691e-11	1	Npc2
2.14689e-15	0.353935	0.86	0.649	4.49e-11	1	Nadk
2.21861e-15	0.407472	0.606	0.416	4.64e-11	1	Nfam1
2.86774e-15	-0.56582	0.114	0.348	5.99759e-11	1	Mertk
4.20213e-15	0.360721	0.537	0.336	8.78834e-11	1	Pstpip2
4.27718e-15	0.333124	0.951	0.821	8.9453e-11	1	Vasp
5.02247e-15	0.470966	0.573	0.386	1.0504e-10	1	LOC691141
6.98721e-15	0.573342	0.296	0.141	1.4613e-10	1	LOC308990
9.30945e-15	-0.712576	0.156	0.386	1.94698e-10	1	Ifitm2
9.32326e-15	0.583115	0.264	0.113	1.94987e-10	1	Cd93
1.22965e-14	-2.09756	0.059	0.252	2.57169e-10	1	Igfbp4
1.31396e-14	0.533625	0.609	0.42	2.74803e-10	1	Tlr2
1.36625e-14	0.585631	0.45	0.274	2.85737e-10	1	Ing1
1.4563e-14	-0.845716	0.173	0.4	3.04571e-10	1	Sgk1
2.12127e-14	-0.800971	0.199	0.423	4.43642e-10	1	Il18
2.16177e-14	0.497979	0.564	0.369	4.52113e-10	1	Slc2a1
2.67178e-14	-0.642382	0.251	0.486	5.58776e-10	1	Cd81
2.74516e-14	-0.691507	0.189	0.418	5.74124e-10	1	Dpp7
2.98356e-14	0.814832	0.723	0.566	6.23983e-10	1	Hspa1b
3.1192e-14	0.334682	0.899	0.693	6.5235e-10	1	Litaf
3.26559e-14	1.04011	0.599	0.407	6.82965e-10	1	Acod1
3.50566e-14	0.450785	0.782	0.619	7.33175e-10	1	Rrbp1
7.961e-14	0.706603	0.616	0.483	1.66496e-09	1	Icam1
8.05145e-14	-0.682188	0.101	0.306	1.68388e-09	1	Tmem37
8.42219e-14	0.652563	0.541	0.345	1.76142e-09	1	Olr1
1.06014e-13	0.314974	0.938	0.759	2.21719e-09	1	Rac2
1.08255e-13	-2.5713	0.267	0.461	2.26404e-09	1	Cd74
1.19803e-13	-0.591327	0.889	0.819	2.50557e-09	1	Grn
1.37699e-13	0.573327	0.453	0.281	2.87983e-09	1	Pak1ip1
1.73138e-13	0.457061	0.257	0.119	3.621e-09	1	Adora2a
1.88551e-13	0.521502	0.769	0.612	3.94335e-09	1	Pdia6
2.08696e-13	0.547166	0.56	0.391	4.36467e-09	1	Mapk6
2.18717e-13	-0.70966	0.248	0.474	4.57425e-09	1	Cttnbp2nl
2.31221e-13	-0.478686	0.114	0.332	4.83575e-09	1	Dnajc10
2.80741e-13	0.640959	0.541	0.381	5.87142e-09	1	Peli1
2.87317e-13	0.464344	0.508	0.328	6.00895e-09	1	Rnf144b
3.35843e-13	0.474918	0.261	0.123	7.02381e-09	1	Kcna3
3.75354e-13	0.43008	0.896	0.724	7.85016e-09	1	Wdr1
3.95186e-13	0.603929	0.42	0.254	8.26492e-09	1	Rapgef2
4.02372e-13	0.493086	0.469	0.305	8.4152e-09	1	Unc119b
4.55446e-13	0.376207	0.622	0.43	9.5252e-09	1	Pik3ap1
4.86611e-13	0.39396	0.713	0.539	1.0177e-08	1	Smap2
6.08305e-13	0.416446	0.489	0.322	1.27221e-08	1	Mrpl52
6.38296e-13	0.406256	0.883	0.759	1.33493e-08	1	Eif4a1
7.27881e-13	-0.49254	0.13	0.346	1.52229e-08	1	Aco1
8.05559e-13	0.354864	0.948	0.773	1.68475e-08	1	Capzb
8.21045e-13	-0.633814	0.153	0.363	1.71713e-08	1	Abcg1
9.99098e-13	0.449907	0.912	0.801	2.08951e-08	1	Tagln2
1.07468e-12	0.519597	0.397	0.236	2.2476e-08	1	AABR07059308.1
1.22338e-12	0.39578	0.622	0.446	2.55857e-08	1	Lst1
1.24195e-12	0.425175	0.919	0.697	2.59741e-08	1	Cotl1
1.28461e-12	-0.618699	0.107	0.305	2.68663e-08	1	Fchsd2
1.32107e-12	0.56543	0.651	0.487	2.76288e-08	1	Manf
1.52337e-12	-0.779657	0.277	0.486	3.18597e-08	1	Rgs10
1.55207e-12	-0.593998	0.332	0.543	3.24599e-08	1	Scp2
1.7003e-12	0.477514	0.381	0.217	3.55602e-08	1	Hivep2
1.88718e-12	0.344328	0.743	0.571	3.94684e-08	1	Vsir
2.05093e-12	-0.939366	0.088	0.274	4.28931e-08	1	Emp1
2.07107e-12	0.482445	0.603	0.455	4.33143e-08	1	RGD1563400
2.23637e-12	0.394107	0.971	0.805	4.67714e-08	1	Slc25a5
2.32808e-12	0.484072	0.57	0.404	4.86896e-08	1	Ptk2b
2.79984e-12	0.414062	0.893	0.667	5.85559e-08	1	Lyc2
3.09931e-12	0.659789	0.326	0.184	6.48189e-08	1	LOC681325
3.11735e-12	-0.778496	0.326	0.522	6.51962e-08	1	Arl11
3.41652e-12	-0.777531	0.401	0.546	7.14531e-08	1	Pld3
3.45466e-12	-0.744731	0.173	0.381	7.22508e-08	1	Ypel3
3.46406e-12	-0.628887	0.121	0.315	7.24473e-08	1	Gstp1
4.00084e-12	-0.754472	0.287	0.501	8.36735e-08	1	Slamf9
4.17353e-12	0.635951	0.625	0.477	8.72853e-08	1	Gyg1
5.36694e-12	0.544567	0.671	0.53	1.12244e-07	1	Tes
6.23493e-12	0.349131	0.98	0.844	1.30397e-07	1	Mt-atp8
6.38894e-12	-0.692919	0.121	0.317	1.33618e-07	1	Naaa
6.52974e-12	0.541993	0.384	0.236	1.36563e-07	1	Exo5
6.67462e-12	0.485673	0.733	0.54	1.39593e-07	1	Nr4a1
6.75247e-12	-0.609329	0.684	0.755	1.41221e-07	1	Tuba1b
7.06411e-12	-0.425931	0.111	0.311	1.47739e-07	1	Acadm
7.85013e-12	0.512368	0.603	0.443	1.64178e-07	1	Samsn1
8.13431e-12	0.474075	0.472	0.316	1.70121e-07	1	Gas7
9.35026e-12	0.56436	0.362	0.209	1.95551e-07	1	Timp1
1.22708e-11	0.279914	0.518	0.335	2.56631e-07	1	Cdkn1a
1.56464e-11	0.451665	0.779	0.601	3.27228e-07	1	Plek
1.78535e-11	-0.596826	0.137	0.322	3.73388e-07	1	Plxna1
1.97713e-11	-0.458589	0.104	0.294	4.13497e-07	1	Ak3
2.01269e-11	-0.488319	0.179	0.392	4.20934e-07	1	Tbl1x
2.02261e-11	0.552123	0.401	0.256	4.23009e-07	1	Dok2
2.1117e-11	0.331482	0.296	0.152	4.4164e-07	1	Hps3
2.214e-11	0.420987	0.573	0.433	4.63035e-07	1	Diaph1
2.24561e-11	0.414749	0.805	0.655	4.69647e-07	1	Atp2a2
2.31088e-11	0.378908	0.951	0.763	4.83298e-07	1	P4hb
2.49112e-11	0.509561	0.355	0.21	5.20993e-07	1	Emp3
3.04678e-11	-0.607835	0.215	0.409	6.37203e-07	1	Rab13
3.71328e-11	-0.468177	0.163	0.368	7.76595e-07	1	Ccpg1
4.10476e-11	-0.722702	0.332	0.511	8.58469e-07	1	Abca1
4.12416e-11	0.372391	0.622	0.461	8.62526e-07	1	Slc15a3
4.44643e-11	0.46318	0.59	0.431	9.29926e-07	1	Plbd1
4.48994e-11	-0.592311	0.381	0.564	9.39025e-07	1	Pttg1ip
4.71965e-11	-0.497346	0.124	0.313	9.87067e-07	1	Rfc1
4.95566e-11	-0.390692	0.098	0.283	1.03643e-06	1	Abhd4
5.46193e-11	0.453794	0.401	0.239	1.14231e-06	1	Sowahc
5.46374e-11	0.451878	0.306	0.167	1.14269e-06	1	Cdc42ep4
5.56357e-11	-0.437993	0.085	0.261	1.16357e-06	1	Manba
6.81717e-11	0.649176	0.309	0.172	1.42574e-06	1	Ass1
7.80383e-11	-0.561526	0.199	0.406	1.63209e-06	1	Pcmtd1
9.7094e-11	-0.808448	0.622	0.653	2.03062e-06	1	Lgmn
1.12439e-10	-0.418289	0.961	0.932	2.35156e-06	1	Itm2b
1.12526e-10	0.280213	0.326	0.174	2.35338e-06	1	Oaf
1.32825e-10	0.423705	0.352	0.214	2.7779e-06	1	Ptger2
1.33804e-10	-0.581053	0.739	0.737	2.79837e-06	1	Tpp1
1.42304e-10	0.305131	0.945	0.783	2.97614e-06	1	Actr2
1.68738e-10	0.27198	0.27	0.14	3.52898e-06	1	Oscar
1.88829e-10	0.315749	0.919	0.773	3.94918e-06	1	Cap1
1.98571e-10	0.457145	0.391	0.253	4.15292e-06	1	Niban2
2.15519e-10	0.367564	0.671	0.52	4.50737e-06	1	Rnf13
2.19581e-10	0.269335	0.583	0.424	4.59231e-06	1	Fbxl5
2.69193e-10	0.26083	0.993	0.896	5.6299e-06	1	Mt-nd3
2.87133e-10	0.352875	0.707	0.547	6.00511e-06	1	Sppl2a
2.93321e-10	-1.74962	0.169	0.344	6.13452e-06	1	Cd83
3.1216e-10	0.484978	0.303	0.175	6.52851e-06	1	Slc2a6
3.28831e-10	-0.672349	0.876	0.773	6.87718e-06	1	Ctss
3.33411e-10	0.630812	0.322	0.179	6.97295e-06	1	Thbs1
5.08851e-10	0.29884	0.534	0.398	1.06421e-05	1	Msrb1
5.24447e-10	-0.775922	0.326	0.49	1.09683e-05	1	Anxa3
5.63586e-10	0.262063	0.713	0.577	1.17868e-05	1	Rbm8a
5.7881e-10	-0.599156	0.427	0.57	1.21052e-05	1	Rexo2
6.25609e-10	-0.665727	0.111	0.273	1.3084e-05	1	Pmepa1
6.53353e-10	-0.453059	0.121	0.299	1.36642e-05	1	H2az2
6.63766e-10	0.409186	0.531	0.397	1.3882e-05	1	Txnrd1
7.42825e-10	-0.479824	0.137	0.311	1.55354e-05	1	Tmem86a
7.96046e-10	-0.422328	0.101	0.267	1.66485e-05	1	Hexa
8.06289e-10	0.303066	0.528	0.386	1.68627e-05	1	Polr1d
8.13981e-10	0.453567	0.476	0.34	1.70236e-05	1	N4bp1
8.93082e-10	0.325357	0.72	0.577	1.86779e-05	1	Rbm25l1
9.99105e-10	0.263923	0.853	0.67	2.08953e-05	1	Pgk1
1.0384e-09	-0.924231	0.73	0.739	2.1717e-05	1	Cfh
1.04148e-09	-0.519572	0.212	0.401	2.17815e-05	1	Cbx3
1.17748e-09	0.354239	0.541	0.391	2.46258e-05	1	Irak3
1.17968e-09	0.322862	0.801	0.635	2.46719e-05	1	Pitpna
1.18665e-09	0.391998	0.586	0.435	2.48176e-05	1	Eno1
1.21606e-09	0.408437	0.58	0.436	2.54327e-05	1	Dse
1.25626e-09	0.573643	0.375	0.248	2.62735e-05	1	Creld2
1.33194e-09	-0.438341	0.147	0.327	2.78562e-05	1	Nnt
1.58991e-09	0.385601	0.274	0.152	3.32513e-05	1	Slc30a1
1.66534e-09	0.36235	0.531	0.391	3.48289e-05	1	Tnfrsf21
1.94776e-09	-0.472062	0.147	0.323	4.07354e-05	1	Rgl1
1.96722e-09	0.4586	0.254	0.138	4.11425e-05	1	Myo1g
2.00896e-09	0.322538	0.743	0.582	4.20154e-05	1	Cd302
2.05501e-09	0.326501	0.72	0.58	4.29784e-05	1	Elk3
2.06771e-09	0.435464	0.511	0.355	4.32441e-05	1	Rassf4
2.1262e-09	-0.470656	0.117	0.282	4.44673e-05	1	Blnk
2.584e-09	0.280342	0.967	0.853	5.40417e-05	1	Rac1
2.7068e-09	0.413971	0.463	0.339	5.66101e-05	1	Rap1b
2.87301e-09	-0.594955	0.404	0.556	6.00861e-05	1	Rragc
3.08361e-09	-0.443174	0.124	0.295	6.44906e-05	1	Slc48a1
3.1272e-09	0.463425	0.287	0.168	6.54022e-05	1	F5
3.2038e-09	-0.501189	0.837	0.85	6.70042e-05	1	RT1-CE4
3.27221e-09	-0.382756	0.111	0.275	6.84351e-05	1	AABR07006269.1
3.51184e-09	-0.322732	0.094	0.258	7.34467e-05	1	Gpat4
3.52145e-09	0.330864	0.678	0.472	7.36476e-05	1	Lgals1
3.78688e-09	0.325726	0.746	0.52	7.91987e-05	1	Msr1
3.90988e-09	0.302641	0.824	0.704	8.17712e-05	1	Clic1
4.0356e-09	-1.18606	0.107	0.261	8.44005e-05	1	Lyve1
4.22217e-09	0.256795	0.993	0.926	8.83024e-05	1	Cfl1
5.43656e-09	-0.702739	0.212	0.377	0.0001137	1	Spint2
6.18285e-09	0.260996	0.808	0.689	0.000129308	1	Eif2s2
6.34469e-09	-0.481999	0.228	0.405	0.000132693	1	Tnfsf12
6.59925e-09	-0.663521	0.137	0.295	0.000138017	1	Mef2c
6.73278e-09	-0.490632	0.199	0.378	0.000140809	1	Nek6
6.77665e-09	-0.537548	0.668	0.691	0.000141727	1	Atp5if1
7.80832e-09	-0.377766	0.101	0.26	0.000163303	1	Ctsf
8.021e-09	-0.377253	0.16	0.334	0.000167751	1	Gga2
8.04817e-09	-0.51331	0.41	0.553	0.000168319	1	Dnase2
8.73848e-09	0.264295	0.906	0.771	0.000182757	1	Capza1
9.32884e-09	-0.434818	0.645	0.701	0.000195103	1	Ndfip1
1.00301e-08	0.362497	0.772	0.641	0.00020977	1	Serp1
1.0566e-08	-0.372532	0.098	0.253	0.000220978	1	Cdipt
1.06847e-08	-0.559231	0.668	0.72	0.000223461	1	Gns
1.08433e-08	-0.377445	0.156	0.329	0.000226777	1	Esd
1.2226e-08	-0.380012	0.186	0.367	0.000255694	1	Cyb5a
1.33745e-08	0.315332	0.661	0.522	0.000279714	1	Sema4a
1.34309e-08	-0.439999	0.195	0.376	0.000280893	1	Iscu
1.40301e-08	0.342447	0.759	0.64	0.000293425	1	Sec61g
1.5662e-08	0.258186	0.977	0.87	0.000327555	1	Arpc2
1.94592e-08	0.358207	0.28	0.166	0.000406971	1	Tmed5
2.08637e-08	0.297769	0.746	0.595	0.000436343	1	Ptprj
2.0943e-08	0.369603	0.489	0.36	0.000438001	1	Mknk1
2.11277e-08	-0.605951	0.397	0.555	0.000441864	1	Stx7
2.12507e-08	0.270129	0.329	0.202	0.000444436	1	Tmem131
2.32331e-08	0.332429	0.596	0.467	0.000485897	1	Ptpro
2.41924e-08	-0.405518	0.137	0.295	0.000505961	1	Cmtm3
2.42579e-08	0.331221	0.866	0.687	0.000507329	1	Tkt
2.42667e-08	0.44493	0.368	0.236	0.000507514	1	Zfand2a
2.46221e-08	0.263222	0.739	0.583	0.000514946	1	Gng2
2.47282e-08	0.354128	0.544	0.398	0.000517166	1	Pou2f2
2.54672e-08	0.483428	0.401	0.271	0.000532622	1	Enpp3
2.67894e-08	-0.510708	0.27	0.451	0.000560274	1	Epsti1
2.69393e-08	0.344278	0.508	0.376	0.000563408	1	Mkks
2.7708e-08	-0.364735	0.15	0.316	0.000579484	1	Slc50a1
2.88062e-08	0.517657	0.42	0.308	0.000602452	1	Hyou1
3.12399e-08	0.339112	0.547	0.432	0.000653352	1	Sec61b
3.28028e-08	-0.394332	0.156	0.321	0.000686038	1	Abhd12
3.47246e-08	-0.541829	0.606	0.683	0.000726229	1	Atp6ap1
3.61644e-08	0.324841	0.707	0.562	0.000756343	1	Rab5if
3.98035e-08	0.304392	0.668	0.542	0.00083245	1	Aprt
4.57791e-08	-0.35664	0.137	0.295	0.000957424	1	Cfap36
4.85506e-08	0.420738	0.427	0.316	0.00101539	1	Tars1
5.04407e-08	-0.385731	0.169	0.337	0.00105492	1	Tecr
5.35502e-08	0.260032	0.71	0.558	0.00111995	1	Ube2l3
5.46636e-08	0.537068	0.453	0.33	0.00114323	1	Nlrp3
5.50192e-08	0.369208	0.498	0.389	0.00115067	1	Slc35b1
5.79553e-08	0.27163	0.638	0.493	0.00121208	1	Ifrd1
5.96519e-08	-0.523352	0.147	0.298	0.00124756	1	Gfpt1
5.96843e-08	0.369462	0.277	0.162	0.00124824	1	Cflar
6.04336e-08	-0.491655	0.199	0.362	0.00126391	1	Itm2c
6.87503e-08	0.275416	0.814	0.701	0.00143784	1	Rbm3
6.91353e-08	0.302102	0.547	0.414	0.00144589	1	Tpm4
7.28549e-08	0.253561	0.993	0.843	0.00152369	1	Gpx1
7.78313e-08	0.40473	0.365	0.25	0.00162776	1	Prkx
8.09876e-08	-0.613276	0.378	0.52	0.00169377	1	Creg1
8.30333e-08	-0.419236	0.404	0.568	0.00173656	1	Leprot
8.69829e-08	0.462023	0.391	0.282	0.00181916	1	Blvra
9.4946e-08	0.324241	0.345	0.227	0.0019857	1	Csgalnact2
9.69657e-08	0.281741	0.886	0.748	0.00202794	1	Rhog
1.03623e-07	-1.91148	0.176	0.296	0.00216718	1	Errfi1
1.04771e-07	-0.467348	0.407	0.551	0.00219118	1	LOC103689961
1.08837e-07	-0.509614	0.205	0.36	0.00227621	1	Siglec10
1.22202e-07	0.363378	0.554	0.434	0.00255574	1	Hip1
1.2451e-07	-0.447401	0.277	0.441	0.00260399	1	Gnpda1
1.32654e-07	-0.467777	0.195	0.351	0.00277432	1	Rbbp7
1.35701e-07	0.351839	0.541	0.413	0.00283806	1	Xdh
1.39721e-07	0.326725	0.28	0.171	0.00292213	1	Lilrc2
1.4194e-07	0.376539	0.795	0.637	0.00296853	1	Itgb1
1.4268e-07	-0.516319	0.163	0.313	0.00298401	1	Akap9
1.63867e-07	-0.359037	0.117	0.261	0.00342711	1	Rad50
1.72552e-07	-0.350803	0.189	0.348	0.00360876	1	Idh1
1.80592e-07	-0.325686	0.137	0.29	0.0037769	1	Dpy30
1.88009e-07	0.356217	0.586	0.468	0.00393202	1	Hebp1
1.8906e-07	-0.452207	0.388	0.547	0.003954	1	Tns3
2.01577e-07	0.330299	0.43	0.317	0.00421578	1	Abhd17b
2.25882e-07	0.258431	0.671	0.536	0.00472409	1	Mapkapk2
2.32863e-07	-0.428364	0.668	0.703	0.00487009	1	M6pr
2.48035e-07	0.250176	0.814	0.674	0.00518741	1	Psma3l
2.55856e-07	-0.366914	0.228	0.396	0.00535096	1	Pigt
2.72845e-07	-0.365269	0.218	0.382	0.00570627	1	Prcp
2.73342e-07	0.317882	0.528	0.42	0.00571667	1	Ifngr2
2.73673e-07	0.279871	0.573	0.452	0.0057236	1	Amd1
2.85286e-07	0.295583	0.345	0.22	0.00596647	1	Ccrl2
2.89946e-07	-0.360829	0.15	0.297	0.00606394	1	Tuba1a
2.99667e-07	-0.41263	0.238	0.407	0.00626723	1	Map4
3.11576e-07	-0.426558	0.58	0.68	0.0065163	1	Mrfap1
3.3748e-07	0.398335	0.479	0.376	0.00705806	1	Pygl
3.42963e-07	0.255237	0.723	0.592	0.00717272	1	Vapa
3.47026e-07	0.315515	0.752	0.585	0.0072577	1	Rbpj
3.82934e-07	-0.301365	0.13	0.277	0.00800868	1	Kif1c
3.901e-07	-0.446766	0.218	0.377	0.00815856	1	Ckb
4.14322e-07	-0.602962	0.355	0.506	0.00866514	1	Sqstm1
4.99119e-07	-0.323922	0.117	0.257	0.0104386	1	Ttc3
5.38322e-07	0.264644	0.795	0.591	0.0112585	1	G6pd
5.8706e-07	-0.319472	0.147	0.291	0.0122778	1	Tceal8
5.96502e-07	0.258399	0.971	0.834	0.0124752	1	Laptm5
6.48281e-07	-0.455518	0.264	0.42	0.0135581	1	Mxd4
6.50958e-07	-0.403742	0.195	0.348	0.0136141	1	Stxbp5
7.05253e-07	0.253578	0.713	0.586	0.0147497	1	Cers2
8.36872e-07	-0.373991	0.156	0.3	0.0175023	1	Nck1
8.43822e-07	-0.451223	0.235	0.385	0.0176477	1	Hprt1
9.4113e-07	-0.404007	0.13	0.266	0.0196828	1	Tie1
9.88857e-07	0.253948	0.925	0.741	0.020681	1	Prr13
1.00308e-06	0.51922	0.651	0.555	0.0209784	1	Sdc4
1.02343e-06	-0.416825	0.218	0.378	0.021404	1	Impad1
1.06733e-06	0.313595	0.466	0.363	0.0223222	1	Dnajb11
1.09715e-06	-0.414819	0.182	0.326	0.0229457	1	Lix1l
1.15619e-06	-0.37749	0.44	0.581	0.0241806	1	Sdhd
1.26268e-06	0.316165	0.316	0.217	0.0264077	1	Rbm47
1.26446e-06	-0.362275	0.27	0.425	0.0264449	1	Parp1
1.26813e-06	0.382784	0.505	0.415	0.0265216	1	Lrrfip1
1.2783e-06	0.432944	0.283	0.183	0.0267345	1	Msmo1
1.32152e-06	-0.299833	0.137	0.278	0.0276382	1	Tnfrsf14
1.32524e-06	-0.395004	0.244	0.4	0.0277162	1	Slamf8
1.40929e-06	0.270207	0.616	0.47	0.0294739	1	Ebi3
1.41166e-06	0.490692	0.355	0.261	0.0295235	1	Dram1
1.47899e-06	0.256415	0.531	0.419	0.0309317	1	Uso1
1.5599e-06	-0.441865	0.264	0.413	0.0326237	1	Aph1b
1.67423e-06	0.28403	0.479	0.346	0.0350148	1	Ptgs2
1.76114e-06	0.29456	0.749	0.594	0.0368326	1	Pnp
1.82366e-06	0.29996	0.287	0.178	0.0381401	1	Malt1
1.94306e-06	-0.317766	0.143	0.278	0.0406371	1	Emc1
2.01888e-06	0.26673	0.811	0.681	0.0422228	1	Rab8b
2.0212e-06	-0.666961	0.208	0.328	0.0422714	1	Apobec1
2.08291e-06	-0.458857	0.433	0.549	0.043562	1	Dbi
2.37142e-06	0.298425	0.293	0.197	0.0495959	1	Mapkapk3
2.46943e-06	0.399559	0.564	0.458	0.0516456	1	Ppp1r15a
2.47705e-06	0.279803	0.537	0.433	0.0518051	1	Degs1
2.52216e-06	0.259275	0.264	0.167	0.0527484	1	Zyx
2.64843e-06	-0.325287	0.205	0.356	0.0553893	1	Fkbp3
2.75823e-06	-0.336338	0.192	0.335	0.0576856	1	Washc3
3.10512e-06	0.352378	0.717	0.607	0.0649405	1	Mmp14
3.23574e-06	-0.253547	0.13	0.264	0.0676723	1	Itfg1
3.26716e-06	0.26517	0.743	0.566	0.0683293	1	Acp2
3.29672e-06	-0.854404	0.993	0.968	0.0689476	1	AC134224.3
3.58954e-06	-0.453176	0.844	0.767	0.0750716	1	Lamp1
3.63307e-06	0.283642	0.603	0.465	0.075982	1	Itgal
3.69168e-06	-0.55335	0.896	0.818	0.0772078	1	Glul
3.77125e-06	0.367174	0.476	0.379	0.0788719	1	Chic2
4.38105e-06	-0.404865	0.231	0.374	0.0916253	1	Rnf181
4.3986e-06	-0.349372	0.228	0.379	0.0919922	1	Ctnnd1
4.75978e-06	-0.393907	0.163	0.295	0.099546	1	Plekha2
5.53102e-06	-0.320957	0.199	0.339	0.115676	1	Got1
5.79295e-06	0.259671	0.531	0.435	0.121154	1	Syncrip
5.82879e-06	0.252304	0.609	0.482	0.121903	1	Fxyd5
6.02806e-06	-0.424589	0.492	0.604	0.126071	1	Ccni
6.09905e-06	-0.373677	0.287	0.44	0.127556	1	Hp1bp3
6.28277e-06	-0.309602	0.192	0.327	0.131398	1	Galnt2
6.36706e-06	0.420983	0.371	0.272	0.133161	1	Fdps
6.43842e-06	0.2502	0.391	0.292	0.134653	1	Snu13
6.54305e-06	-0.430506	0.241	0.38	0.136841	1	Man1c1
6.61918e-06	0.352299	0.508	0.415	0.138434	1	Ostc
6.76558e-06	-0.302554	0.173	0.304	0.141495	1	Fh
6.79586e-06	0.281541	0.625	0.522	0.142129	1	Eif2s3y
7.13462e-06	0.318134	0.55	0.456	0.149213	1	Lcp2
7.62045e-06	-0.506923	0.267	0.406	0.159374	1	Arid4a
7.77807e-06	0.301253	0.316	0.223	0.16267	1	Bcl3
7.93835e-06	0.28981	0.283	0.196	0.166023	1	Pram1
8.00919e-06	0.303715	0.264	0.178	0.167504	1	AC112062.1
8.22938e-06	0.258494	0.3	0.203	0.172109	1	Rap1gap2
8.24257e-06	-0.804569	0.805	0.842	0.172385	1	AC134224.1
9.05825e-06	0.273052	0.352	0.257	0.189444	1	Nifk
9.10592e-06	0.251321	0.772	0.665	0.190441	1	Dynll1
9.55933e-06	-0.281797	0.283	0.434	0.199924	1	Mdh1
9.64383e-06	-0.312084	0.16	0.292	0.201691	1	Glo1
1.01795e-05	-0.293674	0.221	0.369	0.212894	1	Hibadh
1.02094e-05	0.316263	0.355	0.267	0.213519	1	E2f4
1.02669e-05	-0.345595	0.384	0.523	0.214723	1	Kdelr1
1.02745e-05	-0.701895	0.638	0.639	0.214882	1	Ctsc
1.05048e-05	-0.538411	0.329	0.463	0.219697	1	Pea15
1.0583e-05	-0.344402	0.202	0.337	0.221333	1	Paics
1.12847e-05	-0.335474	0.153	0.28	0.236008	1	Nbr1
1.23234e-05	0.303824	0.72	0.574	0.257732	1	Arl6ip5
1.26505e-05	-0.622493	0.27	0.392	0.264572	1	Cfd
1.28323e-05	0.290753	0.502	0.415	0.268375	1	Maf
1.30746e-05	0.328881	0.704	0.629	0.273442	1	Ssr3
1.38365e-05	-0.605803	0.182	0.299	0.289377	1	Smc4
1.43163e-05	0.250991	0.342	0.239	0.299412	1	Map3k8
1.45898e-05	-0.320983	0.225	0.363	0.305131	1	Rpl13a
1.58208e-05	0.26123	0.664	0.562	0.330875	1	Rab11a
1.66122e-05	0.279032	0.606	0.513	0.347427	1	Pycard
1.67358e-05	-0.278441	0.169	0.3	0.350012	1	AABR07002683.1
1.7082e-05	0.380672	0.466	0.381	0.357254	1	Lmo2
1.71877e-05	-0.346816	0.27	0.402	0.359465	1	Camk2d
1.74925e-05	-0.311896	0.147	0.271	0.365838	1	Arhgap18
1.77997e-05	-0.296209	0.228	0.369	0.372263	1	Pgrmc1
1.83275e-05	-0.947068	0.166	0.276	0.383302	1	Tfrc
1.84522e-05	0.263235	0.596	0.517	0.38591	1	Gnb1
1.94391e-05	-0.416135	0.231	0.359	0.406549	1	Cp
1.96063e-05	0.359869	0.824	0.755	0.410046	1	Tpr
1.98329e-05	-0.825763	0.752	0.772	0.414785	1	Tax1bp1
2.17975e-05	-0.319115	0.45	0.556	0.455874	1	Ndufc2
2.39509e-05	0.296107	0.322	0.226	0.500909	1	Tle3
2.63416e-05	0.257037	0.433	0.335	0.550908	1	Pla2g4a
2.99212e-05	0.296459	0.407	0.319	0.625771	1	Fbxo11
3.00214e-05	0.300183	0.28	0.182	0.627867	1	Dusp5
3.35778e-05	0.585611	0.43	0.355	0.702246	1	Cyp51
3.43243e-05	0.30004	0.456	0.371	0.717858	1	AABR07031521.1
3.46494e-05	-0.288705	0.313	0.452	0.724658	1	Ap3b1
3.68437e-05	-0.780456	0.186	0.297	0.770549	1	Fam111a
4.01417e-05	-0.268278	0.163	0.286	0.839523	1	Smarcd2
4.17828e-05	0.301145	0.381	0.287	0.873846	1	Il4r
4.36918e-05	-0.272047	0.173	0.298	0.91377	1	Aldh9a1
4.70824e-05	0.335718	0.534	0.461	0.984682	1	AABR07048992.1
5.02888e-05	-0.258829	0.14	0.256	1	1	Hadh
5.03575e-05	-0.310816	0.277	0.406	1	1	Mpc1
5.10191e-05	-0.344369	0.316	0.449	1	1	Ralbp1
5.1257e-05	-0.727757	0.332	0.243	1	1	S100a9
5.49922e-05	-0.277953	0.254	0.387	1	1	Idh2
5.51685e-05	-0.461929	0.697	0.667	1	1	Atp6v1a
5.56343e-05	-0.35665	0.664	0.695	1	1	Ppia
5.65123e-05	-0.417702	0.502	0.569	1	1	Folr2
5.98077e-05	-0.447652	0.189	0.301	1	1	LOC690045
6.01883e-05	-0.413504	0.358	0.481	1	1	Washc2c
6.19885e-05	0.291226	0.541	0.453	1	1	Sec11c
6.24913e-05	-0.319024	0.189	0.309	1	1	Osbpl11
6.26034e-05	0.260688	0.293	0.213	1	1	AABR07047219.1
6.52964e-05	-0.292923	0.254	0.384	1	1	Cat
6.59303e-05	-0.301149	0.345	0.474	1	1	Ndufs5
7.18618e-05	-0.26993	0.958	0.92	1	1	LOC100359583
7.21134e-05	-0.370631	0.238	0.36	1	1	Pcm1
7.66817e-05	-0.366435	0.208	0.324	1	1	Ktn1
7.75212e-05	-0.279827	0.14	0.252	1	1	Usp5
7.91655e-05	0.334636	0.476	0.406	1	1	Hspa13
9.41379e-05	0.516246	0.283	0.204	1	1	Hmgcs1
9.64646e-05	0.545005	0.371	0.294	1	1	Idi1
9.87678e-05	-0.393522	0.951	0.909	1	1	Sat1
0.000100098	-0.418074	0.287	0.413	1	1	Tmem123
0.00010594	-0.28547	0.244	0.369	1	1	Slc29a3
0.000110065	-0.536546	0.446	0.538	1	1	Ncoa4
0.000113661	-0.306802	0.173	0.286	1	1	Sdf4
0.000114714	-0.261871	0.179	0.298	1	1	Fkbp4
0.000117327	0.283789	0.43	0.353	1	1	Nolc1
0.000119339	-0.271441	0.199	0.321	1	1	Zmynd11
0.000121856	-0.266991	0.322	0.457	1	1	Coro1c
0.000127957	-0.281831	0.251	0.382	1	1	Ndufa5
0.000133959	0.276801	0.472	0.398	1	1	Gadd45b
0.000135601	-0.269047	0.251	0.376	1	1	Lrrc8c
0.000139549	-0.573782	0.873	0.889	1	1	Ubc
0.000144483	0.349657	0.274	0.203	1	1	LOC108348111
0.000145806	-0.427182	0.453	0.327	1	1	Tf
0.00014989	0.287874	0.453	0.382	1	1	Brcc3
0.000161348	0.399705	0.309	0.231	1	1	Sqle
0.000162522	-0.328835	0.215	0.328	1	1	Cln8
0.000177035	0.315033	0.599	0.542	1	1	Cyfip1
0.000183004	-0.294179	0.173	0.29	1	1	Naa35
0.000196344	-0.335411	0.179	0.282	1	1	Man1a1
0.000197858	0.377301	0.43	0.369	1	1	Dnajc3
0.000203345	-0.295894	0.208	0.325	1	1	Hbp1
0.000204317	0.28017	0.27	0.199	1	1	Cyth1
0.00020522	0.257723	0.394	0.319	1	1	Srebf2
0.000212027	-0.322568	0.336	0.457	1	1	Glg1
0.00021203	-0.329766	0.388	0.501	1	1	Hsd17b11
0.000212106	0.319212	0.397	0.322	1	1	Mitf
0.000231053	-0.351056	0.792	0.731	1	1	Ifi30
0.000232645	-0.337712	0.202	0.313	1	1	Hmgb1
0.000244582	0.251721	0.541	0.454	1	1	Cop1
0.000249374	-0.483323	0.472	0.561	1	1	Atp6v1c1
0.00025853	-0.281442	0.212	0.33	1	1	Pdhb
0.000271553	-0.364435	0.495	0.593	1	1	Shc1
0.000283879	-0.264982	0.195	0.308	1	1	Agtrap
0.000295617	0.254806	0.345	0.276	1	1	Adam15
0.000296929	-0.333596	0.453	0.55	1	1	Ppp1cc
0.000315747	-0.754696	0.355	0.458	1	1	Resf1
0.00031697	-0.357356	0.336	0.46	1	1	Macf1
0.000323507	0.264011	0.352	0.287	1	1	Ddx47
0.000345083	-0.677484	0.824	0.668	1	1	Pla2g7
0.000352882	0.303092	0.469	0.398	1	1	Lhfpl2
0.000404524	-0.377137	0.524	0.587	1	1	Asah1
0.000406045	-0.256415	0.195	0.309	1	1	Ptpra
0.000422823	-0.264888	0.182	0.29	1	1	Eef2k
0.000433108	0.270679	0.362	0.297	1	1	Rasa3
0.000465688	-0.2985	0.358	0.463	1	1	Tmem256
0.000469785	-0.366852	0.518	0.58	1	1	Ndufa4
0.000491053	0.253996	0.368	0.301	1	1	Nbn
0.000507488	-0.639598	0.775	0.785	1	1	Zfp36l1
0.00050755	-0.321752	0.495	0.59	1	1	Rab5b
0.000516516	-0.359528	0.668	0.759	1	1	Zfp36l2
0.000537572	0.260173	0.508	0.453	1	1	Dhx9
0.000548215	-0.255047	0.241	0.359	1	1	Atxn7l3b
0.000573836	-0.274363	0.29	0.409	1	1	Ahcyl1
0.000616613	-0.263731	0.326	0.447	1	1	Cerk
0.000715907	-0.329012	0.322	0.434	1	1	Luc7l2
0.0007758	0.327044	0.3	0.242	1	1	Nr1h3
0.000782398	-0.325378	0.28	0.382	1	1	Herc1
0.000802911	-0.321907	0.388	0.499	1	1	Banf1
0.000821628	-0.252769	0.215	0.325	1	1	Kidins220
0.000826569	-0.328666	0.238	0.349	1	1	Supt4h1
0.000831297	-0.336119	0.378	0.486	1	1	Chd4
0.000832393	-0.349706	0.397	0.495	1	1	P2rx4
0.00092059	-0.32805	0.668	0.672	1	1	Ndufb8
0.000925218	-0.605008	0.99	0.951	1	1	Ftl1
0.000949511	-0.358371	0.309	0.424	1	1	Dnajc8
0.000978962	-0.311257	0.915	0.732	1	1	Ctsl
0.00101351	-0.351893	0.811	0.801	1	1	RT1-A2
0.00101914	-0.266008	0.43	0.529	1	1	Suclg1
0.00106557	-0.265575	0.248	0.358	1	1	Nr3c1
0.00107802	-0.392866	0.28	0.388	1	1	Ccng1
0.00108057	0.443797	0.349	0.284	1	1	Gbp2
0.00109267	-0.342635	0.453	0.555	1	1	Mlf2
0.00118569	-0.333368	0.651	0.706	1	1	Eef1g
0.00118744	0.31636	0.339	0.276	1	1	Filip1l
0.00120218	-0.26131	0.195	0.298	1	1	Ostm1
0.00120729	-1.2294	0.492	0.537	1	1	Fosb
0.00121302	0.31398	0.261	0.202	1	1	Plagl2
0.0013722	0.348165	0.492	0.43	1	1	Cks2
0.00138043	-0.251516	0.3	0.405	1	1	Ahcy
0.0013876	-0.342721	0.326	0.434	1	1	Cldnd1
0.00156584	0.299655	0.293	0.234	1	1	Hmgcr
0.00167067	-0.442718	0.257	0.357	1	1	Irf8
0.00167767	-0.298426	0.225	0.328	1	1	LOC100360828
0.00167931	0.278385	0.28	0.217	1	1	Smox
0.00169013	-0.320548	0.427	0.517	1	1	Arl8b
0.00177174	-0.268539	0.225	0.331	1	1	Il10rb
0.0018774	0.307881	0.339	0.275	1	1	Nrip1
0.00191819	-0.31108	0.303	0.407	1	1	Dusp3
0.00192895	-0.342607	0.182	0.275	1	1	Baz2b
0.00193175	-0.255985	0.179	0.272	1	1	Rnf166
0.00219466	-0.363198	0.616	0.671	1	1	Bri3
0.00224698	-0.255313	0.179	0.263	1	1	Alcam
0.00229533	-0.270765	0.212	0.303	1	1	Pld4
0.00230777	-0.315945	0.221	0.315	1	1	Nrp2
0.00235314	0.426756	0.391	0.32	1	1	Arg1
0.00237266	-0.317178	0.476	0.564	1	1	Sf3b2
0.00250651	-0.265344	0.472	0.581	1	1	Atp5me
0.00257488	0.266312	0.267	0.212	1	1	Pdia4
0.00263566	-0.305094	0.287	0.39	1	1	Setd2
0.00265991	-0.286777	0.505	0.592	1	1	Arl6ip1
0.00267619	-0.290802	0.326	0.413	1	1	Il2rg
0.0027546	-0.294081	0.326	0.435	1	1	Srp14
0.00289981	-0.292258	0.603	0.647	1	1	Ap2m1
0.00293373	-0.318291	0.818	0.748	1	1	Atf4
0.00296128	-0.328907	0.267	0.369	1	1	Ubap2l
0.00311892	-0.279346	0.616	0.672	1	1	Tmem59
0.00315383	-0.299929	0.362	0.459	1	1	Nucks1
0.00316244	0.251757	0.616	0.573	1	1	Copb1
0.00342255	0.286334	0.736	0.68	1	1	Anxa1
0.00342729	0.299794	0.427	0.359	1	1	Insig1
0.00356127	-0.405262	0.606	0.67	1	1	Eif4a2
0.00367008	-0.346435	0.521	0.604	1	1	Wipf1
0.00412809	-0.347909	0.57	0.597	1	1	Unc93b1
0.00422187	-0.278924	0.29	0.386	1	1	Mia2
0.00427409	0.322657	0.664	0.605	1	1	Gngt2
0.00435064	-0.301287	0.599	0.615	1	1	Bcap31
0.00450817	-0.371796	0.417	0.501	1	1	Il6r
0.00478167	-0.413822	0.202	0.274	1	1	Marcksl1
0.00494991	-0.305495	0.27	0.363	1	1	Oxr1
0.00517583	-0.350972	0.205	0.291	1	1	Cpne3
0.00518712	-0.366254	0.293	0.384	1	1	AC128792.1
0.0051948	-0.284116	0.316	0.414	1	1	Herpud1
0.00522218	-0.320616	0.472	0.54	1	1	Fkbp11
0.00544532	-0.455989	0.495	0.523	1	1	Ctsd
0.00619408	-0.250355	0.736	0.727	1	1	Ppial4d
0.00639689	-0.304806	0.534	0.614	1	1	Prkcd
0.00671862	-0.25348	0.296	0.391	1	1	Cdc42se2
0.00677738	-0.254223	0.309	0.406	1	1	Arl8a
0.00732938	-0.268989	0.218	0.304	1	1	Osbpl2
0.00757892	-0.375701	0.593	0.615	1	1	Lipa
0.00797195	-0.752594	0.749	0.677	1	1	Adgre1
0.00935971	-0.346632	0.59	0.643	1	1	RT1-CE10
9.90208e-152	4.2064	0.707	0.098	2.07092e-147	2	G0s2
4.33514e-116	-2.29197	0.838	0.991	9.06652e-112	2	Mt-co2
1.41937e-114	-2.03145	0.941	0.994	2.96848e-110	2	Mt-atp6
1.63462e-112	-1.86834	0.937	0.993	3.41865e-108	2	Mt-co3
1.48651e-110	-2.21318	0.662	0.991	3.1089e-106	2	Mt-cyb
7.07693e-110	2.64077	0.401	0.028	1.48007e-105	2	Cxcr2
8.55925e-107	-1.5687	0.968	0.991	1.79008e-102	2	Mt-co1
2.00574e-105	-2.69215	0.216	0.967	4.1948e-101	2	Rps4x
5.54174e-102	-2.20946	0.527	0.987	1.159e-97	2	Mt-nd4
2.42816e-101	-3.95713	0.086	0.897	5.07826e-97	2	Cybb
6.82851e-100	4.85995	0.716	0.197	1.42811e-95	2	Ifit3
6.239e-99	3.85949	0.608	0.12	1.30482e-94	2	Il1r2
9.33779e-99	-2.24139	0.288	0.978	1.95291e-94	2	Mt-nd5
2.1455e-98	-2.86332	0.635	0.985	4.48711e-94	2	Psap
2.6039e-97	3.80145	0.468	0.057	5.44579e-93	2	Ifit1bl
2.74348e-95	-2.01504	0.446	0.981	5.73771e-91	2	Rps27a
2.84997e-94	-1.8388	0.617	0.991	5.96043e-90	2	Mt-nd2
2.90111e-94	-2.77426	0.032	0.869	6.06739e-90	2	Cox7c
1.58056e-91	-2.0315	0.351	0.979	3.30558e-87	2	Rpl10
4.90316e-91	-2.18262	0.279	0.975	1.02545e-86	2	Mt-nd3
3.8832e-89	2.78435	0.932	0.721	8.12133e-85	2	Srgn
8.99457e-88	-2.41336	0.077	0.889	1.88112e-83	2	Rpl3
6.89296e-87	-2.11836	0.077	0.9	1.44159e-82	2	Mt-nd4l
6.49062e-85	-1.86878	0.468	0.978	1.35745e-80	2	LOC100360449
4.08159e-83	-1.61974	0.604	0.991	8.53623e-79	2	Tpt1
2.69209e-82	1.95953	0.982	0.971	5.63023e-78	2	AC134224.3
2.92134e-82	-1.56044	0.617	0.988	6.1097e-78	2	Mt-nd1
1.7369e-81	-2.07407	0.185	0.933	3.63256e-77	2	Mt-atp8
1.81913e-80	-1.95535	0.257	0.958	3.80453e-76	2	Rpl41
5.98577e-80	-3.50662	0.081	0.81	1.25186e-75	2	Cd14
3.17643e-79	-2.28456	0.018	0.785	6.64318e-75	2	App
3.45324e-79	-2.1348	0.063	0.84	7.2221e-75	2	Rpl23a
5.71668e-79	-1.96701	0.113	0.913	1.19559e-74	2	Rps7
5.82696e-79	-2.5629	0.108	0.858	1.21865e-74	2	Ctss
6.37038e-79	-3.41924	0.068	0.809	1.3323e-74	2	S100a4
1.0464e-78	-1.93722	0.081	0.871	2.18844e-74	2	LOC100360057
1.74146e-78	-2.68274	0.162	0.867	3.6421e-74	2	Vim
2.00282e-78	3.58749	0.797	0.375	4.18869e-74	2	LOC100359515
5.51312e-77	-3.18408	0.09	0.826	1.15301e-72	2	Ctsl
3.68681e-76	3.47939	0.73	0.31	7.7106e-72	2	Csf3r
4.93582e-75	-3.4377	0.023	0.756	1.03228e-70	2	Adgre1
7.3708e-75	-2.02126	0.104	0.872	1.54153e-70	2	Rpl36a
3.98593e-74	-3.53716	0.027	0.765	8.33618e-70	2	Cst3
4.93462e-74	-1.89377	0.072	0.842	1.03203e-69	2	Gnas
6.80199e-74	-2.518	0.009	0.741	1.42257e-69	2	Cxcl16
1.15596e-73	-1.57949	0.455	0.978	2.41757e-69	2	Hsp90ab1
5.07448e-73	-2.36263	0.086	0.821	1.06128e-68	2	Prdx1
1.64486e-72	-1.90043	0.041	0.786	3.44007e-68	2	Rps15a
2.57059e-72	-2.33356	0.113	0.839	5.37613e-68	2	Csf1r
1.72407e-71	-2.32043	0.198	0.894	3.60572e-67	2	Glul
3.46732e-71	-1.86192	0.239	0.944	7.25156e-67	2	Rpl31
9.38091e-71	2.91835	0.874	0.591	1.96192e-66	2	Slfn4
3.73939e-70	1.44758	0.995	0.972	7.82055e-66	2	H3f3a
4.25386e-70	-1.68945	0.068	0.821	8.89652e-66	2	AABR07046778.1
7.23767e-70	-1.62617	0.063	0.813	1.51369e-65	2	AABR07050545.1
5.66555e-69	-1.3515	0.685	0.99	1.18489e-64	2	Rps8
6.92771e-69	-1.75106	0.176	0.916	1.44886e-64	2	Rps24
7.90733e-69	-1.91245	0.027	0.743	1.65374e-64	2	Atp2a2
9.78459e-69	-1.74478	0.18	0.915	2.04635e-64	2	Eef1b2
1.03889e-68	-1.68798	0.063	0.799	2.17273e-64	2	Rpl10a
1.11606e-67	-1.62749	0.356	0.968	2.33413e-63	2	Rpl5
2.52872e-67	-2.32661	0.036	0.741	5.28857e-63	2	S100a10
3.95006e-67	-1.94035	0.032	0.734	8.26115e-63	2	Akr1a1
1.60841e-66	-1.42305	0.477	0.969	3.36383e-62	2	Rpl23
1.77922e-66	-1.69784	0.221	0.93	3.72105e-62	2	Rps12
5.91266e-65	-1.56408	0.378	0.974	1.23657e-60	2	Rpl7
1.13248e-64	-1.59973	0.045	0.755	2.36847e-60	2	Sem1
1.29107e-64	-1.58178	0.32	0.956	2.70014e-60	2	Rps11
1.83314e-64	-1.64742	0.131	0.869	3.83383e-60	2	Rpl27a
7.81939e-64	-2.28054	0.104	0.805	1.63535e-59	2	Cfh
4.6924e-63	1.19869	0.991	0.925	9.81369e-59	2	Fcer1g
5.57717e-63	-1.73551	0.036	0.723	1.16641e-58	2	Itgb1
7.79029e-63	-1.81694	0.086	0.793	1.62926e-58	2	Snx5
8.6374e-63	-1.68876	0.063	0.764	1.80643e-58	2	Cd48
2.22598e-62	3.14362	0.595	0.196	4.65542e-58	2	Gadd45a
5.11541e-62	-2.07517	0.104	0.79	1.06984e-57	2	Clec4a1
8.6052e-62	-2.01588	0.027	0.696	1.79969e-57	2	Ahnak
1.33998e-60	-1.23362	0.64	0.982	2.80243e-56	2	LOC108352650
1.48666e-60	-2.32945	0.05	0.712	3.10921e-56	2	Lgmn
2.34698e-60	-1.49592	0.09	0.801	4.90847e-56	2	LOC100363469
3.76698e-60	-1.46829	0.068	0.765	7.87826e-56	2	Eef1g
1.18792e-59	-1.61065	0.225	0.903	2.48441e-55	2	LOC103693375
1.38627e-59	-1.75968	0.027	0.685	2.89925e-55	2	Nme2
1.96037e-59	-1.48409	0.176	0.89	4.09991e-55	2	Rpl7a
1.12466e-58	-1.46224	0.09	0.787	2.35211e-54	2	Rpl11
1.35536e-58	2.03514	0.883	0.832	2.83459e-54	2	AC134224.1
1.44408e-58	-1.777	0.014	0.656	3.02014e-54	2	Capn2
1.48019e-58	-2.16753	0.018	0.661	3.09566e-54	2	Dab2
1.88539e-58	-1.99277	0.063	0.724	3.94311e-54	2	Clec4a3
7.60132e-58	-1.77743	0.009	0.643	1.58974e-53	2	Ybx3
1.94168e-57	-1.69416	0.158	0.845	4.06083e-53	2	Cltc
3.65608e-57	2.46161	0.27	0.028	7.64632e-53	2	Ca4
5.95441e-57	-1.48021	0.036	0.687	1.24531e-52	2	Anxa4
1.37384e-56	-1.46573	0.108	0.793	2.87324e-52	2	Ppial4d
2.19871e-56	-1.29161	0.149	0.875	4.59839e-52	2	Rack1
2.81462e-56	-1.32241	0.572	0.963	5.88649e-52	2	Rpl17
3.66096e-56	-2.60879	0.014	0.632	7.65652e-52	2	Tgfbi
2.79828e-55	-1.41112	0.329	0.935	5.85231e-51	2	Rps21
1.03043e-54	-1.40895	0.225	0.906	2.15504e-50	2	LOC100359922
1.07719e-54	-2.23099	0.171	0.788	2.25283e-50	2	S100a6
1.14267e-54	-1.44332	0.167	0.856	2.38978e-50	2	Atp5mc2
1.23642e-54	-1.32868	0.387	0.956	2.58585e-50	2	Rpl35
2.02662e-54	-1.63971	0.198	0.838	4.23848e-50	2	Ctsa
2.51678e-54	-2.0542	0.009	0.617	5.26359e-50	2	Pid1
3.39036e-54	-1.29404	0.099	0.778	7.09059e-50	2	Rpl26
3.67485e-54	-1.86754	0.018	0.632	7.68559e-50	2	Slc43a2
4.14171e-54	-1.40135	0.063	0.72	8.66198e-50	2	Rpl36al
7.15085e-54	-1.57752	0.005	0.607	1.49553e-49	2	Cyfip1
1.53485e-53	-1.39135	0.095	0.762	3.20998e-49	2	M6pr
1.72217e-53	-1.33691	0.063	0.71	3.60176e-49	2	LOC102555453
2.49316e-53	-1.38116	0.149	0.832	5.2142e-49	2	Rps2
2.53465e-53	-1.42689	0.239	0.906	5.30097e-49	2	Rps23
2.9432e-53	-1.32319	0.077	0.734	6.15541e-49	2	AY172581.12
4.2179e-53	-1.26881	0.05	0.688	8.82131e-49	2	Glud1
6.15133e-53	-3.07646	0.077	0.677	1.28649e-48	2	Apoe
8.84762e-53	-1.21163	0.167	0.85	1.85039e-48	2	Rps5
1.34216e-52	-2.17181	0.009	0.605	2.80699e-48	2	Ly6e
1.59871e-52	0.939688	0.995	0.994	3.34353e-48	2	B2m
1.64706e-52	-1.33269	0.059	0.696	3.44466e-48	2	Nono
2.12473e-52	-1.88176	0.032	0.64	4.44365e-48	2	Tubb5
2.20382e-52	-1.8641	0.018	0.618	4.60907e-48	2	Folr2
2.36165e-52	-1.25771	0.441	0.962	4.93916e-48	2	Rps3a
2.62793e-52	-1.36923	0.338	0.95	5.49605e-48	2	Rps16
2.94195e-52	2.43974	0.829	0.639	6.1528e-48	2	Il1rn
6.29681e-52	-1.20777	0.171	0.862	1.31692e-47	2	Pdia3
7.71012e-52	-1.16063	0.59	0.979	1.61249e-47	2	Rpl37a
8.22553e-52	-1.28053	0.113	0.782	1.72029e-47	2	Atp5mc3
9.54724e-52	-1.26268	0.104	0.767	1.99671e-47	2	LOC100361854
1.37473e-51	-1.39041	0.234	0.889	2.8751e-47	2	Rpl6
1.71345e-51	-1.34241	0.23	0.901	3.58352e-47	2	Rpl32
2.30169e-51	-1.36771	0.176	0.838	4.81376e-47	2	Eif4a1
2.38815e-51	-1.4274	0.14	0.8	4.99459e-47	2	Tpp1
6.00592e-51	-1.22239	0.18	0.869	1.25608e-46	2	LOC100362027
8.28008e-51	-1.33994	0.288	0.924	1.7317e-46	2	Rps17
1.14253e-50	-1.92365	0.018	0.605	2.38948e-46	2	Msr1
1.42401e-50	-1.246	0.077	0.72	2.97818e-46	2	Atp5f1c
1.42941e-50	-1.30038	0.23	0.891	2.98948e-46	2	Hsp90b1
3.24999e-50	-1.77648	0.063	0.678	6.79702e-46	2	Dusp6
4.60831e-50	-1.28662	0.23	0.891	9.63783e-46	2	Rpl24
5.06601e-50	-1.31335	0.185	0.858	1.0595e-45	2	AC128960.1
5.56042e-50	-1.53066	0.059	0.673	1.16291e-45	2	Pnp
6.29482e-50	2.38236	0.806	0.752	1.3165e-45	2	Atf4
7.3631e-50	-1.11731	0.081	0.721	1.53992e-45	2	LOC100360791
9.00836e-50	-1.12539	0.072	0.707	1.88401e-45	2	AABR07035539.1
1.01522e-49	2.7573	0.703	0.436	2.12324e-45	2	Mcemp1
1.0807e-49	-1.25341	0.104	0.752	2.26017e-45	2	Ppia
1.93708e-49	-1.23745	0.369	0.951	4.05122e-45	2	Rpl34
2.20265e-49	-1.61671	0.023	0.607	4.60661e-45	2	Rexo2
4.26043e-49	-1.22161	0.108	0.759	8.91027e-45	2	AABR07065438.1
4.62652e-49	-3.15521	0.072	0.641	9.6759e-45	2	Hspa1b
5.04644e-49	-1.17136	0.077	0.709	1.05541e-44	2	Atp5pd
5.15325e-49	-1.14694	0.293	0.922	1.07775e-44	2	Rpl4
6.28709e-49	-2.91433	0.045	0.615	1.31488e-44	2	Vcan
9.18324e-49	-1.16941	0.18	0.847	1.92058e-44	2	AC141489.1
1.65123e-48	-1.21208	0.189	0.865	3.45339e-44	2	Rpl27
1.7169e-48	-0.975884	0.135	0.806	3.59073e-44	2	Rps20
3.80333e-48	2.21561	0.36	0.074	7.95427e-44	2	Nos2
6.20893e-48	-1.31454	0.059	0.661	1.29854e-43	2	Gng2
6.46996e-48	-1.26664	0.405	0.937	1.35313e-43	2	Eef1a1
1.39793e-47	-1.52233	0.054	0.646	2.92363e-43	2	Acp2
1.43038e-47	-1.51368	0.054	0.646	2.9915e-43	2	Fkbp1a
1.77993e-47	-1.09279	0.095	0.727	3.72255e-43	2	Mrfap1
2.03303e-47	-1.22257	0.099	0.728	4.25188e-43	2	AC095947.3
2.18914e-47	-1.12074	0.482	0.972	4.57836e-43	2	LOC100359583
2.79182e-47	-1.36383	0.086	0.699	5.83881e-43	2	Ap2m1
3.13957e-47	2.58183	0.712	0.481	6.5661e-43	2	Ets2
6.15522e-47	1.69704	0.842	0.867	1.2873e-42	2	Atp6v1g1
6.31475e-47	-1.22524	0.302	0.896	1.32067e-42	2	Cox4i1
9.05836e-47	-1.15594	0.05	0.641	1.89446e-42	2	AC103024.1
9.82247e-47	-1.45077	0.018	0.58	2.05427e-42	2	Tns3
1.04413e-46	-1.21135	0.041	0.622	2.18369e-42	2	Rpl15
1.61547e-46	-1.10458	0.072	0.681	3.37859e-42	2	AABR07072400.1
1.79311e-46	-1.48651	0.023	0.586	3.75012e-42	2	LOC103689961
1.79948e-46	-1.04817	0.108	0.744	3.76342e-42	2	Rps13
1.9285e-46	-1.71204	0.036	0.602	4.03328e-42	2	Vat1
2.69489e-46	-1.20995	0.306	0.933	5.6361e-42	2	Rpl21
3.21753e-46	-1.3576	0.014	0.568	6.72913e-42	2	Scp2
1.27073e-45	-1.28326	0.225	0.85	2.6576e-41	2	Clta
1.48511e-45	-1.38366	0.027	0.587	3.10596e-41	2	Dbi
1.92001e-45	-1.09829	0.599	0.971	4.01552e-41	2	Cfl1
3.20771e-45	-1.41931	0.171	0.785	6.70861e-41	2	Cotl1
3.24679e-45	-1.64553	0.014	0.557	6.79034e-41	2	Ccr5
3.53132e-45	-1.13431	0.059	0.644	7.38541e-41	2	Prdx2
7.7338e-45	-1.23356	0.09	0.69	1.61745e-40	2	Pdia6
1.39677e-44	-1.12292	0.027	0.58	2.9212e-40	2	AABR07073039.1
1.453e-44	2.65882	0.784	0.768	3.0388e-40	2	Tax1bp1
1.4875e-44	-1.62941	0.108	0.695	3.11095e-40	2	Ctsc
1.60919e-44	-1.14151	0.032	0.59	3.36546e-40	2	Rps18l1
1.85033e-44	-1.22214	0.216	0.838	3.86978e-40	2	Tram1
2.87554e-44	-1.3405	0.009	0.544	6.01391e-40	2	Dpy19l1
3.1239e-44	-1.46458	0.018	0.558	6.53333e-40	2	Ggta1
3.40773e-44	-1.18059	0.081	0.676	7.12692e-40	2	Rpl12
3.54165e-44	-1.13583	0.108	0.718	7.407e-40	2	Rpl28
3.67178e-44	-2.10189	0.014	0.546	7.67916e-40	2	Mnda
5.87247e-44	-1.36554	0.009	0.541	1.22817e-39	2	Pon2
8.82725e-44	-3.48694	0.023	0.548	1.84613e-39	2	Fn1
9.46243e-44	-2.12815	0.018	0.549	1.97897e-39	2	Lgals1
1.19229e-43	-1.08496	0.203	0.857	2.49355e-39	2	Rpl37
1.34254e-43	-1.09878	0.027	0.574	2.80779e-39	2	AC099453.1
1.48612e-43	-1.11329	0.068	0.646	3.10806e-39	2	Ifi27
1.93649e-43	-1.00757	0.036	0.591	4.04997e-39	2	Snd1
2.73551e-43	-1.24342	0.914	0.992	5.72105e-39	2	Tmsb4x
2.788e-43	-1.03593	0.221	0.872	5.83082e-39	2	Rpl30
5.74007e-43	-0.962998	0.063	0.637	1.20048e-38	2	RGD1562402
5.80295e-43	-1.30015	0.027	0.566	1.21363e-38	2	LOC100364435
6.07892e-43	2.70662	0.707	0.533	1.27135e-38	2	Nudt4
7.15634e-43	-1.30359	0.009	0.533	1.49668e-38	2	AABR07012795.1
7.23941e-43	-1.65557	0.027	0.563	1.51405e-38	2	Lgals3bp
9.43819e-43	-1.16785	0.045	0.6	1.9739e-38	2	Leprot
1.15526e-42	-1.22143	0.131	0.728	2.41611e-38	2	Atp6v1a
1.78178e-42	-1.16443	0.032	0.571	3.72642e-38	2	Eef2
2.26116e-42	-1.13855	0.032	0.573	4.72898e-38	2	Cops9
2.34403e-42	-1.07032	0.324	0.908	4.9023e-38	2	Calr
2.48679e-42	2.83218	0.505	0.185	5.20087e-38	2	Mmp9
3.39306e-42	-1.34577	0.207	0.79	7.09625e-38	2	Ctsz
3.97772e-42	-1.11974	0.383	0.933	8.319e-38	2	RGD1359290
4.34415e-42	-1.20776	0.009	0.526	9.08535e-38	2	Uqcrc2
7.68147e-42	-1.06736	0.045	0.594	1.6065e-37	2	Ndufc2
7.74333e-42	-1.23416	0.248	0.836	1.61944e-37	2	Scpep1
8.40175e-42	-1.43125	0.041	0.577	1.75714e-37	2	Ncoa4
8.73407e-42	-1.35294	0.014	0.533	1.82664e-37	2	Tlr7
1.2226e-41	-1.82544	0.009	0.522	2.55695e-37	2	Slamf9
1.29335e-41	-0.941585	0.176	0.821	2.70491e-37	2	Rpl19
2.15014e-41	-0.937231	0.081	0.658	4.49681e-37	2	Ywhaq
2.43106e-41	-0.93509	0.108	0.71	5.08432e-37	2	Eif3el1
3.20237e-41	-0.856086	0.086	0.67	6.69744e-37	2	AABR07031666.1
3.84518e-41	1.28266	0.995	0.991	8.04181e-37	2	AY172581.24
5.35331e-41	-1.27011	0.027	0.551	1.11959e-36	2	Cndp2
5.85244e-41	-1.56992	0.005	0.507	1.22398e-36	2	Rgs10
9.37619e-41	-1.2634	0.09	0.654	1.96094e-36	2	Dynlrb1
1.08605e-40	-0.889123	0.149	0.775	2.27137e-36	2	Slc25a3
3.16766e-40	-1.16038	0.05	0.588	6.62485e-36	2	Gm2a
3.34392e-40	-0.874394	0.122	0.714	6.99348e-36	2	Serp1
3.36189e-40	-1.47268	0.009	0.51	7.03105e-36	2	Slc25a4
4.09702e-40	-0.994213	0.059	0.605	8.56851e-36	2	Atp5f1a
4.35117e-40	-1.0321	0.032	0.554	9.10005e-36	2	AABR07032255.2
5.18779e-40	-1.43832	0	0.491	1.08497e-35	2	Cttnbp2nl
6.59754e-40	-0.817279	0.086	0.657	1.37981e-35	2	AABR07031089.1
7.47334e-40	-1.03563	0.059	0.602	1.56297e-35	2	Hspe1
7.7829e-40	1.47285	0.824	0.892	1.62772e-35	2	Eif1
8.54934e-40	-1.12089	0.054	0.593	1.78801e-35	2	Anxa5
9.48298e-40	-1.28294	0.09	0.647	1.98327e-35	2	Cebpa
9.71843e-40	-0.855148	0.122	0.71	2.03251e-35	2	Snx2
1.42864e-39	-1.0032	0.072	0.625	2.98786e-35	2	Ndufa4
1.61636e-39	-0.816646	0.068	0.618	3.38046e-35	2	Gspt1
1.99318e-39	-0.950728	0.239	0.877	4.16853e-35	2	Naca
2.79942e-39	-1.34952	0.009	0.502	5.8547e-35	2	Dse
2.88769e-39	-1.12334	0.036	0.555	6.03933e-35	2	Cct6a
3.15156e-39	-0.826037	0.077	0.632	6.59116e-35	2	Copb1
3.53305e-39	-1.42726	0.005	0.492	7.38902e-35	2	Pea15
4.50361e-39	-1.26857	0.712	0.96	9.41885e-35	2	Calm1
5.00355e-39	-0.749892	0.072	0.626	1.04644e-34	2	LOC300249
5.2382e-39	-0.865585	0.099	0.67	1.09552e-34	2	Zmiz1
5.41219e-39	-1.18934	0.027	0.532	1.13191e-34	2	Fkbp2
7.07175e-39	-0.904487	0.18	0.805	1.47899e-34	2	Cox7a2l
7.55727e-39	4.71956	0.523	0.226	1.58053e-34	2	S100a9
8.02653e-39	-1.38682	0.014	0.506	1.67867e-34	2	Pik3cg
8.83557e-39	-1.66487	0.09	0.618	1.84787e-34	2	Sdc4
1.19897e-38	-1.55364	0.135	0.672	2.50753e-34	2	Mmp14
1.39966e-38	-2.77582	0.005	0.485	2.92725e-34	2	Pf4
1.58393e-38	-1.00395	0.464	0.955	3.31263e-34	2	Rps28
1.60784e-38	1.56911	1	0.993	3.36263e-34	2	Fth1
1.96944e-38	-1.22024	0.036	0.545	4.11889e-34	2	Gyg1
2.51884e-38	-0.89695	0.081	0.632	5.2679e-34	2	Shc1
2.61337e-38	-0.836459	0.045	0.566	5.4656e-34	2	Suclg1
2.79377e-38	-0.910744	0.203	0.84	5.8429e-34	2	LOC100365839
3.01338e-38	-1.0522	0.018	0.511	6.30218e-34	2	Sec11c
3.91322e-38	-0.992833	0.077	0.62	8.1841e-34	2	Ndufb3
4.11424e-38	-1.02553	0.158	0.75	8.60452e-34	2	Ndfip1
4.32342e-38	-0.732309	0.144	0.748	9.042e-34	2	Rplp0
4.38114e-38	-0.753014	0.072	0.618	9.16271e-34	2	Eif3m
5.12977e-38	-0.976953	0.275	0.872	1.07284e-33	2	Tagln2
5.44817e-38	-1.12236	0.338	0.914	1.13943e-33	2	Npm1
8.8225e-38	2.30506	0.365	0.099	1.84514e-33	2	Lrg1
9.51179e-38	-0.981497	0.162	0.762	1.9893e-33	2	Atp5f1b
1.05366e-37	-0.926109	0.108	0.674	2.20363e-33	2	Psme1
1.05918e-37	-0.844476	0.054	0.578	2.21516e-33	2	AABR07071482.2
1.17972e-37	-1.00995	0.045	0.558	2.46727e-33	2	Eif1ax
1.21025e-37	-0.925489	0.068	0.601	2.53112e-33	2	AC117869.1
1.67277e-37	2.38098	0.324	0.077	3.49842e-33	2	Dgat2
1.71837e-37	-0.897176	0.099	0.657	3.59381e-33	2	Smc6
2.21696e-37	-1.155	0.032	0.528	4.63655e-33	2	Fam3c
2.38733e-37	-0.944829	0.077	0.615	4.99287e-33	2	Glod4
2.55803e-37	-1.00946	0.077	0.613	5.34987e-33	2	Fuca1
3.59297e-37	-1.32635	0.005	0.474	7.51433e-33	2	Fam49a
3.64674e-37	-0.979882	0.095	0.646	7.62679e-33	2	Arl6ip5
3.7504e-37	-0.915772	0.036	0.537	7.8436e-33	2	Spcs1
4.4397e-37	-1.0241	0.032	0.527	9.28518e-33	2	Efr3a
5.4677e-37	-0.990522	0.054	0.569	1.14352e-32	2	Psmd14
5.64146e-37	-0.976565	0.023	0.509	1.17985e-32	2	Krtcap2
5.98035e-37	-0.948551	0.054	0.569	1.25073e-32	2	Rpl13
6.00068e-37	-0.829016	0.086	0.63	1.25498e-32	2	Spcs3
6.51435e-37	-0.964508	0.077	0.611	1.36241e-32	2	Rpl14
6.77643e-37	-1.32867	0.063	0.576	1.41722e-32	2	Pld3
7.16688e-37	-1.27268	0.005	0.472	1.49888e-32	2	Lpxn
7.53698e-37	-1.75475	0.338	0.766	1.57628e-32	2	Smpdl3a
9.21668e-37	-2.76399	0.018	0.487	1.92758e-32	2	Mrc1
9.61105e-37	-0.812373	0.302	0.902	2.01005e-32	2	Canx
9.95239e-37	-1.62894	0.009	0.478	2.08144e-32	2	Cst7
1.05733e-36	-0.848296	0.086	0.629	2.2113e-32	2	Slc39a1
1.16108e-36	-1.01637	0.036	0.532	2.42828e-32	2	Snx1
1.16342e-36	-1.13485	0.014	0.489	2.43318e-32	2	Macf1
1.17611e-36	-0.684636	0.081	0.621	2.45971e-32	2	Dync1i2
1.19436e-36	-0.836005	0.059	0.578	2.49788e-32	2	Sdhb
1.2838e-36	-0.727004	0.081	0.62	2.68495e-32	2	Rps29
1.33891e-36	2.36638	0.64	0.425	2.8002e-32	2	Fbxl5
1.48582e-36	-0.901217	0.059	0.575	3.10745e-32	2	LOC100360573
1.60773e-36	-0.933508	0.027	0.514	3.36241e-32	2	Snrpf
1.85597e-36	-0.668738	0.09	0.639	3.88158e-32	2	Eid1
1.93358e-36	-0.832749	0.059	0.575	4.04389e-32	2	Ndufb5
2.53095e-36	-0.84618	0.032	0.522	5.29323e-32	2	Tbca
2.92599e-36	-0.82263	0.077	0.608	6.11942e-32	2	G3bp1
3.04404e-36	-0.275506	0.104	0.62	6.36631e-32	2	Fabp5
3.83706e-36	-0.929193	0.081	0.61	8.02482e-32	2	Man2a1
4.42559e-36	-1.06997	0.027	0.508	9.25567e-32	2	Rps18
4.82458e-36	-0.911539	0.059	0.568	1.00901e-31	2	Slc44a1
5.00382e-36	-0.999876	0.212	0.794	1.0465e-31	2	Ifi30
5.00962e-36	-0.900248	0.05	0.552	1.04771e-31	2	Oat
5.67746e-36	-1.45452	0.045	0.534	1.18738e-31	2	Abca1
6.31905e-36	2.55497	0.64	0.437	1.32157e-31	2	Plin2
6.81039e-36	-0.847483	0.077	0.603	1.42433e-31	2	Dek
8.21425e-36	-1.17835	0.014	0.48	1.71793e-31	2	B3galnt1
1.02271e-35	-1.64834	0.036	0.514	2.1389e-31	2	Anxa3
1.04859e-35	-0.902233	0.063	0.574	2.19302e-31	2	Pycard
1.24034e-35	-1.22282	0.045	0.537	2.59405e-31	2	Plscr1
1.77361e-35	-1.12704	0.216	0.743	3.70934e-31	2	RGD1559482
1.80838e-35	-0.722795	0.194	0.808	3.78205e-31	2	AABR07026997.1
1.90834e-35	-0.869854	0.505	0.948	3.9911e-31	2	Rps3
2.12581e-35	-0.8359	0.095	0.631	4.44592e-31	2	LOC100362684
2.33589e-35	-1.04064	0.883	0.991	4.88529e-31	2	Actb
2.47093e-35	-2.84084	0.041	0.507	5.1677e-31	2	Rgs1
3.39148e-35	-0.898498	0.027	0.502	7.09294e-31	2	Ola1
3.50702e-35	-1.00535	0.005	0.457	7.33458e-31	2	Mdh1
3.94625e-35	-0.626128	0.113	0.667	8.2532e-31	2	Krcc1
4.45791e-35	-0.902418	0.054	0.553	9.32328e-31	2	Txndc17
4.89953e-35	-1.15099	0	0.447	1.02469e-30	2	Parp1
4.91165e-35	-1.04196	0.027	0.5	1.02722e-30	2	Cd81
5.10784e-35	-0.949965	0.036	0.518	1.06825e-30	2	Chd4
5.13867e-35	-0.773147	0.09	0.621	1.0747e-30	2	Rpl18a
5.82821e-35	-1.18295	0.009	0.463	1.21891e-30	2	Ctnna1
6.17027e-35	-0.864963	0.063	0.568	1.29045e-30	2	Hspd1
6.8995e-35	-0.95055	0.036	0.516	1.44296e-30	2	LOC100363537
6.90175e-35	-1.77748	0.05	0.528	1.44343e-30	2	Dusp2
8.11095e-35	-0.975641	0.005	0.454	1.69632e-30	2	Gsto1
9.33306e-35	-1.06381	0.009	0.462	1.95192e-30	2	Ciao2a
1.02535e-34	-0.76583	0.144	0.722	2.14442e-30	2	Ybx1
1.06603e-34	-0.912836	0.036	0.515	2.22949e-30	2	Ssr2
1.12021e-34	-1.15483	0	0.444	2.34281e-30	2	Gna12
1.33283e-34	-0.783987	0.252	0.84	2.78747e-30	2	Zfp36l1
1.54962e-34	-1.097	0.027	0.494	3.24087e-30	2	Hip1
1.56854e-34	-0.948726	0.234	0.829	3.28044e-30	2	Selenof
1.69886e-34	-0.824245	0.086	0.603	3.55299e-30	2	Rin2
1.73111e-34	-0.748868	0.131	0.685	3.62045e-30	2	Cox5a
1.74795e-34	-0.981068	0.14	0.693	3.65566e-30	2	Ehd4
1.85543e-34	-0.922234	0.063	0.563	3.88046e-30	2	Anxa7
2.02747e-34	1.66105	0.784	0.72	4.24025e-30	2	Clec7a
2.22835e-34	-1.02058	0.018	0.476	4.66036e-30	2	Rftn1
2.43325e-34	-0.956644	0.32	0.88	5.08891e-30	2	Slc25a5
2.82573e-34	-0.991215	0.027	0.493	5.90972e-30	2	Tmem256
2.94116e-34	-1.04071	0.018	0.475	6.15115e-30	2	Tpm4
3.25193e-34	-1.02137	0.464	0.905	6.80108e-30	2	Gpx1
4.45768e-34	-0.8185	0.045	0.526	9.32279e-30	2	Rpsa
5.86012e-34	-0.861833	0.261	0.863	1.22559e-29	2	Rps25
5.88706e-34	-0.737704	0.135	0.699	1.23122e-29	2	Tmed10
6.24542e-34	-0.878804	0.216	0.802	1.30617e-29	2	Tuba1b
6.57847e-34	-0.730283	0.063	0.562	1.37582e-29	2	Tm9sf2
8.95852e-34	-0.866252	0.284	0.882	1.87359e-29	2	Ctsh
1.11645e-33	-0.948437	0.041	0.514	2.33494e-29	2	Atp6v1f
1.34517e-33	-0.874004	0.05	0.53	2.81329e-29	2	Ddb1
1.47019e-33	-1.0267	0.05	0.529	3.07475e-29	2	Itgal
1.69516e-33	-0.896493	0.279	0.881	3.54526e-29	2	LOC100363452
1.70259e-33	-0.740043	0.081	0.591	3.56079e-29	2	Tomm20
1.84482e-33	-4.36004	0.036	0.477	3.85825e-29	2	Cd74
1.95381e-33	-0.661831	0.063	0.556	4.08619e-29	2	Vcp
1.98398e-33	-0.692322	0.072	0.574	4.1493e-29	2	Anxa6
2.24499e-33	-0.670468	0.104	0.629	4.69517e-29	2	Cd47
2.63503e-33	-0.802583	0.032	0.493	5.5109e-29	2	Micos13
2.90694e-33	-0.9048	0.081	0.582	6.07958e-29	2	Dnase2
2.93032e-33	-0.956936	0.05	0.528	6.12847e-29	2	Tnfaip8l2
2.96304e-33	-1.04449	0.014	0.457	6.19691e-29	2	Slc7a8
3.22218e-33	-0.713843	0.068	0.563	6.73887e-29	2	AABR07039448.1
3.24249e-33	-0.794872	0.045	0.519	6.78135e-29	2	Sub1
3.24426e-33	-0.866561	0.18	0.738	6.78504e-29	2	Cyba
3.91233e-33	-0.774244	0.158	0.727	8.18224e-29	2	LOC100360117
4.07661e-33	-0.625087	0.131	0.687	8.52582e-29	2	Septin2
4.60168e-33	-0.668252	0.108	0.64	9.62394e-29	2	Tcea1
4.91577e-33	-0.84078	0.018	0.464	1.02809e-28	2	Acadl
5.31739e-33	-0.646499	0.104	0.631	1.11208e-28	2	Rpn1
5.42303e-33	-0.959839	0.482	0.92	1.13417e-28	2	Myl6
5.91928e-33	2.38479	0.428	0.163	1.23796e-28	2	Ddit3
6.31069e-33	-0.814133	0.126	0.657	1.31982e-28	2	Rbpj
6.73782e-33	-0.592169	0.167	0.742	1.40915e-28	2	AABR07030156.2
7.59712e-33	-1.43009	0.005	0.434	1.58886e-28	2	Il18
9.11207e-33	-0.879614	0.27	0.863	1.9057e-28	2	Myl12a
9.17891e-33	-0.771914	0.086	0.593	1.91968e-28	2	Shisa5
9.56527e-33	-0.769436	0.063	0.548	2.00048e-28	2	Cct8
1.08922e-32	-0.862901	0.135	0.673	2.27799e-28	2	Tmem14c
1.13802e-32	-0.779845	0.036	0.497	2.38005e-28	2	LOC100362366
1.20879e-32	-0.88042	0.041	0.504	2.52807e-28	2	Coro1b
1.28926e-32	-0.62724	0.099	0.62	2.69636e-28	2	Dad1
1.38473e-32	-0.847194	0.225	0.801	2.89602e-28	2	Wdr1
1.54278e-32	-0.559267	0.072	0.565	3.22657e-28	2	Nucb1
1.58237e-32	-0.612222	0.104	0.627	3.30937e-28	2	Arf5
1.61916e-32	-2.41222	0.018	0.448	3.38632e-28	2	Tmem176b
1.79892e-32	-0.646797	0.099	0.616	3.76226e-28	2	Atp5me
1.80149e-32	-0.76224	0.05	0.52	3.76764e-28	2	Psmd1
1.82678e-32	-0.758003	0.054	0.53	3.82052e-28	2	Psma1
1.87078e-32	-0.83769	0.036	0.494	3.91255e-28	2	Ndufv2
2.01377e-32	-0.640543	0.176	0.753	4.2116e-28	2	Anp32b
2.06573e-32	-1.07306	0.009	0.44	4.32026e-28	2	Slc7a7
2.38017e-32	-0.936331	0.135	0.655	4.97789e-28	2	Hopx
2.43336e-32	-0.588112	0.117	0.648	5.08912e-28	2	Eif4b
2.78778e-32	-0.806118	0.045	0.509	5.83035e-28	2	Ppib
2.82658e-32	1.46549	0.901	0.943	5.91151e-28	2	AABR07054189.1
3.17128e-32	-0.66826	0.05	0.519	6.63241e-28	2	Ssr4
3.37793e-32	1.32819	0.878	0.901	7.0646e-28	2	Marcks
3.56601e-32	-1.07207	0.005	0.429	7.45795e-28	2	Myof
3.61997e-32	-1.00129	0.032	0.481	7.57081e-28	2	Nrros
3.65565e-32	-0.72208	0.104	0.62	7.64543e-28	2	Swi5
3.79859e-32	-0.730123	0.063	0.544	7.94438e-28	2	Tfg
4.01489e-32	-1.18751	0	0.419	8.39675e-28	2	Cd180
4.372e-32	-0.787494	0.23	0.826	9.14361e-28	2	Sod1
4.70655e-32	-0.505549	0.095	0.606	9.84328e-28	2	Sarnp
4.84562e-32	-0.859465	0.063	0.542	1.01341e-27	2	AABR07072356.1
4.9244e-32	-0.682963	0.198	0.789	1.02989e-27	2	Btf3
4.95898e-32	-0.820335	0.045	0.507	1.03712e-27	2	AC094217.1
5.00752e-32	-0.735898	0.113	0.635	1.04727e-27	2	Uba52
5.41514e-32	-0.808004	0.023	0.463	1.13252e-27	2	Metap2
5.63089e-32	-1.02336	0	0.418	1.17764e-27	2	Lap3
5.65521e-32	-0.680795	0.059	0.535	1.18273e-27	2	Rab1b
5.96702e-32	-0.848528	0.041	0.499	1.24794e-27	2	Cd300le
6.05505e-32	-0.921998	0.162	0.697	1.26635e-27	2	Hif1a
6.31228e-32	-0.7337	0.063	0.542	1.32015e-27	2	AABR07019341.1
7.38705e-32	-0.767121	0.045	0.507	1.54493e-27	2	Ilk
7.58382e-32	-1.14625	0.027	0.469	1.58608e-27	2	Maf
7.84385e-32	-0.752643	0.162	0.725	1.64046e-27	2	Ndufb8
8.7093e-32	-0.582836	0.14	0.688	1.82146e-27	2	Tmed9
9.87641e-32	-1.3441	0	0.416	2.06555e-27	2	Rassf4
1.00446e-31	-0.570064	0.122	0.651	2.10073e-27	2	Arhgdia
1.00834e-31	-1.03768	0.005	0.425	2.10883e-27	2	Camk2d
1.04993e-31	-0.778601	0.036	0.488	2.19583e-27	2	Atp5mc1
1.13591e-31	-0.685489	0.095	0.601	2.37565e-27	2	Ndufb2
1.17165e-31	-0.594207	0.126	0.664	2.45038e-27	2	Atp5pf
1.19001e-31	-0.785769	0.261	0.847	2.48878e-27	2	Ywhab
1.2015e-31	-0.631486	0.036	0.487	2.51282e-27	2	Vdac1
1.30089e-31	-0.690132	0.108	0.624	2.72067e-27	2	Copz1
1.50796e-31	-0.79839	0.032	0.477	3.15374e-27	2	Ndufa2
1.64408e-31	-0.964189	0.018	0.449	3.43843e-27	2	AC095947.1
1.64502e-31	-0.693139	0.099	0.609	3.44039e-27	2	Sh3bgrl3
1.74118e-31	-0.659378	0.054	0.521	3.6415e-27	2	Aph1a
1.79738e-31	-0.736144	0.063	0.537	3.75905e-27	2	Rtraf
1.87556e-31	-0.819957	0.09	0.581	3.92254e-27	2	Atp2b1
1.91948e-31	-0.650745	0.054	0.519	4.01441e-27	2	Tmem134
1.95706e-31	-0.66422	0.086	0.583	4.093e-27	2	Cct2
1.98905e-31	-0.540949	0.059	0.529	4.15989e-27	2	Ndufb11
2.0771e-31	-0.636892	0.131	0.669	4.34405e-27	2	AABR07026317.1
[truncated: 8,357 more rows]
