# Supplementary material for: Single-Cell Transcriptome Profiling Identifies Phagocytosis-Related Dual-Feature Cells in A Model of Acute Otitis Media in Rats
Source: Front Immunol. 2021 Oct 25;12:760954. doi: 10.3389/fimmu.2021.760954 (PMC8572853; doi:10.3389/fimmu.2021.760954)
Supplement: Supplementary Information 1 — Clustering strategies of all single cells from both normal and inflamed MEM. [file DataSheet_1.zip › Supplementary Tables/Table S6 MMS_res0.2-0.6_cluster/Table S6_3_MMS_res0.5_sub_11c.xlsx]

## Sheet: com_sub_11c
p_val	avg_log2FC	pct.1	pct.2	p_val_adj	cluster	gene
3.23325e-158	2.72024	0.845	0.308	6.76203e-154	0	Mrc1
3.92343e-156	1.86963	0.547	0.066	8.20546e-152	0	Selenop
6.36588e-155	2.07962	0.94	0.513	1.33136e-150	0	Apoe
4.30709e-146	1.63616	0.764	0.225	9.00785e-142	0	Ms4a7
9.60973e-136	1.71339	0.959	0.596	2.00978e-131	0	Adgre1
6.01328e-120	1.21569	0.985	0.698	1.25762e-115	0	Csf1r
1.24829e-114	1.78328	0.793	0.321	2.61067e-110	0	Pf4
7.07369e-111	1.31918	0.522	0.104	1.47939e-106	0	Cndp1
2.02437e-110	0.91725	0.988	0.918	4.23376e-106	0	Itm2b
3.79625e-110	1.32162	0.532	0.111	7.93948e-106	0	Pltp
2.24333e-95	1.36499	0.704	0.268	4.6917e-91	0	Cfd
1.43928e-90	1.01675	0.967	0.726	3.01012e-86	0	Ctss
4.78661e-90	0.970351	0.945	0.668	1.00107e-85	0	Tpp1
1.35763e-89	1.35186	0.597	0.189	2.83934e-85	0	Naaa
6.12015e-87	1.16033	0.888	0.556	1.27997e-82	0	Ctsc
2.72845e-86	1.03986	0.842	0.467	5.70628e-82	0	Folr2
9.05804e-86	1.2236	0.802	0.435	1.8944e-81	0	Ncoa4
1.26786e-82	1.28091	0.604	0.215	2.65161e-78	0	Apobec1
1.09258e-80	1.80442	0.301	0.031	2.28501e-76	0	Cd163
6.78283e-80	2.01287	0.522	0.148	1.41856e-75	0	Lyve1
1.85986e-78	1.02753	0.878	0.589	3.8897e-74	0	Clec4a3
8.33053e-77	1.31556	0.938	0.672	1.74225e-72	0	Cfh
1.34415e-76	1.00662	0.95	0.787	2.81116e-72	0	Glul
4.13727e-76	1.14384	0.472	0.126	8.65269e-72	0	Siglec1
5.0615e-76	1.69928	0.478	0.121	1.05856e-71	0	C1qc
2.16115e-75	1.37808	0.707	0.307	4.51984e-71	0	Tmem176b
9.90089e-73	1.04763	0.336	0.054	2.07067e-68	0	Slc9a9
1.35676e-72	0.834676	0.955	0.718	2.83752e-68	0	Ctsa
1.95411e-72	0.835024	0.95	0.723	4.08684e-68	0	Scpep1
2.64443e-70	0.86132	0.379	0.077	5.53056e-66	0	Rarres1
3.14804e-68	1.18991	0.613	0.239	6.5838e-64	0	Tmem176a
9.01282e-67	0.697728	0.957	0.756	1.88494e-62	0	Npc2
1.5223e-65	0.987055	0.874	0.562	3.18374e-61	0	Ehd4
1.0845e-63	0.784475	0.429	0.118	2.26813e-59	0	Pla2g15
6.01607e-63	1.23363	0.854	0.516	1.2582e-58	0	Dab2
1.73599e-61	0.819425	0.929	0.656	3.63064e-57	0	Clec4a1
2.32073e-61	0.786901	0.991	0.762	4.85357e-57	0	Cybb
2.03171e-60	1.44581	0.391	0.098	4.24913e-56	0	C1qb
5.57196e-59	0.866459	0.53	0.196	1.16532e-54	0	Tmem37
1.22973e-57	0.62739	0.985	0.814	2.57187e-53	0	Aif1
1.28084e-56	0.806961	0.628	0.302	2.67875e-52	0	Rab13
9.93393e-56	1.21186	0.353	0.083	2.07758e-51	0	C1qa
1.13467e-55	0.970785	0.706	0.377	2.37305e-51	0	Pik3cg
1.37297e-55	0.756708	0.435	0.136	2.87143e-51	0	N4bp2l1
3.36874e-55	0.81889	0.716	0.405	7.04538e-51	0	Tnfaip8l2
1.21031e-54	1.11026	0.423	0.133	2.53124e-50	0	Colec12
3.07543e-54	0.909734	0.299	0.064	6.43196e-50	0	Zfat
3.74229e-54	0.790334	0.904	0.564	7.82662e-50	0	Lgmn
8.07536e-54	0.783774	0.411	0.118	1.68888e-49	0	Ctla2a
8.88096e-54	1.14761	0.318	0.071	1.85736e-49	0	Igf1
1.71508e-53	0.991686	0.372	0.1	3.58693e-49	0	Itgb5
1.43727e-52	0.869307	0.523	0.223	3.0059e-48	0	Plxna1
1.37303e-51	0.619126	0.952	0.783	2.87156e-47	0	Ctsh
4.11923e-51	-1.29237	0.451	0.691	8.61495e-47	0	Lsp1
6.12518e-50	0.762416	0.9	0.668	1.28102e-45	0	Snx5
8.30251e-50	0.909352	0.855	0.541	1.73639e-45	0	Dusp6
8.31144e-50	0.761178	0.73	0.401	1.73825e-45	0	Tlr7
4.77741e-49	1.73334	0.368	0.11	9.99147e-45	0	Clec10a
7.44034e-49	0.807013	0.931	0.73	1.55607e-44	0	Cltc
1.34251e-48	0.757393	0.998	0.925	2.80773e-44	0	Lyz2
2.32709e-48	0.659645	0.976	0.779	4.86688e-44	0	Grn
4.94501e-48	-1.19935	0.682	0.793	1.0342e-43	0	Anxa2
3.80663e-47	0.734724	0.559	0.261	7.9612e-43	0	Abcg1
7.42109e-47	0.782705	0.898	0.63	1.55205e-42	0	Lyc2
8.54095e-46	0.708447	0.828	0.579	1.78625e-41	0	Ap2m1
1.85292e-45	0.651591	0.799	0.525	3.8752e-41	0	Unc93b1
4.26583e-45	0.901781	0.706	0.415	8.92156e-41	0	Abca1
1.31615e-44	1.20818	0.287	0.072	2.7526e-40	0	Fcgrt
1.94981e-44	0.687043	0.754	0.478	4.07783e-40	0	Leprot
3.22904e-44	-0.963535	0.936	0.937	6.75322e-40	0	Calm1
2.46739e-43	0.812129	0.513	0.229	5.1603e-39	0	Rgl1
6.15888e-43	0.801469	0.504	0.214	1.28807e-38	0	LOC690045
6.17153e-43	0.690714	0.678	0.386	1.29071e-38	0	Rgs10
1.70771e-42	0.706841	0.27	0.066	3.5715e-38	0	Slc1a3
3.42434e-42	0.881703	0.649	0.353	7.16166e-38	0	Maf
3.06386e-39	0.592466	0.998	0.981	6.40776e-35	0	Tmsb4x
3.47136e-39	0.596202	0.57	0.273	7.26001e-35	0	Il21r
5.37741e-39	0.613522	0.771	0.475	1.12463e-34	0	Vat1
5.9383e-39	0.52185	0.299	0.085	1.24194e-34	0	RGD1559575
1.2399e-38	0.6214	0.432	0.175	2.59312e-34	0	Ctsf
1.7984e-38	0.604148	0.644	0.355	3.76118e-34	0	Epsti1
3.41466e-38	0.664801	0.656	0.364	7.14143e-34	0	Gatm
7.64475e-38	0.634227	0.404	0.16	1.59882e-33	0	Rapgef5
9.61576e-38	0.663247	0.702	0.435	2.01104e-33	0	Cndp2
1.22535e-37	0.624642	0.415	0.161	2.56269e-33	0	LOC690097
1.39354e-37	0.717753	0.568	0.293	2.91446e-33	0	Man1c1
2.35988e-37	0.738741	0.608	0.322	4.93544e-33	0	Mtss1
7.04424e-37	0.64908	0.749	0.439	1.47323e-32	0	Siglec5
2.05628e-36	0.554767	0.919	0.73	4.30049e-32	0	Lamp1
7.87763e-36	0.497112	0.318	0.105	1.64753e-31	0	Blvrb
1.74528e-35	0.570532	0.343	0.122	3.65009e-31	0	Ulk2
2.89454e-35	0.596694	0.597	0.326	6.05364e-31	0	Aph1b
5.646e-35	0.622368	0.74	0.468	1.1808e-30	0	Rragc
7.30203e-35	0.728462	0.289	0.089	1.52715e-30	0	Bmp2
9.85638e-35	0.645179	0.472	0.215	2.06136e-30	0	Fchsd2
1.36971e-34	0.590763	0.845	0.616	2.86461e-30	0	Atp6ap1
1.44736e-34	0.538736	0.707	0.419	3.027e-30	0	Ifi47
4.05698e-34	0.592524	0.435	0.193	8.48478e-30	0	AABR07006269.1
1.6191e-33	0.73272	0.948	0.729	3.38618e-29	0	Zfp36l1
4.34847e-33	0.472396	0.403	0.164	9.09438e-29	0	Rbl2
1.00279e-32	0.504775	0.921	0.747	2.09723e-28	0	Clta
1.20688e-32	0.536676	0.654	0.38	2.52407e-28	0	Hexb
2.19992e-32	0.563987	0.678	0.415	4.60091e-28	0	Fam3c
2.37441e-32	0.436777	0.558	0.285	4.96584e-28	0	Ypel3
3.56208e-32	0.588697	0.742	0.503	7.44973e-28	0	Fuca1
5.15476e-32	-1.61578	0.69	0.758	1.07807e-27	0	Srgn
2.30867e-31	0.523794	0.998	0.936	4.82835e-27	0	Psap
2.45332e-31	-1.21829	0.217	0.453	5.13087e-27	0	Slc2a1
2.81831e-31	0.696749	0.639	0.38	5.89422e-27	0	Cttnbp2nl
3.64462e-31	0.386979	0.317	0.11	7.62236e-27	0	Pink1
5.16413e-31	0.536483	0.621	0.352	1.08003e-26	0	Gnpda1
5.37641e-31	0.648966	0.577	0.333	1.12442e-26	0	Dusp3
5.60349e-31	0.631209	0.702	0.448	1.17191e-26	0	Lgals3bp
6.27864e-31	0.92852	0.458	0.224	1.31312e-26	0	Fam111a
7.59493e-31	0.617946	0.761	0.535	1.5884e-26	0	Ifi27
1.26083e-30	0.540969	0.341	0.133	2.63691e-26	0	Ptgs1
1.43509e-30	0.670046	0.673	0.407	3.00135e-26	0	Slamf9
1.46451e-30	0.543805	0.678	0.428	3.06288e-26	0	Pon2
1.86633e-30	0.573387	0.346	0.134	3.90325e-26	0	Ttyh3
2.62434e-30	0.622241	0.484	0.252	5.48854e-26	0	Galnt2
8.51057e-30	0.821438	0.377	0.16	1.7799e-25	0	Fam43a
9.5105e-30	0.519779	0.885	0.656	1.98903e-25	0	Gns
9.65919e-30	0.538421	0.613	0.374	2.02012e-25	0	Ap3b1
9.79062e-30	0.56111	0.585	0.337	2.04761e-25	0	Slc7a7
2.44401e-29	0.505948	0.444	0.211	5.11141e-25	0	Plekha1
7.26537e-29	0.495488	0.718	0.473	1.51948e-24	0	Dnase2
7.53087e-29	0.491166	0.599	0.355	1.57501e-24	0	Necap2
1.86116e-28	0.440381	0.306	0.115	3.89243e-24	0	Layn
2.64157e-28	0.451156	0.635	0.384	5.52457e-24	0	Atp6v0a1
3.72145e-28	0.569465	0.625	0.405	7.78304e-24	0	Coro1b
4.40199e-28	0.323922	0.995	0.987	9.20631e-24	0	Mt-co1
5.25673e-28	-1.10506	0.312	0.567	1.09939e-23	0	Ets2
7.82301e-28	-1.04269	0.213	0.441	1.6361e-23	0	Tgm2
1.41301e-27	0.455086	0.744	0.524	2.95517e-23	0	Asah1
2.1741e-27	-1.21284	0.513	0.682	4.54692e-23	0	Snx18
2.75166e-27	0.593094	0.46	0.234	5.75483e-23	0	Pld4
4.57421e-27	0.526155	0.578	0.34	9.5665e-23	0	Mxd4
4.82777e-27	0.540972	0.256	0.089	1.00968e-22	0	Trem2
5.28847e-27	0.494543	0.695	0.455	1.10603e-22	0	Scp2
5.44275e-27	-1.92458	0.597	0.677	1.1383e-22	0	Il1rn
5.57698e-27	0.576448	0.656	0.436	1.16637e-22	0	Twf1
8.85628e-27	0.500611	0.43	0.203	1.8522e-22	0	Tnfrsf14
9.01096e-27	0.525228	0.408	0.192	1.88455e-22	0	Hexa
1.02476e-26	0.569441	0.695	0.465	2.14318e-22	0	Scamp2
1.07416e-26	-0.592408	0.799	0.849	2.2465e-22	0	Msn
1.18925e-26	0.410157	0.442	0.22	2.4872e-22	0	H2az2
1.28009e-26	0.426085	0.864	0.643	2.67717e-22	0	M6pr
1.80521e-26	0.472538	0.523	0.28	3.77541e-22	0	Itm2c
3.24256e-26	0.518224	0.632	0.396	6.7815e-22	0	Cd81
5.63343e-26	0.459633	0.269	0.095	1.17818e-21	0	Wwp1
7.20664e-26	0.44437	0.935	0.839	1.5072e-21	0	Gpx1
1.22687e-25	0.520838	0.745	0.516	2.56589e-21	0	Slc43a2
1.58342e-25	0.757076	0.685	0.495	3.31157e-21	0	C3
1.61846e-25	0.420888	0.912	0.76	3.38485e-21	0	Ucp2
1.65228e-25	0.497894	0.52	0.285	3.45557e-21	0	Npl
1.70027e-25	0.487351	0.456	0.24	3.55595e-21	0	Osbpl11
3.16242e-25	0.526607	0.604	0.369	6.61388e-21	0	Lpxn
3.72807e-25	-1.03302	0.688	0.78	7.7969e-21	0	Atf4
3.79533e-25	0.554673	0.468	0.257	7.93755e-21	0	Ap1b1
4.84816e-25	0.454196	0.639	0.408	1.01394e-20	0	Washc2c
7.54558e-25	0.470539	0.477	0.263	1.57808e-20	0	Washc3
1.02414e-24	0.490162	0.563	0.334	2.14188e-20	0	Ahcy
1.05619e-24	-2.55743	0.277	0.461	2.20891e-20	0	LOC100359515
1.9058e-24	-1.41441	0.139	0.347	3.98579e-20	0	Vegfa
2.71768e-24	0.488355	0.484	0.257	5.68375e-20	0	Cln8
2.93745e-24	-1.71408	0.37	0.541	6.14338e-20	0	Fn1
3.59067e-24	0.463961	0.315	0.13	7.50953e-20	0	RGD1309362
3.81247e-24	0.652619	0.838	0.688	7.9734e-20	0	Smpdl3a
5.28452e-24	0.454447	0.831	0.555	1.10521e-19	0	C5ar1
6.305e-24	0.503395	0.42	0.212	1.31863e-19	0	Mgat1
6.33606e-24	0.436205	0.604	0.374	1.32512e-19	0	Ralbp1
8.67258e-24	-0.469684	0.988	0.978	1.81378e-19	0	LOC100361457
1.39766e-23	0.501965	0.43	0.224	2.92307e-19	0	Eef2k
1.60521e-23	0.441704	0.744	0.525	3.35713e-19	0	Shc1
1.68537e-23	0.445669	0.664	0.447	3.52478e-19	0	Creg1
2.07055e-23	0.4387	0.537	0.304	4.33034e-19	0	Pik3cd
2.47835e-23	0.366749	0.64	0.391	5.18323e-19	0	Slfn5
2.8179e-23	0.51891	0.675	0.458	5.89336e-19	0	Sel1l
2.96751e-23	0.424449	0.857	0.699	6.20624e-19	0	Ifi30
3.11792e-23	0.3659	0.37	0.17	6.52081e-19	0	Limd2
6.70722e-23	0.411315	0.384	0.189	1.40275e-18	0	Manba
1.17996e-22	0.394345	0.482	0.262	2.46776e-18	0	Mertk
1.60137e-22	0.454766	0.411	0.206	3.34912e-18	0	RGD1309104
1.62173e-22	0.440635	0.649	0.427	3.39169e-18	0	P2rx4
2.05435e-22	0.366796	0.42	0.208	4.29646e-18	0	Blnk
2.42196e-22	0.315192	0.997	0.942	5.06529e-18	0	Mt-nd2
3.05565e-22	0.539385	0.368	0.185	6.39058e-18	0	Tmem106a
3.76637e-22	0.389528	0.408	0.209	7.87698e-18	0	Abhd4
3.93927e-22	0.531862	0.36	0.174	8.23859e-18	0	Clec4a
3.9568e-22	0.445279	0.308	0.136	8.27524e-18	0	LOC100909725
6.02005e-22	0.417078	0.663	0.452	1.25903e-17	0	Kdelr1
6.21349e-22	0.409608	0.811	0.599	1.29949e-17	0	Ifngr1
6.87536e-22	0.410144	0.368	0.178	1.43791e-17	0	Atm
7.8164e-22	0.408946	0.608	0.385	1.63472e-17	0	Rnasel
9.35473e-22	0.500661	0.516	0.315	1.95645e-17	0	Hprt1
1.17517e-21	0.401747	0.568	0.335	2.45775e-17	0	Il18
1.28218e-21	0.442737	0.866	0.638	2.68156e-17	0	Cst3
2.32558e-21	0.342829	0.475	0.261	4.86372e-17	0	Ninj1
3.66814e-21	-1.39024	0.232	0.417	7.67155e-17	0	Olr1
4.00092e-21	0.266217	0.675	0.437	8.36753e-17	0	Arl11
4.19487e-21	0.4216	0.296	0.128	8.77314e-17	0	Rcan1
5.15867e-21	0.439287	0.804	0.604	1.07888e-16	0	Snx2
5.49054e-21	0.385133	0.389	0.202	1.14829e-16	0	Tie1
6.0858e-21	0.367526	0.9	0.755	1.27278e-16	0	Ywhab
6.32684e-21	0.459184	0.625	0.425	1.32319e-16	0	Tmem134
6.36366e-21	0.410207	0.744	0.511	1.3309e-16	0	Ms4a6a
6.91967e-21	-0.760274	0.578	0.701	1.44718e-16	0	S100a11
7.28072e-21	-0.952308	0.573	0.648	1.52269e-16	0	Ldha
8.3457e-21	0.383281	0.291	0.126	1.74542e-16	0	Ticam2
9.60383e-21	0.518976	0.64	0.431	2.00855e-16	0	Itgal
1.01864e-20	0.381865	0.439	0.238	2.13038e-16	0	Tmem86a
1.05395e-20	0.40991	0.828	0.65	2.20423e-16	0	Ndfip1
1.06496e-20	-0.992963	0.556	0.642	2.22725e-16	0	Fcgr2b
1.07732e-20	0.440781	0.63	0.429	2.2531e-16	0	Dera
1.09748e-20	0.381667	0.609	0.404	2.29527e-16	0	Znrf2
1.20392e-20	-1.12148	0.155	0.334	2.51788e-16	0	MGC105649
1.36528e-20	0.314264	0.367	0.177	2.85535e-16	0	Pcmtd2
1.37639e-20	0.392899	0.806	0.569	2.87859e-16	0	Aplp2
1.39412e-20	0.366358	0.728	0.533	2.91566e-16	0	Tubb5
1.62517e-20	-0.790032	0.812	0.786	3.39889e-16	0	Bcl2a1
1.76996e-20	0.455776	0.58	0.382	3.7017e-16	0	Cerk
2.04464e-20	-0.660248	0.881	0.887	4.27616e-16	0	Eif1
2.36188e-20	0.48029	0.435	0.241	4.93963e-16	0	Gstp1
2.94785e-20	-1.0229	0.635	0.752	6.16514e-16	0	Btg2
3.15801e-20	0.419316	0.417	0.227	6.60465e-16	0	Cmtm3
3.17133e-20	0.440489	0.508	0.301	6.63252e-16	0	Slc29a3
5.03393e-20	0.394214	0.737	0.528	1.0528e-15	0	Ugt1a6
5.21386e-20	0.438032	0.473	0.279	1.09043e-15	0	Stxbp5
8.80763e-20	0.382622	0.286	0.127	1.84203e-15	0	Galm
8.93586e-20	0.421902	0.544	0.341	1.86885e-15	0	Lmo2
1.12188e-19	-0.731811	0.878	0.872	2.3463e-15	0	Sod2
1.20093e-19	-0.62278	0.878	0.874	2.51162e-15	0	Hspa5
1.38176e-19	0.462309	0.298	0.14	2.88982e-15	0	Gask1b
1.48326e-19	-0.928113	0.358	0.535	3.10208e-15	0	Csrnp1
1.55699e-19	0.412796	0.635	0.405	3.2563e-15	0	Rgs1
1.59094e-19	0.421746	0.303	0.139	3.32729e-15	0	Eps15
1.94558e-19	0.435242	0.439	0.253	4.06899e-15	0	Abhd12
1.96114e-19	-0.674228	0.167	0.349	4.10154e-15	0	Pak1ip1
2.64745e-19	0.387073	0.706	0.516	5.53688e-15	0	Glod4
2.90282e-19	-1.02938	0.726	0.731	6.07095e-15	0	S100a6
2.96437e-19	0.454053	0.583	0.375	6.19968e-15	0	Fli1
2.97178e-19	-1.00341	0.375	0.512	6.21517e-15	0	Bcat1
4.87659e-19	0.350815	0.747	0.544	1.01989e-14	0	Rab5c
5.71013e-19	0.455605	0.711	0.548	1.19422e-14	0	Ccni
5.83426e-19	0.314543	0.256	0.106	1.22018e-14	0	Pip5k1c
6.91748e-19	0.293273	0.451	0.252	1.44672e-14	0	Tcn2
7.26051e-19	0.405754	0.857	0.692	1.51846e-14	0	Clec2g
7.97804e-19	0.403736	0.694	0.493	1.66853e-14	0	Snx6
8.52755e-19	-1.05098	0.657	0.697	1.78345e-14	0	Anxa1
9.49526e-19	0.386838	0.504	0.308	1.98584e-14	0	Snap29
1.11822e-18	0.357134	0.709	0.515	2.33864e-14	0	Sft2d1
1.31257e-18	-0.986886	0.246	0.405	2.74511e-14	0	Trem1
1.42237e-18	-0.896835	0.623	0.691	2.97474e-14	0	S100a10
1.43916e-18	-0.478931	0.976	0.974	3.00985e-14	0	H3f3a
1.48856e-18	0.34854	0.551	0.344	3.11317e-14	0	Ppt1
1.62695e-18	0.414181	0.537	0.338	3.4026e-14	0	Dpp7
1.8323e-18	0.450411	0.692	0.505	3.83208e-14	0	Rexo2
3.24837e-18	0.405117	0.793	0.625	6.79363e-14	0	Akr1a1
3.73548e-18	0.346337	0.275	0.123	7.81238e-14	0	St6gal1
3.99311e-18	0.369867	0.265	0.118	8.35119e-14	0	Prrg1
4.09381e-18	0.281014	0.995	0.97	8.5618e-14	0	Mt-co2
4.30594e-18	-0.784317	0.645	0.711	9.00545e-14	0	Pgam1
4.41545e-18	0.448719	0.404	0.228	9.23447e-14	0	Slc48a1
5.20967e-18	0.37329	0.695	0.471	1.08955e-13	0	Pld3
5.39388e-18	0.49733	0.723	0.524	1.12808e-13	0	Tgfbi
9.57294e-18	0.366774	0.327	0.166	2.00208e-13	0	Galk2
1.03022e-17	-0.798061	0.224	0.394	2.1546e-13	0	Crip1
1.24918e-17	0.366596	0.733	0.573	2.61254e-13	0	Bcap31
1.25668e-17	0.413591	0.461	0.274	2.62821e-13	0	Got1
1.4092e-17	0.337093	0.835	0.637	2.9472e-13	0	Ptafr
1.51917e-17	0.437561	0.58	0.4	3.1772e-13	0	Ppp3ca
1.63805e-17	0.36117	0.99	0.925	3.42581e-13	0	Ctsb
1.66293e-17	0.342223	0.797	0.604	3.47785e-13	0	Rnaset2
2.08429e-17	0.289674	0.423	0.238	4.35909e-13	0	Arrb2
2.29343e-17	0.378177	0.733	0.541	4.79647e-13	0	Acp2
2.8948e-17	0.356515	0.465	0.282	6.05419e-13	0	Sephs2
4.30252e-17	0.372644	0.477	0.289	8.9983e-13	0	Sec14l1
4.39795e-17	0.395444	0.497	0.3	9.19787e-13	0	LOC100910669
5.00827e-17	0.391478	0.274	0.129	1.04743e-12	0	Hacd4
5.64656e-17	0.360963	0.597	0.409	1.18092e-12	0	Arhgap17
7.5165e-17	0.356893	0.346	0.186	1.572e-12	0	Ralgds
7.73831e-17	0.356004	0.726	0.544	1.61839e-12	0	Cmtm7
1.12897e-16	0.35369	0.497	0.301	2.36112e-12	0	Hibadh
1.21193e-16	0.36844	0.561	0.369	2.53464e-12	0	Pou2f2
1.25241e-16	0.410218	0.496	0.314	2.61928e-12	0	Ctnnd1
1.25478e-16	0.323191	0.379	0.209	2.62425e-12	0	Card6
1.3739e-16	0.429479	0.478	0.294	2.87337e-12	0	Siglec10
1.56146e-16	0.339474	0.523	0.34	3.26564e-12	0	Dram2
1.70977e-16	0.29677	0.688	0.483	3.57581e-12	0	Stx7
2.00818e-16	0.351393	0.487	0.307	4.1999e-12	0	Iscu
2.26189e-16	0.36502	0.339	0.177	4.73052e-12	0	Cd72
2.26742e-16	0.353399	0.32	0.164	4.74208e-12	0	Rcsd1
2.29945e-16	0.358092	0.749	0.566	4.80906e-12	0	Nckap1l
2.55989e-16	0.404615	0.403	0.232	5.35375e-12	0	Glo1
2.69611e-16	0.344572	0.757	0.553	5.63865e-12	0	Gng2
2.89708e-16	0.354291	0.577	0.389	6.05896e-12	0	B3galnt1
4.09262e-16	0.349085	0.482	0.291	8.5593e-12	0	Pdcd4
4.33186e-16	0.37318	0.417	0.246	9.05966e-12	0	Rfc1
4.45786e-16	0.392015	0.688	0.504	9.32316e-12	0	Cyfip1
4.48207e-16	0.324738	0.336	0.178	9.37381e-12	0	Naga
5.0013e-16	0.350135	0.435	0.26	1.04597e-11	0	Dnajc10
5.00319e-16	0.363357	0.645	0.442	1.04637e-11	0	Dpy19l1
5.02963e-16	0.336327	0.256	0.119	1.0519e-11	0	Sash1
5.16287e-16	0.285349	0.274	0.129	1.07976e-11	0	Nt5c2
5.16948e-16	0.334199	0.849	0.687	1.08114e-11	0	Lamp2
5.68243e-16	0.325645	0.52	0.336	1.18842e-11	0	Tnfsf12
6.56665e-16	0.265038	1	1	1.37335e-11	0	Cd68
7.54916e-16	-1.25422	0.358	0.496	1.57883e-11	0	Mcemp1
8.33336e-16	-1.2608	0.511	0.577	1.74284e-11	0	Vcan
1.03791e-15	0.320785	0.78	0.601	2.17068e-11	0	Tmed10
1.31418e-15	0.280811	0.601	0.417	2.74847e-11	0	Lamtor2
1.61808e-15	0.31351	0.69	0.472	3.38405e-11	0	Tns3
1.75324e-15	-1.05093	0.248	0.399	3.66672e-11	0	Chi3l1
2.19855e-15	0.263124	0.386	0.217	4.59804e-11	0	C3ar1
2.33349e-15	-1.4684	0.122	0.272	4.88026e-11	0	Gadd45a
2.55376e-15	0.28868	0.725	0.504	5.34093e-11	0	Clec4a2
3.24443e-15	0.335455	0.676	0.499	6.78541e-11	0	AABR07029581.1
3.52938e-15	0.258042	0.496	0.309	7.38134e-11	0	Ifitm2
4.11521e-15	0.308412	0.563	0.373	8.60656e-11	0	Hp1bp3
4.2019e-15	0.314549	0.337	0.183	8.78786e-11	0	Spart
4.3488e-15	0.281115	0.391	0.223	9.09508e-11	0	Aga
5.94255e-15	0.313115	0.408	0.24	1.24283e-10	0	Colgalt1
6.66552e-15	0.320445	0.522	0.337	1.39403e-10	0	Neu1
6.94934e-15	-0.651437	0.386	0.528	1.45339e-10	0	Coro1a
7.40273e-15	0.303215	0.795	0.621	1.54821e-10	0	Tmem59
7.40411e-15	0.267992	0.633	0.461	1.5485e-10	0	Arap1
7.65188e-15	0.266679	0.695	0.509	1.60031e-10	0	Bnip3l
9.01763e-15	0.265665	0.649	0.459	1.88595e-10	0	Ubl3
9.64446e-15	0.278014	0.709	0.548	2.01704e-10	0	Prdx2
9.75954e-15	0.370254	0.434	0.26	2.04111e-10	0	Zmynd8
1.10888e-14	0.336933	0.539	0.356	2.31912e-10	0	Gna12
1.15848e-14	-1.70873	0.258	0.399	2.42284e-10	0	Ptgs2
1.17918e-14	0.267961	0.656	0.476	2.46614e-10	0	Tpd52
1.26695e-14	0.346628	0.554	0.38	2.6497e-10	0	B4galt6
1.72249e-14	0.468825	0.575	0.402	3.60242e-10	0	Rock2
1.73564e-14	0.321244	0.849	0.648	3.62993e-10	0	Rab8b
1.8071e-14	0.503012	0.399	0.232	3.77937e-10	0	Mef2c
1.8449e-14	0.342346	0.449	0.278	3.85842e-10	0	Rere
2.46631e-14	0.257938	0.508	0.318	5.15804e-10	0	Tm6sf1
2.59585e-14	0.346885	0.568	0.384	5.42895e-10	0	Fam49a
2.63606e-14	0.368346	0.484	0.318	5.51305e-10	0	Lrrc8c
3.09755e-14	0.263586	0.435	0.265	6.47822e-10	0	Lix1l
3.11876e-14	-0.530552	0.971	0.947	6.52257e-10	0	Nfkbia
3.90488e-14	-0.654096	0.399	0.553	8.16666e-10	0	Ier2
4.08296e-14	0.315327	0.38	0.227	8.5391e-10	0	Mrpl42
4.2489e-14	-0.683383	0.79	0.745	8.88615e-10	0	Prdx5
4.70708e-14	0.400692	0.611	0.421	9.84439e-10	0	Anxa3
4.71273e-14	0.360189	0.449	0.286	9.8562e-10	0	Idh1
5.8764e-14	0.39011	0.565	0.411	1.22899e-09	0	Tmem256
6.18454e-14	0.274523	0.592	0.405	1.29343e-09	0	Plbd1
6.58293e-14	-0.609966	0.305	0.449	1.37675e-09	0	Mapk6
6.61257e-14	0.266017	0.599	0.417	1.38295e-09	0	Slc25a4
7.51034e-14	-0.442118	0.916	0.838	1.57071e-09	0	Lcp1
7.66843e-14	0.281293	0.327	0.179	1.60378e-09	0	Rin3
8.32157e-14	0.299014	0.838	0.714	1.74037e-09	0	Cox7a2l
8.33114e-14	0.275099	0.337	0.196	1.74238e-09	0	Galns
8.83706e-14	0.250882	0.269	0.133	1.84818e-09	0	Mocs1
1.02972e-13	-1.63668	0.625	0.664	2.15357e-09	0	Slpi
1.10948e-13	0.417116	0.771	0.572	2.32036e-09	0	Hmox1
1.28294e-13	0.378176	0.422	0.264	2.68315e-09	0	Nnt
1.32485e-13	0.316136	0.745	0.571	2.77078e-09	0	Pnp
1.34357e-13	0.300674	0.504	0.337	2.80993e-09	0	Cdc42se2
2.06052e-13	0.296053	0.546	0.385	4.30938e-09	0	Anapc13
2.11859e-13	0.34724	0.453	0.287	4.43083e-09	0	AABR07006310.1
2.62159e-13	-0.7247	0.356	0.501	5.48278e-09	0	Ndrg1
2.89044e-13	0.253249	0.465	0.296	6.04507e-09	0	Tifa
2.93994e-13	0.34202	0.296	0.163	6.14859e-09	0	Golph3l
2.99925e-13	0.285223	0.415	0.257	6.27263e-09	0	Htra2
3.27457e-13	0.290217	0.522	0.355	6.84843e-09	0	R3hdm2
3.52836e-13	-0.697257	0.532	0.608	7.37922e-09	0	Ezr
3.6368e-13	-0.778883	0.57	0.642	7.60601e-09	0	Plek
3.77465e-13	0.293504	0.413	0.254	7.89429e-09	0	Agtrap
3.93388e-13	0.340676	0.47	0.302	8.22731e-09	0	Pcm1
4.61192e-13	0.318606	0.561	0.391	9.64538e-09	0	Stard7
4.69627e-13	0.341926	0.48	0.318	9.82179e-09	0	Sumf1
5.29737e-13	0.336234	0.781	0.6	1.10789e-08	0	Wdr26
5.54022e-13	0.289768	0.597	0.427	1.15868e-08	0	Stat1
6.33179e-13	0.350866	0.637	0.502	1.32423e-08	0	Mfsd1
6.55951e-13	0.292335	0.608	0.445	1.37186e-08	0	Hsd17b11
6.72902e-13	-0.567118	0.322	0.459	1.40731e-08	0	Nop58
7.09063e-13	0.290524	0.491	0.335	1.48293e-08	0	Pigt
7.44628e-13	0.304754	0.652	0.465	1.55732e-08	0	Ivns1abp
7.74931e-13	0.286326	0.389	0.24	1.62069e-08	0	Lgals8
7.90385e-13	0.258314	0.785	0.634	1.65301e-08	0	Ndufb8
1.05101e-12	0.284938	0.484	0.328	2.19807e-08	0	Cat
1.13865e-12	0.383791	0.363	0.223	2.38137e-08	0	LOC100911851
1.3604e-12	0.302817	0.477	0.319	2.84513e-08	0	Aldh2
1.44831e-12	-0.737644	0.406	0.515	3.02899e-08	0	Ptpn1
1.52918e-12	0.272068	0.477	0.315	3.19812e-08	0	Rnf181
1.62639e-12	0.258046	0.281	0.152	3.40143e-08	0	Asb8
1.89112e-12	0.276926	0.387	0.236	3.95508e-08	0	Tfec
2.10705e-12	0.312319	0.941	0.835	4.40667e-08	0	Mt-atp8
2.30263e-12	0.299891	0.422	0.266	4.81573e-08	0	Iah1
2.50887e-12	0.262847	0.456	0.305	5.24705e-08	0	Cyb5a
2.73793e-12	0.25011	0.281	0.15	5.72612e-08	0	Tyk2
2.80948e-12	0.308861	0.699	0.513	5.87574e-08	0	Man2a1
2.84788e-12	0.300815	0.368	0.22	5.95605e-08	0	Fut4
2.92834e-12	0.275714	0.351	0.21	6.12432e-08	0	Ergic3
2.98062e-12	0.299284	0.713	0.579	6.23367e-08	0	Lipa
3.17748e-12	-1.2485	0.847	0.808	6.64538e-08	0	Il1b
3.25194e-12	0.412892	0.308	0.174	6.8011e-08	0	Ahr
3.38437e-12	0.315729	0.585	0.412	7.07807e-08	0	Dse
3.5523e-12	0.315142	0.296	0.165	7.42927e-08	0	Fgd2
3.92211e-12	0.260538	0.306	0.173	8.20271e-08	0	Hhex
4.73726e-12	0.282062	0.795	0.652	9.9075e-08	0	Atp5if1
4.76308e-12	0.289006	0.806	0.663	9.96151e-08	0	Eef1g
4.98978e-12	0.268274	0.807	0.62	1.04356e-07	0	Mrfap1
5.15225e-12	0.266071	0.714	0.536	1.07754e-07	0	Arl6ip1
5.27315e-12	0.299239	0.527	0.366	1.10283e-07	0	Secisbp2l
5.61096e-12	0.309294	0.663	0.495	1.17348e-07	0	Gm2a
6.05998e-12	0.323127	0.551	0.407	1.26738e-07	0	Scamp1
6.08754e-12	0.277488	0.325	0.19	1.27315e-07	0	RGD1307929
6.40187e-12	0.27208	0.723	0.572	1.33889e-07	0	Hsbp1
6.42637e-12	0.296212	0.336	0.198	1.34401e-07	0	Rasa1
6.54749e-12	0.251442	0.709	0.555	1.36934e-07	0	Zfand6
6.62101e-12	0.451578	0.313	0.182	1.38472e-07	0	Nrp1
8.89449e-12	0.256445	0.434	0.279	1.86019e-07	0	Aco1
9.28733e-12	0.333208	0.692	0.532	1.94235e-07	0	Ndufa4
9.33141e-12	-0.680242	0.177	0.309	1.95157e-07	0	Actn1
1.01374e-11	-1.27161	0.238	0.36	2.12014e-07	0	Arg1
1.16388e-11	-0.635744	0.196	0.319	2.43414e-07	0	Enpp3
1.26542e-11	0.295147	0.391	0.24	2.6465e-07	0	Plekha2
1.36631e-11	0.257391	0.527	0.364	2.85749e-07	0	Parp1
1.56846e-11	-0.707197	0.522	0.58	3.28027e-07	0	Pkm
1.7011e-11	0.284629	0.661	0.496	3.55768e-07	0	Ppp1cc
1.73278e-11	0.302246	0.43	0.278	3.62394e-07	0	Swap70
1.94308e-11	0.259734	0.793	0.631	4.06375e-07	0	Atp6v1a
2.19893e-11	0.375342	0.265	0.148	4.59884e-07	0	Heatr5a
2.29937e-11	0.293426	0.473	0.313	4.80891e-07	0	Arhgef2
2.3839e-11	-0.590102	0.375	0.491	4.9857e-07	0	Lrp1
2.84618e-11	0.308992	0.637	0.481	5.9525e-07	0	Ctsd
2.87733e-11	-0.488403	0.126	0.251	6.01765e-07	0	Jag1
2.91238e-11	0.286627	0.269	0.149	6.09096e-07	0	Tpcn1
3.19256e-11	0.286702	0.635	0.463	6.67692e-07	0	Ccr5
3.23839e-11	-0.390992	0.133	0.256	6.77277e-07	0	Slc39a14
3.42113e-11	-0.710298	0.571	0.62	7.15495e-07	0	Fgr
3.93583e-11	-0.436128	0.754	0.758	8.23139e-07	0	Srsf2
4.1253e-11	-0.632736	0.406	0.527	8.62766e-07	0	Slc38a2
4.63285e-11	0.261656	0.504	0.349	9.68913e-07	0	Rab31
4.69985e-11	0.288317	0.465	0.313	9.82927e-07	0	Oxr1
5.1692e-11	0.303796	0.296	0.174	1.08109e-06	0	Tbc1d9b
5.17561e-11	0.287657	0.656	0.496	1.08243e-06	0	Arpc4
5.60901e-11	0.286392	0.62	0.499	1.17307e-06	0	Golga7
6.04253e-11	0.254348	0.694	0.508	1.26373e-06	0	Rin2
6.13633e-11	0.302465	0.546	0.391	1.28335e-06	0	Xdh
6.45798e-11	-1.05524	0.372	0.469	1.35062e-06	0	Fbxl5
6.56713e-11	0.265982	0.355	0.221	1.37345e-06	0	AABR07026294.1
6.7544e-11	0.43684	0.556	0.399	1.41261e-06	0	Nrros
7.36743e-11	0.267665	0.31	0.182	1.54082e-06	0	Pon3
7.62199e-11	0.273155	0.356	0.222	1.59406e-06	0	Mafb
7.86062e-11	0.29243	0.399	0.253	1.64397e-06	0	Snx4
8.62201e-11	0.27294	0.337	0.204	1.80321e-06	0	Tent5a
8.63122e-11	-0.669553	0.408	0.547	1.80513e-06	0	Ifrd1
8.99219e-11	0.314533	0.392	0.261	1.88063e-06	0	Stx12
1.62436e-10	-0.392097	0.176	0.302	3.39718e-06	0	Niban2
1.81087e-10	0.302355	0.42	0.281	3.78726e-06	0	Polr2a
2.00496e-10	0.350353	0.408	0.273	4.19317e-06	0	Sh2b3
2.45736e-10	0.260261	0.337	0.202	5.13932e-06	0	Gpat4
2.46754e-10	-0.732943	0.343	0.469	5.16062e-06	0	Coq10b
3.06117e-10	-1.07848	0.515	0.589	6.40212e-06	0	Fabp5
3.29495e-10	-0.738364	0.289	0.409	6.89105e-06	0	Themis2
3.5581e-10	-0.642736	0.298	0.4	7.4414e-06	0	Plp2
3.56413e-10	-0.831078	0.411	0.507	7.45402e-06	0	Dusp2
3.68105e-10	0.318426	0.458	0.312	7.69855e-06	0	Tsc22d3
3.89399e-10	0.266433	0.322	0.194	8.14389e-06	0	Ccdc115
4.78961e-10	-0.896889	0.164	0.278	1.0017e-05	0	Emp1
4.96809e-10	-0.453561	0.358	0.499	1.03903e-05	0	Nfil3
5.06749e-10	0.269241	0.578	0.436	1.05981e-05	0	Chd4
5.80148e-10	0.251738	0.664	0.516	1.21332e-05	0	Dek
6.3151e-10	-0.468435	0.375	0.504	1.32074e-05	0	Ppp1r15a
6.83762e-10	-2.37487	0.349	0.44	1.43002e-05	0	S100a8
7.34812e-10	-0.675799	0.36	0.464	1.53679e-05	0	Cks2
8.09715e-10	0.278012	0.392	0.261	1.69344e-05	0	Ptpra
1.12618e-09	0.26117	0.566	0.416	2.35529e-05	0	Uqcr11
1.15208e-09	-0.905336	0.688	0.541	2.40946e-05	0	Serpinb1a
1.63365e-09	-0.731037	0.701	0.735	3.41662e-05	0	Clec7a
1.68491e-09	-0.999475	0.484	0.555	3.52382e-05	0	Plac8
1.86246e-09	0.265886	0.716	0.58	3.89516e-05	0	Krcc1
1.98928e-09	0.264816	0.305	0.185	4.16039e-05	0	Pxn
2.38611e-09	0.271216	0.831	0.702	4.99031e-05	0	Ctsz
2.43286e-09	0.286355	0.642	0.499	5.08809e-05	0	Atp2b1
2.67765e-09	-0.26488	0.966	0.947	5.60003e-05	0	Rps9
3.33092e-09	-0.751655	0.322	0.428	6.9663e-05	0	Tspo
3.45348e-09	0.267217	0.368	0.248	7.2226e-05	0	LOC100362980
4.22494e-09	0.253217	0.382	0.256	8.83604e-05	0	Fh
5.08567e-09	0.292912	0.334	0.217	0.000106362	0	Pcyt1a
7.23501e-09	0.25584	0.33	0.21	0.000151313	0	Mink1
7.56462e-09	-0.472343	0.676	0.717	0.000158206	0	Ube2d3
9.41061e-09	-0.444089	0.778	0.741	0.000196813	0	Itgb2
1.29643e-08	-0.325928	0.883	0.899	0.000271135	0	Zfp36
1.34149e-08	-0.44494	0.762	0.769	0.00028056	0	LOC108351137
1.35745e-08	0.26099	0.525	0.404	0.000283896	0	Ndufa2
1.37652e-08	0.254594	0.418	0.297	0.000287886	0	Ccdc90b
1.82744e-08	-0.486363	0.554	0.608	0.000382191	0	Rbm8a
1.93754e-08	-0.544772	0.53	0.592	0.000405217	0	Gna13
1.97492e-08	-0.32774	0.933	0.873	0.000413035	0	Hspa8
2.02566e-08	-0.474528	0.713	0.722	0.000423647	0	Litaf
2.08325e-08	0.277293	0.373	0.256	0.000435692	0	Adam15
2.17361e-08	0.379406	0.422	0.304	0.000454589	0	Sh3bp5
2.51998e-08	-0.456006	0.64	0.662	0.000527029	0	Ywhaz
2.77589e-08	-0.447537	0.317	0.417	0.00058055	0	Fyn
2.81613e-08	-0.512128	0.151	0.255	0.000588965	0	Timp1
3.49635e-08	0.265979	0.272	0.172	0.000731226	0	Uap1l1
3.57099e-08	0.333574	0.299	0.195	0.000746837	0	Sulf2
4.03213e-08	-0.451088	0.313	0.411	0.000843279	0	Azin1
4.50914e-08	-0.685454	0.368	0.446	0.000943042	0	Sdc1
5.13845e-08	0.351659	0.451	0.334	0.00107466	0	Tubb2a
5.39168e-08	-0.533855	0.494	0.589	0.00112762	0	Nr4a1
8.58828e-08	0.252002	0.723	0.58	0.00179615	0	Zmiz1
1.09535e-07	-0.502233	0.697	0.706	0.0022908	0	AABR07044711.1
1.21456e-07	-1.15241	0.57	0.634	0.00254012	0	Slfn4
1.26388e-07	-0.635842	0.279	0.385	0.00264328	0	Cdkn1a
1.32954e-07	0.311277	0.427	0.314	0.00278059	0	Cp
1.40813e-07	-0.483119	0.482	0.567	0.00294497	0	Pcna
1.522e-07	-0.770624	0.306	0.409	0.00318312	0	Ccr1
1.52295e-07	-0.43574	0.701	0.722	0.00318509	0	Dnaja1
1.62967e-07	-1.00035	0.219	0.31	0.00340829	0	LOC691143
2.02537e-07	-0.378501	0.635	0.684	0.00423586	0	Wsb1
2.55574e-07	0.253134	0.511	0.39	0.00534507	0	Ctnna1
2.56502e-07	-0.364691	0.219	0.322	0.00536448	0	Ddx39a
2.69127e-07	-0.517286	0.265	0.372	0.00562853	0	Arl5b
2.76215e-07	-0.483873	0.651	0.704	0.00577677	0	Nfkbiz
2.88059e-07	-0.44378	0.162	0.262	0.00602447	0	Rel
4.23672e-07	-0.879357	0.167	0.257	0.00886067	0	Pmaip1
5.02333e-07	-0.426779	0.769	0.722	0.0105058	0	Ran
5.5581e-07	-0.598584	0.231	0.322	0.0116242	0	Rab20
5.69783e-07	0.263297	0.752	0.644	0.0119164	0	AY172581.12
6.2532e-07	0.260971	0.27	0.182	0.0130779	0	RGD1306063
6.371e-07	-0.590531	0.353	0.436	0.0133243	0	Txnrd1
6.73287e-07	-1.32571	0.57	0.6	0.0140811	0	Ccl3
7.04398e-07	-0.412884	0.671	0.698	0.0147318	0	Srsf3
7.78175e-07	-0.385677	0.568	0.643	0.0162748	0	LOC100909712
8.06224e-07	-0.542481	0.437	0.494	0.0168614	0	Snx10
8.45687e-07	-0.425749	0.441	0.519	0.0176867	0	Flna
1.02647e-06	-0.958706	0.382	0.449	0.0214675	0	Acod1
1.42717e-06	-0.407529	0.898	0.814	0.0298479	0	Ptprc
1.52161e-06	-0.459245	0.833	0.806	0.031823	0	Eif5
1.61661e-06	-0.655016	0.336	0.404	0.0338098	0	Upp1
1.74047e-06	-0.482765	0.608	0.647	0.0364003	0	Ptp4a1
1.74831e-06	-0.406098	0.497	0.551	0.0365641	0	Cycs
1.95449e-06	-0.323334	0.236	0.326	0.0408762	0	Igsf8
2.1274e-06	-0.310616	0.188	0.276	0.0444925	0	Tubb6
2.12978e-06	-0.573871	0.463	0.52	0.0445423	0	Anpep
2.3571e-06	-0.479267	0.167	0.26	0.0492964	0	Ccrl2
2.41432e-06	-0.665353	0.468	0.531	0.0504931	0	Ndel1
2.48392e-06	0.258061	0.256	0.172	0.0519487	0	Fez2
2.7666e-06	0.256947	0.341	0.244	0.0578608	0	Man1a1
2.76916e-06	-0.515233	0.769	0.784	0.0579143	0	Lgals3
2.9592e-06	0.460885	0.399	0.294	0.0618886	0	Cd83
3.09951e-06	-0.971914	0.406	0.473	0.0648232	0	Plin2
3.64978e-06	-0.624127	0.244	0.33	0.0763315	0	Cwc25
4.62639e-06	-0.347612	0.456	0.527	0.0967564	0	Manf
4.66563e-06	-0.276034	0.917	0.924	0.097577	0	Pabpc1
4.92417e-06	-0.519582	0.492	0.575	0.102984	0	Crem
6.16472e-06	-0.294458	0.461	0.333	0.128929	0	Fgl2
6.47221e-06	-0.386016	0.807	0.798	0.13536	0	Vim
6.67244e-06	0.643429	0.702	0.593	0.139548	0	Rhob
6.86889e-06	-0.416542	0.184	0.266	0.143656	0	Orai2
7.37716e-06	-0.392075	0.196	0.288	0.154286	0	Tiparp
7.65588e-06	-0.512803	0.256	0.332	0.160115	0	Rab11fip1
8.58591e-06	-0.57094	0.279	0.342	0.179566	0	Ckap4
9.23122e-06	-0.428498	0.281	0.364	0.193062	0	Ell2
9.59969e-06	-0.490902	0.305	0.387	0.200768	0	Tob1
1.38921e-05	-0.307558	0.873	0.813	0.290539	0	Hsp90b1
1.44165e-05	-0.434263	0.699	0.669	0.301507	0	Hck
1.57064e-05	-0.294053	0.912	0.832	0.328484	0	Calr
1.64688e-05	-0.563809	0.244	0.324	0.344428	0	Idi1
2.27122e-05	-2.56812	0.203	0.272	0.475003	0	S100a9
2.79422e-05	-0.814764	0.296	0.204	0.584383	0	Igfbp4
2.97721e-05	-0.347953	0.831	0.847	0.622654	0	Txn1
3.23245e-05	-0.730642	0.289	0.355	0.676035	0	Mxd1
3.8589e-05	-0.446397	0.867	0.878	0.80705	0	Aldoa
3.89385e-05	-0.313315	0.711	0.718	0.814361	0	Rbm3
4.09491e-05	0.261339	0.262	0.184	0.856409	0	Snx24
4.23884e-05	-0.428255	0.417	0.467	0.88651	0	Eno1
4.40919e-05	-0.26874	0.718	0.754	0.922137	0	Junb
4.48237e-05	-0.463696	0.635	0.612	0.937442	0	Cd44
4.85733e-05	-0.469258	0.781	0.724	1	0	S100a4
5.10396e-05	-0.4556	0.355	0.43	1	0	Id2
6.10072e-05	-0.404172	0.478	0.36	1	0	RT1-Ba
6.17521e-05	-0.278183	0.231	0.308	1	0	Nop56
6.20514e-05	-0.923095	0.578	0.602	1	0	Map4k4
7.34926e-05	-0.313303	0.842	0.753	1	0	Eif4a1
7.35555e-05	-0.348775	0.874	0.796	1	0	Tagln2
8.25427e-05	-0.335183	0.53	0.404	1	0	Cd74
8.85649e-05	-0.432127	0.281	0.352	1	0	Baz1a
8.99871e-05	-0.406846	0.225	0.292	1	0	Slc23a2
0.00010278	-0.313719	0.194	0.272	1	0	Alcam
0.000109774	-0.28495	0.222	0.299	1	0	Fam20c
0.000111016	-0.270706	0.824	0.675	1	0	App
0.000114653	-0.353771	0.54	0.563	1	0	G3bp1
0.000114793	-0.309323	0.847	0.796	1	0	Cnbp
0.000114897	-0.527864	0.609	0.629	1	0	Rsrp1
0.00012283	-0.471825	0.293	0.368	1	0	Odc1
0.000136684	-0.311455	0.895	0.859	1	0	Cstb
0.000155646	-0.333297	0.227	0.3	1	0	Tubb4b
0.00015732	0.500452	0.811	0.716	1	0	Jun
0.000162451	-0.257565	0.308	0.382	1	0	Ddx21
0.000178534	-0.371156	0.451	0.493	1	0	Slc15a3
0.000195417	-0.383264	0.644	0.653	1	0	Smarca5
0.00020089	-0.374951	0.485	0.525	1	0	LOC100364435
0.000213224	-0.527065	0.224	0.283	1	0	Bst1
0.000229017	-0.408015	0.714	0.722	1	0	Nap1l1
0.000288073	-0.394707	0.27	0.332	1	0	Gm5471
0.000300522	-0.439273	0.392	0.447	1	0	Cst7
0.000310247	-0.343088	0.234	0.301	1	0	Nabp1
0.000403071	-0.341159	0.573	0.591	1	0	Ptbp1
0.000430619	-0.387387	0.527	0.546	1	0	Anxa5
0.000432531	-0.295216	0.544	0.568	1	0	Ppa1
0.000435146	-0.399692	0.47	0.511	1	0	Icam1
0.00047363	-0.372792	0.396	0.437	1	0	Lrrfip1
0.000476626	0.369917	0.399	0.327	1	0	Klf6
0.000515476	-0.87389	0.534	0.555	1	0	Nudt4
0.000546731	-0.466164	0.425	0.46	1	0	Diaph1
0.00055939	-0.355402	0.726	0.732	1	0	Morf4l1
0.000573001	-0.255193	0.274	0.338	1	0	Nsfl1c
0.000584951	-0.322074	0.756	0.725	1	0	Ptges3
0.000602029	-0.31092	0.212	0.277	1	0	Sowahc
0.000684018	-0.345846	0.417	0.468	1	0	Pik3ap1
0.000705826	-0.465607	0.217	0.274	1	0	Scimp
0.000728523	-1.29355	0.368	0.278	1	0	Col1a1
0.00073756	-0.62405	0.384	0.424	1	0	Ogfrl1
0.000756641	-0.358065	0.857	0.831	1	0	Vasp
0.000782164	-0.303578	0.198	0.256	1	0	Sqle
0.000801123	-0.34425	0.649	0.66	1	0	Etf1
0.000868071	-0.352248	0.948	0.931	1	0	AY172581.9
0.00103681	-0.335251	0.236	0.289	1	0	Ldlr
0.0010621	-0.258107	0.642	0.662	1	0	Fus
0.0011185	-0.258232	0.861	0.834	1	0	H3f3b
0.0011814	-0.264546	0.222	0.285	1	0	Nifk
0.00118939	-0.296301	0.417	0.461	1	0	Set
0.00119293	-0.955545	0.361	0.383	1	0	Oasl
0.00148727	0.565066	0.301	0.248	1	0	Tfrc
0.00155169	-0.475904	0.444	0.473	1	0	Scd2
0.00187091	-0.301573	0.59	0.598	1	0	Septin7
0.00187178	-0.524894	0.547	0.557	1	0	Nampt
0.00189495	-0.588867	0.37	0.281	1	0	RT1-Db1
0.00200403	-0.372822	0.565	0.587	1	0	Gnai3
0.00208098	-0.305094	0.415	0.46	1	0	Igf2r
0.00210077	-2.38143	0.217	0.256	1	0	Ifit3
0.00213977	-0.336179	0.745	0.731	1	0	Ier3
0.002151	-0.292011	0.286	0.342	1	0	Slk
0.00216805	-0.308211	0.277	0.327	1	0	Eif1a
0.00224587	-0.309222	0.41	0.447	1	0	Eif4e
0.00244298	-0.285069	0.427	0.47	1	0	Srsf7
0.00258672	-0.432365	0.701	0.682	1	0	Glrx
0.00265295	-0.334101	0.334	0.384	1	0	Ythdc1
0.0026982	-0.333617	0.411	0.45	1	0	Spag9
0.00306538	-0.401872	0.587	0.604	1	0	Gpbp1
0.00320532	-0.354531	0.628	0.61	1	0	Cox17
0.00379418	-0.28264	0.246	0.297	1	0	Naa50
0.00413043	-0.314532	0.208	0.253	1	0	Hmgcr
0.00439893	-0.617232	0.279	0.327	1	0	Ero1a
0.00441839	-0.31177	0.25	0.297	1	0	Fdps
0.00451097	-0.304339	0.477	0.506	1	0	Fxyd5
0.00496464	-0.259249	0.425	0.453	1	0	Ywhag
0.00523605	-1.30497	0.365	0.29	1	0	Bpifa1
0.00530598	-0.343276	0.685	0.673	1	0	Tmbim6
0.00550325	-0.403641	0.769	0.749	1	0	Btg1
0.00553907	-0.352273	0.255	0.306	1	0	Denr
0.00589555	-0.30538	0.444	0.473	1	0	Cop1
0.00592242	-0.409443	0.225	0.269	1	0	Znrf1
0.0060236	-1.28943	0.293	0.222	1	0	Sparc
0.00672128	-0.295024	0.898	0.74	1	0	Gpnmb
0.00684582	-0.335993	0.504	0.521	1	0	Ppp1cb
0.00691228	-0.266893	0.909	0.836	1	0	Tyrobp
0.00738145	-0.287714	0.306	0.339	1	0	Tars1
0.00750843	-0.30503	0.484	0.504	1	0	Mdh2
0.00752013	-0.380613	0.826	0.778	1	0	Cebpb
0.00784952	-0.26136	0.599	0.597	1	0	Tra2b
0.00789349	-0.337241	0.997	0.99	1	0	AY172581.24
0.00840913	-0.38185	0.857	0.814	1	0	Gng10
0.00858469	-0.299403	0.647	0.636	1	0	Ssr3
0.00953438	-0.324448	0.224	0.262	1	0	Map3k8
0.00956746	-0.292731	0.25	0.289	1	0	E2f4
0.00959257	-0.277214	0.236	0.274	1	0	Creld2
0.00986953	-0.757138	0.781	0.766	1	0	Tax1bp1
0.00998899	-0.282914	0.379	0.404	1	0	Actn4
2.45175e-141	1.64912	0.96	0.45	5.12759e-137	1	Fabp5
1.10464e-125	1.72639	0.743	0.2	2.31024e-121	1	Arg1
1.9586e-116	1.41575	0.993	0.715	4.09621e-112	1	Lgals3
3.33381e-114	1.06011	0.955	0.476	6.97233e-110	1	Fkbp1a
2.96533e-107	1.07703	0.92	0.405	6.20168e-103	1	Pld3
2.47108e-105	0.960928	1	0.801	5.16802e-101	1	Cd63
5.641e-99	0.827509	0.646	0.166	1.17976e-94	1	Fam20c
7.30055e-91	1.04138	0.967	0.513	1.52684e-86	1	Mmp14
4.66581e-88	0.758309	0.452	0.083	9.75807e-84	1	Slamf6
2.30493e-86	2.86053	0.749	0.362	4.82052e-82	1	Spp1
4.7219e-86	0.911156	0.998	0.923	9.87538e-82	1	Ctsb
9.3511e-85	0.906722	0.917	0.434	1.95569e-80	1	Vat1
1.35957e-83	0.925711	0.904	0.439	2.8434e-79	1	Msr1
3.24541e-82	0.88288	0.986	0.685	6.78746e-78	1	Prdx5
7.10601e-82	0.853268	0.901	0.401	1.48615e-77	1	Ctsd
1.68461e-81	0.773414	1	0.936	3.5232e-77	1	Psap
6.6008e-81	0.838253	0.942	0.442	1.38049e-76	1	Vcan
1.67751e-80	0.860573	0.993	0.714	3.50834e-76	1	Gpnmb
3.67774e-80	1.24708	0.98	0.687	7.69163e-76	1	Ctsl
2.39195e-79	0.660512	1	0.827	5.00253e-75	1	Cstb
2.49175e-79	0.755244	0.872	0.392	5.21125e-75	1	Anpep
3.42675e-77	0.843175	0.609	0.189	7.1667e-73	1	Enpp3
8.91354e-77	1.00858	0.77	0.32	1.86418e-72	1	Sdc1
5.3101e-75	0.867466	0.989	0.677	1.11055e-70	1	Prdx1
9.1715e-75	0.879513	0.967	0.55	1.91813e-70	1	Lgmn
1.73393e-72	0.696581	0.763	0.297	3.62635e-68	1	Lhfpl2
5.3827e-72	0.756788	0.859	0.409	1.12574e-67	1	Anxa7
7.15858e-72	0.775918	0.917	0.501	1.49715e-67	1	Dynlrb1
1.47096e-71	1.57819	0.474	0.122	3.07636e-67	1	Ccl7
3.22816e-71	0.886825	0.834	0.374	6.75137e-67	1	Dusp2
2.52499e-70	0.80606	0.928	0.532	5.28076e-66	1	Atp6v1e1
6.32134e-70	0.700297	0.62	0.205	1.32204e-65	1	Pak1ip1
2.40883e-69	1.09409	0.785	0.367	5.03782e-65	1	Scd2
4.25959e-68	0.829512	0.986	0.644	8.90851e-64	1	Smpdl3a
4.80677e-67	0.78176	0.72	0.28	1.00529e-62	1	Tgm2
3.64259e-66	0.61368	0.834	0.367	7.61812e-62	1	Bcat1
1.03173e-65	0.695376	0.844	0.388	2.15775e-61	1	AABR07072356.1
1.75065e-65	0.701901	0.939	0.54	3.66132e-61	1	Sgpl1
4.57493e-65	0.618112	0.712	0.275	9.56801e-61	1	Stom
9.73188e-65	0.802255	0.917	0.53	2.03533e-60	1	Tmem14c
1.59753e-64	0.772506	0.944	0.586	3.34108e-60	1	Atp6v1a
2.87022e-63	1.1408	0.814	0.4	6.00278e-59	1	Fn1
1.96299e-62	0.50475	0.539	0.165	4.1054e-58	1	Tubb6
3.40904e-62	0.613721	0.749	0.311	7.12966e-58	1	Slc7a8
7.32512e-62	0.674291	0.919	0.466	1.53198e-57	1	Slc43a2
9.36934e-62	0.701244	0.658	0.241	1.9595e-57	1	Siglec10
1.14966e-61	0.845662	0.995	0.796	2.4044e-57	1	Txn1
2.25605e-59	0.478047	0.333	0.066	4.71831e-55	1	AABR07044977.1
2.63602e-59	0.53082	0.714	0.294	5.51296e-55	1	Capg
6.79748e-59	0.580488	1	0.917	1.42162e-54	1	Calm1
7.51754e-59	0.591852	0.79	0.363	1.57222e-54	1	Sec11c
1.0469e-58	0.550336	1	1	2.18949e-54	1	Cd68
1.55222e-58	0.706739	0.396	0.096	3.24632e-54	1	Cd200
3.17805e-58	0.668361	0.975	0.658	6.64658e-54	1	Ran
4.18153e-58	0.939687	0.796	0.406	8.74526e-54	1	Lgals1
4.64979e-58	0.747477	0.975	0.649	9.72457e-54	1	Cotl1
6.32523e-58	0.490042	0.604	0.21	1.32286e-53	1	Igsf8
8.31161e-58	0.614279	0.924	0.52	1.73829e-53	1	Plekhb2
3.1032e-57	0.803952	0.958	0.658	6.49002e-53	1	S100a6
3.36211e-57	0.624394	0.931	0.52	7.03153e-53	1	Cd44
6.66675e-57	0.617742	0.769	0.349	1.39428e-52	1	Igf2r
1.92673e-56	0.548299	0.783	0.352	4.02956e-52	1	Eno1
2.086e-56	0.675811	0.987	0.676	4.36267e-52	1	Itgb2
2.36494e-56	1.1295	0.3	0.056	4.94604e-52	1	Fabp4
2.43808e-56	1.03566	0.593	0.222	5.099e-52	1	Ccl2
2.62784e-56	0.865681	0.465	0.142	5.49585e-52	1	Wfdc21
8.28604e-56	0.561639	0.712	0.311	1.73294e-51	1	Cisd1
2.10769e-55	0.50158	0.532	0.179	4.40803e-51	1	Trpv2
4.47381e-55	0.480522	0.373	0.091	9.35652e-51	1	Gas2l3
5.21172e-55	0.644488	0.98	0.708	1.08998e-50	1	Selenof
5.48646e-55	0.604116	0.966	0.602	1.14744e-50	1	Atp5if1
7.78093e-55	0.485882	0.481	0.146	1.6273e-50	1	Slc39a14
8.41435e-55	0.589247	0.993	0.654	1.75978e-50	1	Ctsz
8.65142e-55	0.522454	0.759	0.339	1.80936e-50	1	Coro1c
3.19724e-54	0.605176	0.797	0.385	6.68672e-50	1	AABR07012795.1
6.56772e-54	0.577994	0.872	0.429	1.37357e-49	1	Dnase2
7.86392e-54	0.601335	0.928	0.522	1.64466e-49	1	G6pd
4.92053e-53	-1.37638	0.993	0.965	1.02908e-48	1	AC134224.3
5.3375e-53	0.61926	0.873	0.449	1.11628e-48	1	Slc11a1
7.00938e-53	0.684555	0.971	0.6	1.46594e-48	1	Pla2g7
7.36752e-53	0.520125	0.669	0.282	1.54084e-48	1	Plp2
1.26127e-52	0.467527	0.729	0.315	2.63783e-48	1	Phyhd1
1.47961e-52	0.49237	0.436	0.127	3.09446e-48	1	Plpp3
5.50988e-52	0.575658	0.973	0.702	1.15234e-47	1	Rab1a
7.55883e-52	0.676277	0.987	0.661	1.58085e-47	1	S100a4
8.86144e-52	0.458686	0.544	0.186	1.85328e-47	1	Niban2
3.4144e-51	0.437277	0.548	0.194	7.14088e-47	1	Comt
3.61178e-51	0.577825	0.886	0.46	7.55368e-47	1	Mgst1
3.87803e-51	0.426584	0.595	0.222	8.11052e-47	1	Slc25a24
6.06741e-51	0.601034	0.978	0.717	1.26894e-46	1	Tram1
7.39077e-51	0.566834	0.958	0.6	1.54571e-46	1	Cyba
8.03792e-51	0.570033	0.987	0.728	1.68105e-46	1	Cox7c
1.86562e-50	0.563772	0.844	0.427	3.90177e-46	1	Tns3
6.42441e-50	0.553496	0.975	0.647	1.3436e-45	1	Atp6v1b2
1.01877e-49	0.486379	0.599	0.229	2.13066e-45	1	Mertk
1.42975e-49	0.428291	0.647	0.26	2.99018e-45	1	Slc31a2
1.58708e-49	0.581053	0.917	0.544	3.31921e-45	1	Abracl
4.53337e-49	0.598579	0.971	0.661	9.48109e-45	1	Atp6ap2
4.58789e-49	0.574445	0.877	0.491	9.59511e-45	1	Ybx3
4.65165e-49	0.510318	0.998	0.885	9.72847e-45	1	Atp6v0c
5.02274e-49	0.462275	0.685	0.291	1.05046e-44	1	Nme1
6.05153e-49	0.428844	0.548	0.198	1.26562e-44	1	Parvb
1.08103e-48	0.47505	0.711	0.318	2.26086e-44	1	Gsto1
1.40163e-48	0.635491	0.736	0.338	2.93136e-44	1	Acod1
2.12207e-48	0.58723	0.98	0.711	4.43809e-44	1	Eif4a1
5.77399e-48	0.461026	0.557	0.212	1.20757e-43	1	Ethe1
7.08837e-48	0.469766	0.741	0.337	1.48246e-43	1	Rftn1
1.11628e-47	0.547834	0.953	0.521	2.33459e-43	1	C5ar1
1.45075e-47	0.424225	0.685	0.295	3.0341e-43	1	Dpp7
1.4821e-47	0.596982	0.843	0.449	3.09965e-43	1	Timp2
1.88673e-47	0.386409	0.515	0.18	3.9459e-43	1	Amdhd2
2.06918e-47	0.557032	0.92	0.533	4.32747e-43	1	Anxa4
5.82618e-47	0.502101	0.998	0.841	1.21849e-42	1	Myl6
7.28379e-47	0.468628	0.843	0.419	1.52333e-42	1	Psmd14
8.92354e-47	0.400378	0.6	0.235	1.86627e-42	1	Nsfl1c
9.01344e-47	0.525774	0.566	0.218	1.88507e-42	1	Slc1a5
1.00242e-46	0.54882	0.604	0.247	2.09646e-42	1	Mitf
1.22187e-46	0.489801	0.754	0.364	2.55542e-42	1	Ndufs5
1.31114e-46	0.563439	0.448	0.149	2.74212e-42	1	Jag1
2.13957e-46	0.467541	0.998	0.916	4.4747e-42	1	Cfl1
3.02535e-46	0.56509	0.989	0.711	6.32722e-42	1	Ctsa
3.76939e-46	0.422998	0.736	0.335	7.88329e-42	1	Emc7
6.87686e-46	0.514821	0.807	0.407	1.43823e-41	1	Cct8
7.02702e-46	0.55006	0.995	0.776	1.46963e-41	1	Grn
2.56221e-45	0.581596	0.873	0.506	5.3586e-41	1	Arl6ip5
3.4162e-45	0.549541	0.96	0.643	7.14465e-41	1	Atp5mc3
3.69662e-45	0.483036	0.902	0.499	7.73111e-41	1	Capn2
5.38147e-45	0.439784	0.544	0.21	1.12548e-40	1	Lrrc59
6.40857e-45	0.356232	0.474	0.16	1.34029e-40	1	Slc38a7
1.1021e-44	0.437297	0.638	0.272	2.30494e-40	1	Ap2s1
1.49745e-44	0.533214	0.801	0.39	3.13177e-40	1	Abca1
2.44824e-44	0.507447	0.463	0.161	5.12025e-40	1	Tnip3
2.80029e-44	0.486142	0.973	0.641	5.85652e-40	1	Litaf
2.84212e-44	0.416685	0.295	0.069	5.94402e-40	1	Sema3c
3.2755e-44	0.388948	0.503	0.181	6.85038e-40	1	Lims1
3.41616e-44	0.434267	0.673	0.293	7.14457e-40	1	Neu1
1.26851e-43	0.379347	0.515	0.19	2.65295e-39	1	Ptpn7
1.40219e-43	0.436435	0.577	0.237	2.93254e-39	1	Aco1
1.48355e-43	0.463987	0.749	0.363	3.10271e-39	1	Atic
1.50236e-43	0.494515	0.579	0.248	3.14205e-39	1	Ckap4
1.83755e-43	0.312496	0.506	0.18	3.84305e-39	1	Pef1
2.17112e-43	0.47183	0.787	0.389	4.54067e-39	1	Hebp1
2.37652e-43	0.427835	0.877	0.504	4.97026e-39	1	Rps27l
3.96165e-43	0.546875	0.85	0.468	8.2854e-39	1	Clec4a2
7.7052e-43	0.40035	0.785	0.391	1.61147e-38	1	Lamtor1
7.84995e-43	0.29452	0.653	0.27	1.64174e-38	1	Snx12
8.94114e-43	0.425701	0.787	0.385	1.86995e-38	1	Fam3c
9.83737e-43	0.603774	0.995	0.739	2.05739e-38	1	Vim
2.51819e-42	0.396696	0.741	0.354	5.26655e-38	1	Ap3s1
2.53936e-42	0.372659	0.468	0.164	5.31082e-38	1	Farsb
2.66583e-42	0.482873	0.855	0.479	5.57532e-38	1	Ndufb3
5.03829e-42	0.449812	0.904	0.492	1.05371e-37	1	Cmtm7
5.44074e-42	0.52334	0.651	0.295	1.13788e-37	1	Slamf8
6.01857e-42	0.46308	0.749	0.356	1.25872e-37	1	Tmem256
8.80241e-42	0.433921	0.694	0.324	1.84094e-37	1	Atp6v1d
9.64699e-42	0.458351	0.432	0.148	2.01757e-37	1	Akr1b8
1.17435e-41	0.487458	0.884	0.521	2.45603e-37	1	Rbpj
1.26781e-41	0.401047	0.854	0.437	2.65149e-37	1	Mfsd1
1.40498e-41	0.395502	0.528	0.205	2.93838e-37	1	Rab7b
2.0139e-41	0.435952	0.816	0.409	4.21188e-37	1	Txndc17
2.46688e-41	0.468059	0.644	0.286	5.15924e-37	1	Olr1
2.86846e-41	0.344133	0.66	0.285	5.99909e-37	1	Abcc5
3.21905e-41	0.41353	0.456	0.159	6.73233e-37	1	Emp3
3.36942e-41	0.554654	0.669	0.319	7.0468e-37	1	Il2rg
4.05514e-41	0.547841	0.987	0.838	8.48092e-37	1	Sod2
1.42474e-40	0.391793	0.651	0.288	2.97971e-36	1	Dlst
1.44743e-40	0.351369	0.362	0.109	3.02716e-36	1	Acot7
1.5145e-40	0.381163	0.515	0.201	3.16742e-36	1	Ptpmt1
1.69416e-40	0.328071	0.573	0.236	3.54318e-36	1	Elovl1
1.85704e-40	0.308839	0.421	0.14	3.88382e-36	1	Me1
2.03712e-40	0.504718	0.976	0.675	4.26044e-36	1	Lasp1
2.05649e-40	0.410309	0.703	0.331	4.30093e-36	1	Gnpda1
2.54581e-40	0.380435	0.42	0.142	5.32431e-36	1	Ubash3b
3.09802e-40	0.392575	0.957	0.613	6.47921e-36	1	Pgk1
3.54178e-40	0.421304	0.51	0.2	7.40728e-36	1	Dram1
3.93494e-40	0.436518	0.604	0.262	8.22954e-36	1	Npl
7.96113e-40	0.385819	0.673	0.3	1.66499e-35	1	Myof
1.0317e-39	0.402724	0.752	0.38	2.1577e-35	1	Atp6v1f
1.23645e-39	0.394534	0.568	0.24	2.58591e-35	1	Cnih4
1.38025e-39	0.486611	0.823	0.443	2.88665e-35	1	Dbi
1.41893e-39	0.610565	0.976	0.667	2.96755e-35	1	Cd14
1.4514e-39	0.460577	0.948	0.587	3.03545e-35	1	Rab32
2.18946e-39	0.403972	0.667	0.308	4.57904e-35	1	Mkks
2.63513e-39	0.364842	0.712	0.339	5.51111e-35	1	Mrpl17
2.81662e-39	0.429335	0.89	0.502	5.89068e-35	1	Psma4
2.8654e-39	2.10705	0.401	0.148	5.99269e-35	1	Ccl24
3.00848e-39	0.363343	0.586	0.248	6.29193e-35	1	Marchf8
3.39943e-39	0.46646	0.839	0.463	7.10956e-35	1	Ndufb2
3.40722e-39	0.354904	0.456	0.169	7.12586e-35	1	Chmp6
3.58602e-39	0.464878	0.855	0.457	7.49981e-35	1	Rexo2
4.33886e-39	0.435065	0.515	0.21	9.0743e-35	1	Slc35f6
4.94644e-39	0.430733	0.738	0.378	1.0345e-34	1	Glmp
1.14003e-38	0.525778	0.929	0.596	2.38426e-34	1	Atp2a2
1.48826e-38	0.352066	0.479	0.18	3.11254e-34	1	Mdfic
1.93525e-38	0.486462	0.942	0.631	4.04738e-34	1	Atp5f1b
2.65818e-38	0.419721	0.807	0.439	5.55932e-34	1	Ndufb5
2.81996e-38	0.379975	0.899	0.546	5.89766e-34	1	Ldha
3.17064e-38	0.33701	0.514	0.2	6.63107e-34	1	Dok2
3.18797e-38	0.50195	0.987	0.726	6.66733e-34	1	P4hb
3.27696e-38	0.411957	0.752	0.389	6.85342e-34	1	Psmd1
4.7404e-38	0.46157	0.906	0.548	9.91406e-34	1	Cox5a
5.19879e-38	0.333605	0.465	0.169	1.08727e-33	1	Apex1
5.8442e-38	0.387861	0.461	0.174	1.22226e-33	1	Tex264
6.15139e-38	0.275678	0.344	0.102	1.2865e-33	1	Optn
6.59964e-38	0.490272	0.881	0.507	1.38025e-33	1	Tnfsf13
7.67233e-38	0.397094	0.87	0.505	1.60459e-33	1	Anxa11
1.01731e-37	0.340128	0.566	0.238	2.12761e-33	1	LOC688672
1.14801e-37	0.423912	0.906	0.528	2.40094e-33	1	Atp6v0e1
1.1644e-37	0.257408	0.526	0.206	2.43523e-33	1	Tubb4b
1.18351e-37	0.467557	0.403	0.141	2.47519e-33	1	Gpr84
1.43102e-37	0.390744	0.837	0.471	2.99285e-33	1	Mtch2
1.46999e-37	0.457976	1	0.974	3.07434e-33	1	Actb
1.65153e-37	0.263142	0.42	0.142	3.45401e-33	1	mrpl24
2.14412e-37	0.3193	0.456	0.171	4.48422e-33	1	Slc9a3r1
3.37398e-37	0.314386	0.383	0.127	7.05634e-33	1	Ginm1
3.7884e-37	0.362636	0.743	0.365	7.92307e-33	1	Cd300le
3.88049e-37	0.403068	0.857	0.495	8.11567e-33	1	Rab5if
5.5281e-37	0.382762	0.731	0.365	1.15615e-32	1	Cct3
6.0773e-37	0.39929	0.759	0.398	1.27101e-32	1	Fkbp2
6.40107e-37	0.345091	0.754	0.376	1.33872e-32	1	Cop1
6.77198e-37	0.608976	0.964	0.675	1.41629e-32	1	Ncf1
7.81241e-37	0.330253	0.722	0.352	1.63389e-32	1	Psmc5
7.83196e-37	0.315693	0.571	0.245	1.63798e-32	1	Adprm
9.67489e-37	0.300256	0.262	0.062	2.02341e-32	1	Slco4a1
1.03493e-36	0.279521	0.626	0.27	2.16444e-32	1	Nek6
1.05387e-36	0.354357	0.725	0.36	2.20406e-32	1	Ywhag
1.0558e-36	0.280213	0.571	0.244	2.20809e-32	1	Vps29
1.66272e-36	0.396165	0.642	0.298	3.47741e-32	1	Cd180
1.76242e-36	0.26855	0.758	0.37	3.68591e-32	1	Lrp1
2.07354e-36	0.408612	0.826	0.453	4.33661e-32	1	Tsg101
2.08845e-36	0.301575	0.548	0.225	4.36778e-32	1	Naa20
2.10287e-36	0.300866	0.517	0.213	4.39794e-32	1	Uba5
2.18599e-36	0.37757	0.859	0.508	4.57178e-32	1	Vps35
2.19895e-36	0.29153	0.53	0.216	4.59888e-32	1	Rwdd4
2.50753e-36	0.464762	0.976	0.605	5.24425e-32	1	RGD1559482
3.71592e-36	0.333146	0.559	0.234	7.77148e-32	1	Gga2
3.76715e-36	0.356611	0.74	0.366	7.87862e-32	1	Ssr1
4.21999e-36	0.454357	0.879	0.499	8.82569e-32	1	Acp2
4.69803e-36	0.428827	0.591	0.272	9.82546e-32	1	Pla2g4a
5.09848e-36	0.449006	0.881	0.542	1.0663e-31	1	Nme2
6.2174e-36	0.317376	0.36	0.117	1.30031e-31	1	Slx4ip
6.3315e-36	0.417979	0.803	0.434	1.32417e-31	1	Cops9
6.55253e-36	0.356213	0.519	0.213	1.3704e-31	1	Fdps
6.94494e-36	0.361045	0.644	0.3	1.45247e-31	1	Tnfsf12
1.06864e-35	0.317692	0.387	0.131	2.23495e-31	1	Slc2a6
1.08301e-35	0.394996	0.57	0.252	2.26501e-31	1	Idh1
1.09253e-35	0.416315	0.873	0.509	2.28491e-31	1	Sdhc
1.09917e-35	0.36872	0.579	0.26	2.29879e-31	1	Gng12
1.11364e-35	0.512316	0.83	0.486	2.32906e-31	1	Sdc4
1.18338e-35	0.305149	0.91	0.557	2.47492e-31	1	Fcgr2a
1.21349e-35	0.30354	0.521	0.212	2.53789e-31	1	Ak2
1.26579e-35	0.362461	0.817	0.432	2.64728e-31	1	Emb
1.6945e-35	0.267322	0.371	0.124	3.54388e-31	1	Nipsnap3b
1.9404e-35	0.48083	0.917	0.562	4.05816e-31	1	Hif1a
1.99132e-35	0.318985	0.461	0.179	4.16466e-31	1	G6pc3
2.06205e-35	0.260371	0.45	0.165	4.31257e-31	1	Nr2c2ap
2.29683e-35	0.353048	0.828	0.443	4.80359e-31	1	Metrnl
2.40351e-35	0.378215	0.848	0.472	5.02671e-31	1	Psmb7
2.99154e-35	0.35539	0.68	0.326	6.25651e-31	1	Psmb5
3.06506e-35	0.310461	0.685	0.313	6.41027e-31	1	Gba
3.61671e-35	0.300494	0.839	0.459	7.56398e-31	1	Atp6v1c1
3.68183e-35	0.305328	0.754	0.38	7.70018e-31	1	Tuba1c
4.03348e-35	0.34184	0.779	0.407	8.43562e-31	1	AABR07036007.1
4.85303e-35	0.401264	0.83	0.463	1.01496e-30	1	Hspe1
6.02478e-35	0.29691	0.521	0.216	1.26002e-30	1	Bcap29
6.08481e-35	0.412621	0.45	0.177	1.27258e-30	1	Sqle
1.10611e-34	0.307087	0.618	0.288	2.31331e-30	1	Commd8
1.12715e-34	0.28496	0.495	0.194	2.35732e-30	1	Tmem9b
1.3902e-34	0.424101	0.799	0.449	2.90745e-30	1	LOC103689961
1.39847e-34	0.482364	0.893	0.551	2.92475e-30	1	Pdia6
1.58573e-34	0.327302	0.6	0.273	3.31639e-30	1	Slirp
1.65241e-34	0.37716	0.816	0.457	3.45584e-30	1	Ndufc2
1.73381e-34	0.282505	0.282	0.078	3.62609e-30	1	Parp3
2.18061e-34	0.287253	0.32	0.1	4.56054e-30	1	Tpmt
2.25714e-34	0.302796	0.43	0.161	4.72059e-30	1	Itga5
2.48495e-34	0.314428	0.899	0.455	5.19702e-30	1	Folr2
2.50953e-34	0.475646	0.767	0.424	5.24843e-30	1	Cct6a
2.99427e-34	0.420114	0.973	0.703	6.26221e-30	1	LOC108351137
3.12653e-34	0.308768	0.501	0.201	6.53883e-30	1	Tmem208
3.24717e-34	0.295763	0.515	0.214	6.79114e-30	1	Hs2st1
3.70416e-34	0.390918	0.982	0.691	7.74689e-30	1	Cox6a1
4.20253e-34	0.276994	0.526	0.221	8.78917e-30	1	LOC689574
4.24728e-34	0.415125	0.913	0.577	8.88276e-30	1	Pitpna
4.4374e-34	0.308589	0.694	0.334	9.28039e-30	1	LOC100361008
4.63068e-34	0.413012	0.911	0.579	9.68461e-30	1	Itgb1
4.80184e-34	0.279822	0.658	0.306	1.00426e-29	1	Pygl
4.96118e-34	0.443509	0.893	0.528	1.03758e-29	1	Pnp
5.0578e-34	0.309283	0.505	0.209	1.05779e-29	1	Pigk
6.25707e-34	0.345214	0.45	0.18	1.3086e-29	1	Cpd
7.14161e-34	0.31176	0.675	0.319	1.4936e-29	1	Slc35b1
7.16366e-34	0.324435	0.774	0.395	1.49821e-29	1	Snx1
7.36232e-34	0.295383	0.6	0.275	1.53976e-29	1	Rars1
7.8298e-34	0.452576	0.91	0.546	1.63753e-29	1	Ahnak
7.90132e-34	0.293982	0.731	0.362	1.65248e-29	1	AABR07019061.1
8.5766e-34	0.352688	0.51	0.214	1.79371e-29	1	Nabp1
8.84767e-34	0.384735	0.682	0.337	1.8504e-29	1	Ciao2a
1.06057e-33	0.336113	0.644	0.305	2.21807e-29	1	Dram2
1.19959e-33	0.410485	0.935	0.61	2.50883e-29	1	Sem1
1.29254e-33	0.415044	0.96	0.667	2.70322e-29	1	Ostf1
1.41677e-33	0.278467	0.749	0.38	2.96303e-29	1	Adam17
1.85846e-33	0.303385	0.255	0.067	3.88679e-29	1	Ulbp1
1.96449e-33	0.28046	0.398	0.144	4.10853e-29	1	Qdpr
1.96555e-33	0.431255	0.892	0.536	4.11075e-29	1	Fcgr2b
2.08296e-33	0.373117	0.987	0.783	4.3563e-29	1	Arpc5
2.08516e-33	0.33464	0.741	0.384	4.3609e-29	1	Erp29
2.12301e-33	0.255369	0.754	0.372	4.44006e-29	1	Tcirg1
2.7023e-33	0.39917	0.711	0.368	5.65159e-29	1	Hip1
2.98433e-33	0.331086	0.667	0.312	6.24143e-29	1	Dapk1
3.5327e-33	0.355476	0.689	0.346	7.38828e-29	1	Ostc
4.10633e-33	0.410814	0.83	0.476	8.58798e-29	1	Acsl4
4.20615e-33	0.360193	0.846	0.491	8.79675e-29	1	Rab11a
6.00441e-33	0.387964	0.967	0.633	1.25576e-28	1	LOC100911516
6.39213e-33	0.315297	0.763	0.405	1.33685e-28	1	Psmc6
8.33104e-33	0.277249	0.626	0.287	1.74235e-28	1	Rnh1
8.77989e-33	0.31633	0.722	0.363	1.83623e-28	1	LOC100361067
1.0032e-32	0.311343	0.597	0.274	2.09809e-28	1	Pgrmc1
1.12687e-32	0.416681	0.839	0.472	2.35674e-28	1	Pid1
1.14036e-32	0.376118	0.776	0.436	2.38494e-28	1	Suclg1
1.20523e-32	0.352342	0.49	0.204	2.52062e-28	1	Slc48a1
1.22198e-32	0.353583	0.667	0.327	2.55565e-28	1	AC095947.1
1.24219e-32	0.349024	0.863	0.488	2.59791e-28	1	Slc39a1
1.44167e-32	0.257091	0.349	0.118	3.01511e-28	1	LOC100909912
1.51742e-32	0.300481	0.588	0.268	3.17354e-28	1	Hdhd2
1.53341e-32	0.402609	0.758	0.406	3.20696e-28	1	Plscr1
1.54475e-32	0.308774	0.722	0.365	3.23069e-28	1	RGD1304694
1.56517e-32	0.277253	0.597	0.272	3.27339e-28	1	Rbx1
1.98406e-32	0.314642	0.626	0.294	4.14946e-28	1	Cers5
2.18073e-32	0.310551	0.781	0.419	4.56078e-28	1	Arl8b
2.94593e-32	0.37637	0.655	0.333	6.16112e-28	1	Tcp1
3.04301e-32	0.320463	0.524	0.228	6.36415e-28	1	Ccdc93
3.48576e-32	0.26938	0.405	0.15	7.29012e-28	1	Mras
3.49241e-32	0.398051	0.904	0.522	7.30402e-28	1	Gngt2
3.98263e-32	0.26149	0.474	0.192	8.32927e-28	1	Rbis
5.41544e-32	0.40637	0.935	0.615	1.13259e-27	1	Ppia
6.60933e-32	0.969644	0.275	0.081	1.38228e-27	1	Lpl
8.22384e-32	0.352834	0.566	0.263	1.71993e-27	1	Ap2a2
8.87439e-32	0.26788	0.64	0.3	1.85599e-27	1	Zbtb8os
9.77511e-32	0.378787	0.808	0.456	2.04437e-27	1	Otulinl
1.04764e-31	0.313811	0.553	0.25	2.19104e-27	1	Ndufa3
1.08299e-31	0.278469	0.476	0.194	2.26497e-27	1	Slc37a2
1.20872e-31	-1.69966	0.228	0.463	2.52791e-27	1	Tmem176b
1.29212e-31	0.289963	0.689	0.344	2.70234e-27	1	LOC103693430
1.33454e-31	0.364023	0.363	0.134	2.79106e-27	1	Tmem8a
1.43543e-31	0.255036	0.394	0.144	3.00207e-27	1	Pno1
1.57498e-31	0.316941	0.877	0.533	3.29391e-27	1	Cox17
1.61059e-31	0.314626	0.792	0.421	3.36839e-27	1	Eif1ax
1.67216e-31	0.377671	0.835	0.473	3.49715e-27	1	Man2a1
1.86462e-31	0.779505	0.438	0.189	3.89967e-27	1	Pdpn
2.00034e-31	0.295791	0.772	0.414	4.18351e-27	1	Mdh2
2.18421e-31	0.280278	0.638	0.306	4.56806e-27	1	LOC100362432
2.61524e-31	0.346989	0.718	0.389	5.46952e-27	1	Got2
3.40349e-31	0.25626	0.557	0.249	7.11805e-27	1	Ndufab1
4.59124e-31	0.330467	0.4	0.154	9.60212e-27	1	Iqgap3
4.61227e-31	0.311143	0.741	0.376	9.64611e-27	1	Ilk
4.79355e-31	0.300866	0.749	0.39	1.00252e-26	1	Tbca
4.96431e-31	0.29848	0.749	0.387	1.03824e-26	1	Gsn
5.83116e-31	0.271226	0.761	0.4	1.21953e-26	1	Cisd2
6.17216e-31	0.623442	0.468	0.197	1.29085e-26	1	Tfrc
6.29816e-31	0.318641	0.769	0.414	1.3172e-26	1	Sec11a
6.83475e-31	0.30563	0.553	0.246	1.42942e-26	1	Mboat1
7.04861e-31	0.313687	0.66	0.322	1.47415e-26	1	Calu
7.38006e-31	0.275877	0.696	0.352	1.54346e-26	1	Cst7
8.55312e-31	0.395845	0.962	0.633	1.7888e-26	1	Tkt
9.64336e-31	0.298917	0.298	0.094	2.01681e-26	1	Edil3
1.20494e-30	0.386796	0.801	0.428	2.52001e-26	1	Slc28a2
1.49549e-30	0.334498	0.682	0.348	3.12767e-26	1	Txn2
1.66783e-30	0.339212	0.711	0.371	3.4881e-26	1	Atp6v1h
1.87706e-30	0.392685	0.89	0.517	3.92567e-26	1	Hopx
1.99997e-30	0.388328	0.917	0.576	4.18275e-26	1	Nedd8
2.132e-30	0.316767	0.841	0.491	4.45887e-26	1	Slc3a2
2.14587e-30	0.372225	0.922	0.593	4.48787e-26	1	Ndufb8
2.33784e-30	0.294653	0.716	0.36	4.88935e-26	1	Cox7a2l2
2.34784e-30	0.284816	0.409	0.16	4.91028e-26	1	Xpnpep1
2.34966e-30	0.273555	0.664	0.335	4.91409e-26	1	Lpcat2
2.59393e-30	0.346377	0.736	0.384	5.42495e-26	1	Snrpf
2.74073e-30	0.339285	0.756	0.406	5.73196e-26	1	Rab1b
3.54894e-30	1.32094	0.342	0.128	7.42226e-26	1	Ccl12
3.79608e-30	0.328374	0.403	0.16	7.93911e-26	1	Hpf1
3.83229e-30	0.280208	0.821	0.46	8.01486e-26	1	Micos10
4.28841e-30	0.286859	0.673	0.339	8.96878e-26	1	Parvg
4.45195e-30	0.378682	0.94	0.623	9.3108e-26	1	M6pr
4.98174e-30	0.3282	0.825	0.483	1.04188e-25	1	Psmb2
5.44995e-30	0.280663	0.644	0.304	1.1398e-25	1	Lman2
5.93874e-30	0.370696	0.817	0.478	1.24203e-25	1	Aprt
6.33431e-30	0.661587	0.879	0.542	1.32476e-25	1	Hmox1
6.66386e-30	0.310338	0.524	0.237	1.39368e-25	1	Eea1
6.91925e-30	0.263709	0.401	0.154	1.44709e-25	1	Sfxn3
8.00474e-30	0.257343	0.45	0.183	1.67411e-25	1	Sting1
8.08329e-30	0.27905	0.524	0.234	1.69054e-25	1	Sidt2
8.22306e-30	0.277922	0.353	0.128	1.71977e-25	1	Ap1s1
1.00858e-29	0.264481	0.687	0.348	2.10935e-25	1	Lamtor4
1.07114e-29	0.313759	0.698	0.355	2.24018e-25	1	Atp5po
1.23888e-29	0.270217	0.772	0.411	2.59098e-25	1	Snrpd3
1.24578e-29	0.435688	0.486	0.223	2.60542e-25	1	Yipf1
1.27665e-29	0.260685	0.631	0.299	2.66999e-25	1	Lap3
1.28148e-29	0.320408	0.633	0.312	2.68009e-25	1	Glrx3
1.31823e-29	0.483259	0.362	0.137	2.75695e-25	1	Ass1
1.5274e-29	0.29396	0.555	0.252	3.19441e-25	1	Rad23a
1.93423e-29	0.3085	0.653	0.336	4.04524e-25	1	Usp14
2.08552e-29	0.300977	0.754	0.402	4.36166e-25	1	Hsd17b11
2.28926e-29	0.262396	0.62	0.301	4.78775e-25	1	Dnajb11
2.35334e-29	0.33866	0.839	0.473	4.92177e-25	1	Sh3bgrl3
2.37583e-29	0.275278	0.667	0.336	4.9688e-25	1	Myo5a
2.52896e-29	0.392119	0.949	0.639	5.28907e-25	1	Gns
4.06761e-29	0.321719	0.618	0.302	8.507e-25	1	Surf4
4.33126e-29	0.670644	0.763	0.489	9.0584e-25	1	Cxcl1
4.86575e-29	0.2606	0.539	0.25	1.01762e-24	1	Psmg4
5.50072e-29	0.328966	0.91	0.565	1.15042e-24	1	Uqcrb
6.51411e-29	0.2589	0.859	0.51	1.36236e-24	1	Psme2
6.68337e-29	0.289497	0.779	0.42	1.39776e-24	1	Zmat2
7.01828e-29	0.286622	0.526	0.241	1.4678e-24	1	Tnfaip2
7.34569e-29	0.299461	0.767	0.415	1.53628e-24	1	Fxyd5
7.76296e-29	0.273158	0.573	0.272	1.62355e-24	1	Pfdn1
8.43737e-29	0.311235	0.756	0.401	1.76459e-24	1	Psma1
8.84028e-29	0.268869	0.552	0.254	1.84886e-24	1	Psmd6
9.62197e-29	0.417454	0.986	0.716	2.01234e-24	1	Scpep1
9.86125e-29	0.345348	0.702	0.367	2.06238e-24	1	Degs1
1.05149e-28	0.273647	0.711	0.373	2.19908e-24	1	Vdac3
1.06035e-28	0.35126	0.599	0.297	2.21761e-24	1	Herc1
1.23345e-28	0.258802	0.579	0.275	2.57963e-24	1	Gsap
1.2775e-28	0.258524	0.848	0.488	2.67177e-24	1	Pdcd6
1.49969e-28	0.342591	0.908	0.597	3.13646e-24	1	S100a11
1.6935e-28	0.291035	0.781	0.434	3.54178e-24	1	Uqcr10
2.03876e-28	0.297307	0.497	0.226	4.26386e-24	1	Aldh3a2
2.77014e-28	0.323935	0.893	0.573	5.79347e-24	1	LOC691807
2.77579e-28	0.31708	0.539	0.253	5.80529e-24	1	AABR07031491.2
2.80512e-28	0.398463	0.304	0.105	5.86662e-24	1	Serpinb8
2.85428e-28	0.283319	0.803	0.455	5.96945e-24	1	Cycs
3.02203e-28	0.388178	0.951	0.658	6.32027e-24	1	Ppial4d
3.13719e-28	0.275244	0.779	0.412	6.56111e-24	1	Flna
3.15636e-28	0.26049	0.651	0.33	6.60122e-24	1	Polr2g
3.49806e-28	0.25396	0.582	0.274	7.31583e-24	1	Lamtor3
3.75602e-28	0.275974	0.523	0.239	7.85534e-24	1	Smdt1
3.90066e-28	0.300886	0.709	0.37	8.15785e-24	1	Ndufv2
4.0411e-28	0.288842	0.772	0.417	8.45155e-24	1	Cndp2
4.46176e-28	0.283998	0.846	0.5	9.33133e-24	1	Psmb6
4.66955e-28	0.330221	0.911	0.617	9.76591e-24	1	Anxa1
5.77316e-28	0.351615	0.933	0.617	1.2074e-23	1	Psma3l
6.41037e-28	0.366717	0.951	0.646	1.34067e-23	1	Cox6b1
7.14628e-28	0.312851	0.691	0.355	1.49457e-23	1	Ndufa2
7.34301e-28	0.345801	0.913	0.58	1.53572e-23	1	Atp5f1c
7.5636e-28	0.264384	0.756	0.41	1.58185e-23	1	Rtraf
8.56781e-28	0.281861	0.517	0.234	1.79187e-23	1	Clptm1l
8.98009e-28	0.257899	0.566	0.273	1.8781e-23	1	Cox16
9.17159e-28	0.252506	0.358	0.134	1.91815e-23	1	Tspan5
9.35737e-28	0.297428	0.788	0.459	1.957e-23	1	Psmc1
9.72989e-28	0.279597	0.333	0.122	2.03491e-23	1	Htatip2
1.02441e-27	0.36347	0.928	0.586	2.14244e-23	1	Akr1a1
1.41632e-27	0.330959	0.854	0.515	2.96209e-23	1	Psmb4
1.42127e-27	0.26139	0.597	0.29	2.97245e-23	1	RGD1562987
1.67686e-27	0.284251	0.866	0.53	3.50698e-23	1	Vapa
1.85816e-27	0.301427	0.591	0.292	3.88615e-23	1	Tubb2a
1.96634e-27	0.265351	0.667	0.341	4.11241e-23	1	Hpcal1
2.12127e-27	0.377338	0.942	0.661	4.43642e-23	1	Cast
2.33979e-27	0.295382	0.698	0.366	4.89345e-23	1	Atp5mc1
2.54658e-27	0.297693	0.49	0.225	5.32592e-23	1	Tp53inp2
2.74159e-27	0.324317	0.906	0.591	5.73376e-23	1	Reep5
2.77753e-27	0.254067	0.468	0.209	5.80892e-23	1	Slc44a2
3.13151e-27	0.287015	0.617	0.312	6.54923e-23	1	Camk2d
3.45381e-27	0.27096	0.796	0.434	7.22329e-23	1	Hspd1
3.72177e-27	0.371851	0.973	0.755	7.78371e-23	1	Myl12a
4.01683e-27	0.286139	0.64	0.319	8.40079e-23	1	Uqcrq
4.12108e-27	0.292355	0.676	0.356	8.61883e-23	1	Tpm4
4.17699e-27	0.272483	0.714	0.377	8.73576e-23	1	Ola1
4.81995e-27	0.420264	0.986	0.811	1.00804e-22	1	Calr
4.99042e-27	0.412827	0.288	0.098	1.0437e-22	1	Cd8a
5.00231e-27	0.27792	0.725	0.396	1.04618e-22	1	Ap2b1
5.43935e-27	0.268733	0.785	0.431	1.13759e-22	1	Tm9sf2
5.65423e-27	0.283293	0.557	0.269	1.18253e-22	1	Stx6
7.68588e-27	0.275674	0.736	0.391	1.60742e-22	1	Slamf9
7.69172e-27	0.292059	0.835	0.487	1.60865e-22	1	Dync1i2
8.78231e-27	0.358093	0.922	0.63	1.83673e-22	1	Psma6
1.16679e-26	0.254976	0.716	0.383	2.44023e-22	1	Cox5b
1.24642e-26	0.31191	0.863	0.519	2.60676e-22	1	Arhgdia
1.28728e-26	0.315295	0.852	0.513	2.69221e-22	1	Cebpa
1.32208e-26	0.268614	0.763	0.424	2.765e-22	1	Erh
1.35576e-26	0.276487	0.939	0.595	2.83543e-22	1	Hck
1.57892e-26	0.258892	0.976	0.735	3.30215e-22	1	Bcl2a1
1.6851e-26	0.33993	0.438	0.191	3.52423e-22	1	Emp1
1.6868e-26	0.269383	0.358	0.141	3.52776e-22	1	Slc11a2
1.77772e-26	0.326153	0.503	0.234	3.71792e-22	1	Cemip2
2.30948e-26	0.621108	0.356	0.149	4.83005e-22	1	Thbs1
3.00595e-26	0.356908	0.441	0.2	6.28665e-22	1	AABR07059308.1
3.17715e-26	0.32416	0.492	0.225	6.6447e-22	1	Tmem86a
4.02854e-26	0.36883	0.944	0.688	8.42528e-22	1	Eif5a
4.21641e-26	0.297637	0.895	0.581	8.81821e-22	1	Sec61g
4.5103e-26	0.294713	0.28	0.095	9.43284e-22	1	Csf1
5.90519e-26	0.25449	0.627	0.313	1.23501e-21	1	Rab31
7.62394e-26	0.321891	0.98	0.714	1.59447e-21	1	Lamp1
8.68267e-26	0.342434	0.586	0.297	1.81589e-21	1	Cyp51
8.8648e-26	0.252991	0.765	0.431	1.85398e-21	1	Hypk
1.13179e-25	0.266866	0.776	0.432	2.36702e-21	1	Rpn2
1.33808e-25	0.312936	0.725	0.39	2.79846e-21	1	Ssr2
1.41373e-25	0.306825	0.868	0.537	2.95667e-21	1	Eef1d
1.53719e-25	0.280867	0.345	0.133	3.21487e-21	1	Pdgfa
1.82239e-25	0.279388	0.492	0.232	3.81134e-21	1	Agtrap
1.96148e-25	0.371172	0.597	0.3	4.10224e-21	1	Sgk1
2.01569e-25	0.273298	0.687	0.368	4.21562e-21	1	Vdac1
3.23157e-25	-2.31629	0.074	0.274	6.75851e-21	1	Igfbp4
3.37459e-25	-4.23413	0.159	0.355	7.05762e-21	1	Bpifa1
4.35147e-25	0.397959	1	0.813	9.10067e-21	1	Lcp1
6.11141e-25	0.274741	0.698	0.377	1.27814e-20	1	Uqcr11
6.30508e-25	-1.27757	0.175	0.381	1.31864e-20	1	Tmem176a
6.97961e-25	0.344634	0.767	0.432	1.45972e-20	1	Lgals3bp
7.61309e-25	0.32467	0.785	0.449	1.5922e-20	1	Sdhb
7.65852e-25	0.254166	0.816	0.471	1.6017e-20	1	Atp5f1a
7.80894e-25	0.262371	0.758	0.432	1.63316e-20	1	Manf
9.00853e-25	0.296096	0.855	0.504	1.88404e-20	1	Atp5mf
1.06632e-24	0.256391	0.633	0.326	2.2301e-20	1	Slc7a7
1.0939e-24	0.250064	0.629	0.323	2.28779e-20	1	Clip1
1.09743e-24	0.318312	0.995	0.829	2.29517e-20	1	Rac1
1.11665e-24	0.26661	0.582	0.294	2.33537e-20	1	Pa2g4
1.79402e-24	0.264688	0.561	0.276	3.75201e-20	1	Sdf2l1
1.89191e-24	0.361995	0.971	0.75	3.95673e-20	1	Atp1b3
2.16153e-24	0.319106	0.497	0.237	4.52062e-20	1	Il4r
2.36943e-24	-1.00328	0.933	0.872	4.95544e-20	1	Ubc
2.42696e-24	0.306403	0.94	0.65	5.07574e-20	1	Vdac2
2.78579e-24	0.30137	0.693	0.391	5.82621e-20	1	Krtcap2
3.21015e-24	0.291974	0.899	0.564	6.71371e-20	1	Atp6v0d1
4.27149e-24	0.317757	0.901	0.581	8.9334e-20	1	Il1rn
4.40917e-24	0.25669	0.74	0.411	9.22134e-20	1	Ddost
5.50574e-24	-1.416	0.723	0.723	1.15147e-19	1	Btg2
5.54569e-24	0.298949	0.915	0.57	1.15983e-19	1	Rnaset2
5.65276e-24	0.332447	0.917	0.626	1.18222e-19	1	Tmed2
5.98433e-24	0.258161	0.823	0.485	1.25156e-19	1	Gspt1
6.8528e-24	0.25095	0.81	0.463	1.43319e-19	1	Pdcd6ip
7.5695e-24	0.361904	0.998	0.821	1.58309e-19	1	Gpx1
8.34498e-24	0.37079	0.783	0.466	1.74527e-19	1	Anxa5
1.49238e-23	0.305806	0.438	0.204	3.12117e-19	1	Cd38
1.60948e-23	0.369267	0.984	0.778	3.36606e-19	1	Slc25a5
1.6192e-23	0.261475	0.864	0.522	3.3864e-19	1	Cd302
1.66915e-23	0.318337	0.821	0.483	3.49087e-19	1	Glod4
1.99908e-23	0.342395	0.996	0.775	4.18088e-19	1	Glul
2.57874e-23	0.314372	0.902	0.57	5.39318e-19	1	Atp5pd
3.04904e-23	0.386901	0.575	0.304	6.37677e-19	1	Insig1
3.94262e-23	0.250055	0.492	0.237	8.2456e-19	1	Sars1
4.08574e-23	0.257553	0.618	0.334	8.54491e-19	1	Gna12
4.10674e-23	0.297857	0.731	0.415	8.58883e-19	1	Pon2
4.30645e-23	0.29423	0.917	0.602	9.00652e-19	1	Eif3c
4.53853e-23	-1.62817	0.203	0.388	9.49188e-19	1	Tf
4.80224e-23	0.261022	0.863	0.535	1.00434e-18	1	Atp5pf
5.30801e-23	0.29338	0.906	0.564	1.11012e-18	1	Tmed10
5.81156e-23	-1.1463	0.864	0.828	1.21543e-18	1	AC134224.1
8.14338e-23	0.255806	0.769	0.437	1.70311e-18	1	Siglec5
1.06817e-22	0.34075	0.908	0.627	2.23397e-18	1	Ndfip1
1.21671e-22	-0.432735	0.731	0.378	2.54462e-18	1	Mcemp1
1.29931e-22	0.260295	0.374	0.164	2.71737e-18	1	Pon3
2.19154e-22	0.310666	1	0.992	4.58338e-18	1	Fth1
2.33713e-22	0.253007	0.837	0.519	4.88788e-18	1	Rtn4
3.96765e-22	0.296407	0.779	0.484	8.29795e-18	1	Rin2
5.28641e-22	0.30584	0.315	0.13	1.1056e-17	1	Cd300lb
8.88153e-22	-0.754247	0.987	0.919	1.85748e-17	1	AY172581.9
9.01173e-22	0.313383	0.72	0.419	1.88471e-17	1	Twf1
9.96069e-22	0.263532	0.893	0.555	2.08318e-17	1	Tmed9
1.12823e-21	0.270736	0.879	0.562	2.35957e-17	1	AABR07053749.2
1.22632e-21	-1.91186	0.074	0.253	2.56472e-17	1	C1qc
1.23034e-21	-0.596306	0.998	0.916	2.57314e-17	1	Itm2b
1.31746e-21	0.258131	0.993	0.788	2.75533e-17	1	Msn
1.3235e-21	0.832713	0.459	0.241	2.76796e-17	1	RGD1565355
1.3874e-21	0.270077	0.427	0.2	2.90161e-17	1	AABR07006269.1
2.50497e-21	0.345616	0.971	0.734	5.23889e-17	1	Clta
2.59834e-21	0.403541	0.505	0.266	5.43416e-17	1	Ccl4
4.02019e-21	0.296792	0.492	0.245	8.40783e-17	1	Idi1
4.15704e-21	0.254906	0.873	0.559	8.69404e-17	1	Septin2
7.79794e-21	0.281076	0.951	0.657	1.63086e-16	1	Lamp2
9.21484e-21	-0.44165	0.91	0.575	1.92719e-16	1	Slpi
1.20124e-20	0.418099	0.403	0.186	2.51226e-16	1	LOC100360087
1.80831e-20	0.254275	0.897	0.6	3.7819e-16	1	Cct4
1.82724e-20	0.287616	0.982	0.756	3.82148e-16	1	Atp5f1e
2.49759e-20	0.303564	0.958	0.67	5.22347e-16	1	Ifi30
3.34641e-20	-1.94234	0.148	0.321	6.99869e-16	1	Errfi1
3.39438e-20	0.296435	0.928	0.619	7.09901e-16	1	Atp5mg
5.22808e-20	-2.43471	0.108	0.281	1.0934e-15	1	Sparc
5.42464e-20	0.307325	0.957	0.681	1.13451e-15	1	Wdr1
5.60366e-20	-0.275146	0.374	0.165	1.17195e-15	1	Mmp9
6.73814e-20	0.273595	0.955	0.654	1.40921e-15	1	Snx5
7.79319e-20	0.394738	0.664	0.408	1.62987e-15	1	Anxa3
7.84602e-20	-1.59083	0.085	0.251	1.64092e-15	1	Ifitm3
1.2448e-19	-1.07561	0.944	0.88	2.60338e-15	1	Zfp36
1.47775e-19	0.37255	1	0.763	3.09056e-15	1	Cybb
4.48956e-19	0.2869	0.984	0.738	9.38947e-15	1	Capzb
6.18812e-19	-2.66732	0.181	0.338	1.29418e-14	1	Col1a1
6.68403e-19	0.270873	0.807	0.495	1.3979e-14	1	Ms4a6a
1.1947e-18	0.268139	0.892	0.591	2.4986e-14	1	Psma7
1.79155e-18	0.290161	0.987	0.771	3.74684e-14	1	Cox6c
2.17921e-18	0.280644	1	0.98	4.55761e-14	1	Tmsb4x
6.11306e-18	-0.633113	1	0.966	1.27848e-13	1	H3f3a
7.85567e-18	0.273183	0.989	0.8	1.64293e-13	1	Canx
9.84484e-18	-0.420386	0.725	0.428	2.05895e-13	1	Cd274
1.10055e-17	-1.6435	0.627	0.352	2.30169e-13	1	S100a8
2.20572e-17	-2.14487	0.105	0.258	4.61305e-13	1	Col3a1
2.21837e-17	-1.04539	0.835	0.768	4.63951e-13	1	Zfp36l1
3.22282e-17	0.259288	0.948	0.666	6.74021e-13	1	Btf3
4.78443e-17	-1.98202	0.313	0.439	1.00062e-12	1	Egr1
3.19666e-16	0.266979	0.993	0.803	6.6855e-12	1	Ywhae
3.98931e-16	-2.19582	0.325	0.469	8.34325e-12	1	Cd74
9.77643e-16	0.349435	1	0.92	2.04464e-11	1	AABR07054189.1
1.08918e-15	-1.42594	0.414	0.526	2.27792e-11	1	Ccl6
4.22033e-15	0.343905	0.781	0.509	8.82639e-11	1	Tgfbi
2.74682e-14	-2.44424	0.199	0.336	5.7447e-10	1	RT1-Db1
3.32015e-14	-1.16546	0.557	0.58	6.94376e-10	1	Txnip
4.87285e-14	-0.34736	1	0.992	1.01911e-09	1	B2m
5.96862e-14	-0.893046	0.915	0.823	1.24828e-09	1	Jund
2.91633e-13	-0.287005	0.783	0.533	6.09922e-09	1	Ccl3
6.37613e-13	-2.36437	0.3	0.417	1.3335e-08	1	RT1-Ba
6.43209e-12	-0.330265	0.476	0.265	1.34521e-07	1	Ero1a
7.95705e-12	-0.308662	1	0.948	1.66414e-07	1	Mt-cyb
8.73578e-12	-0.554369	0.962	0.873	1.827e-07	1	Ddx5
9.72778e-12	-0.707308	0.812	0.709	2.03447e-07	1	Clec2g
1.67878e-11	-1.15237	0.544	0.572	3.51101e-07	1	Nr4a1
2.08378e-11	-0.434993	1	0.963	4.35802e-07	1	Ubb
2.83914e-11	-0.54937	1	0.989	5.93777e-07	1	AY172581.24
6.05872e-11	-0.590448	0.897	0.767	1.26712e-06	1	Ucp2
6.20146e-11	-0.37604	0.588	0.37	1.29697e-06	1	Osm
1.34194e-10	-0.346342	0.421	0.246	2.80654e-06	1	LOC691143
2.06692e-10	-2.38952	0.304	0.394	4.32276e-06	1	RT1-Da
3.01642e-10	-0.343681	0.591	0.343	6.30854e-06	1	Tspo
4.01774e-10	-1.42727	0.295	0.387	8.40271e-06	1	Fgl2
5.96654e-10	-2.13182	0.772	0.671	1.24784e-05	1	Cst3
8.32302e-10	-0.960537	0.499	0.524	1.74068e-05	1	Sik1
1.68102e-09	-0.957134	0.81	0.725	3.5157e-05	1	Junb
4.31399e-09	-0.280606	0.427	0.247	9.02229e-05	1	MGC105649
4.64377e-09	-0.887744	0.74	0.682	9.71198e-05	1	Pnrc1
5.25251e-09	-1.14016	0.593	0.36	0.000109851	1	LOC100359515
1.1541e-08	-0.352604	0.712	0.454	0.000241368	1	Ndel1
9.79927e-08	-0.2559	0.331	0.188	0.00204942	1	Rlf
1.17238e-07	-0.287157	1	0.88	0.00245192	1	Mt-nd3
2.19413e-07	-0.7986	0.897	0.828	0.0045888	1	Dusp1
3.1524e-07	-0.509208	0.635	0.401	0.00659294	1	Plin2
4.49229e-07	-0.289583	0.919	0.614	0.00939518	1	Adgre1
4.6141e-07	-0.303049	0.595	0.376	0.00964993	1	Arhgap25
7.22025e-07	-0.273394	0.271	0.163	0.0151004	1	Lcn2
7.76312e-07	-0.436778	0.542	0.334	0.0162358	1	Ccr1
1.00158e-06	-0.293585	0.998	0.926	0.020947	1	Mt-nd4
1.14021e-06	-0.256806	0.394	0.244	0.0238464	1	Rpp14
1.47935e-06	-0.406589	0.948	0.787	0.0309391	1	Ctsh
1.98826e-06	-0.517322	0.512	0.336	0.0415824	1	Oasl
2.822e-06	-0.908665	0.814	0.716	0.0590192	1	Jun
3.8847e-06	-0.994366	0.542	0.506	0.0812446	1	Ier2
4.0417e-06	-0.275899	0.288	0.174	0.0845281	1	Tmem140
5.12352e-06	-0.855012	0.736	0.653	0.107153	1	Fos
5.47153e-06	-0.286323	0.533	0.343	0.114432	1	LOC680491
6.1685e-06	-0.35309	0.729	0.485	0.129008	1	Tnip1
9.30288e-06	-0.256696	0.42	0.271	0.19456	1	Ankrd12
1.48159e-05	-1.33303	0.575	0.535	0.309861	1	Atf3
1.49368e-05	-0.302214	0.615	0.418	0.312389	1	P4ha1
1.69722e-05	-0.441212	0.494	0.32	0.354957	1	Chi3l1
3.83244e-05	-0.290706	0.465	0.306	0.801517	1	Irf8
4.74274e-05	-2.05772	0.351	0.225	0.991898	1	S100a9
5.62967e-05	-0.764837	0.344	0.358	1	1	Spint2
5.83264e-05	-0.340916	0.418	0.275	1	1	Cwc25
7.39016e-05	-0.258611	0.474	0.308	1	1	Aff4
0.000168008	-0.346263	0.382	0.253	1	1	Mboat7l1
0.000181003	-0.278694	0.732	0.483	1	1	C3
0.000246043	-0.255214	0.336	0.227	1	1	Lilrb2
0.000250846	-0.275158	0.481	0.324	1	1	Kras
0.000299323	-0.270759	0.627	0.442	1	1	Rb1cc1
0.000310018	-0.250243	0.412	0.277	1	1	Utp3
0.000326602	-0.271336	0.533	0.369	1	1	Arhgap9
0.000368202	-0.486146	0.685	0.458	1	1	Ifrd1
0.000379078	-0.252856	0.678	0.45	1	1	Arap1
0.000469936	-0.290983	0.618	0.423	1	1	Tgif1
0.000542859	-0.294371	0.441	0.296	1	1	Zc3hav1
0.000596769	-0.287126	0.351	0.235	1	1	Arhgap30
0.000616029	-0.475261	0.618	0.418	1	1	Clec4d
0.000665955	-0.278046	0.344	0.234	1	1	Mrps6
0.000709907	-0.25378	0.474	0.317	1	1	Zc3h7a
0.000716674	-0.436906	0.644	0.441	1	1	Ebi3
0.000722903	-0.322922	0.631	0.423	1	1	Ppp1r15a
0.000856092	-0.265626	0.401	0.271	1	1	C1galt1
0.000858951	-0.352926	0.439	0.294	1	1	Alkbh5
0.000981619	-0.528213	0.568	0.407	1	1	Fbxl5
0.00103324	-0.252678	0.579	0.403	1	1	Rock2
0.0010819	-0.761014	0.712	0.613	1	1	Stk17b
0.00112437	-0.356474	0.438	0.308	1	1	Mxd1
0.00132479	-0.278475	0.486	0.327	1	1	Ddx17
0.00132681	-2.48154	0.222	0.254	1	1	Ifit3
0.00143418	-0.370534	0.333	0.228	1	1	Cdc42ep3
0.00146094	-0.584491	0.857	0.713	1	1	Zfp36l2
0.00147723	-0.251267	0.454	0.31	1	1	Ctcf
0.0016468	-1.0641	0.604	0.533	1	1	Nudt4
0.00166183	-0.268027	0.378	0.263	1	1	Nuak2
0.00167151	-0.4872	0.575	0.39	1	1	Max
0.0018418	-0.440517	0.535	0.376	1	1	Ogfrl1
0.00184551	-0.676293	0.499	0.46	1	1	Clk1
0.00186389	-0.664853	0.239	0.273	1	1	Marcksl1
0.00193908	-0.311335	0.904	0.671	1	1	Clec7a
0.00233083	-0.500883	0.843	0.727	1	1	Btg1
0.00237076	-0.288562	0.709	0.486	1	1	Synj1
0.00238142	-0.265629	0.26	0.174	1	1	Sp2
0.00249269	-0.28648	0.501	0.344	1	1	Hmgn1
0.00254644	-0.861787	0.864	0.724	1	1	Atf4
0.00267239	-0.703795	0.353	0.353	1	1	Ypel3
0.00271958	-0.278913	0.541	0.374	1	1	Ddx3
0.00278558	-0.272984	0.259	0.176	1	1	Prkrip1
0.00331159	-0.29172	0.828	0.581	1	1	Glipr1
0.00370264	-0.30283	0.785	0.574	1	1	Rsrp1
0.00385286	-0.313116	0.537	0.374	1	1	Tnfrsf1a
0.00389515	-0.330907	0.703	0.497	1	1	Pten
0.00396259	-0.638338	0.526	0.472	1	1	RT1-A1
0.00504078	-0.322642	0.309	0.213	1	1	Dnajb6
0.00506807	-0.559712	0.814	0.649	1	1	LOC100911664
0.00512892	-0.533699	0.519	0.361	1	1	Oasl2
0.00562036	-0.622542	0.928	0.72	1	1	Tax1bp1
0.00563373	-0.263071	0.356	0.254	1	1	Gfpt1
0.00587962	-0.2757	0.539	0.372	1	1	Anp32e
0.00605074	-0.295909	0.958	0.819	1	1	Rps27
0.00616586	-0.348224	0.282	0.201	1	1	Slc7a6os
0.0063744	-0.30876	0.575	0.408	1	1	Ap1s2
0.0063838	-0.300433	0.394	0.281	1	1	Chd2
0.00689408	-0.471458	0.38	0.266	1	1	Gbp2
0.00718591	-0.313065	0.432	0.304	1	1	Baz1a
0.00750751	-0.326732	0.463	0.333	1	1	Tgfbr1
0.00752333	-0.801032	0.571	0.503	1	1	Alox5ap
0.00757401	-0.549501	0.255	0.274	1	1	Fam107b
0.00766223	-0.267069	0.66	0.467	1	1	Sf1
0.00790418	-0.491293	0.832	0.687	1	1	Son
0.00821457	-0.622611	0.754	0.547	1	1	Map4k4
0.00834916	-1.35916	0.595	0.512	1	1	Fosb
0.00910615	-0.255487	0.396	0.279	1	1	Sh2b3
0.00928097	-0.343431	0.682	0.475	1	1	Syf2
0.00930851	-0.268125	0.434	0.306	1	1	Git2
0.00951258	-1.60018	0.712	0.588	1	1	Slfn4
0.00999485	-0.47722	0.53	0.374	1	1	Id2
3.40274e-186	3.13823	0.685	0.075	7.11648e-182	2	Fcnb
5.97385e-120	2.21441	0.961	0.467	1.24937e-115	2	Plac8
3.88948e-97	1.59616	0.973	0.625	8.13445e-93	2	S100a10
1.49984e-93	1.2203	1	0.926	3.13676e-89	2	Calm1
5.92072e-91	1.82965	0.915	0.43	1.23826e-86	2	Fn1
9.02472e-88	1.85561	0.933	0.5	1.88743e-83	2	Vcan
6.31438e-85	1.307	0.994	0.697	1.32059e-80	2	S100a4
6.50116e-80	1.2034	0.955	0.578	1.35965e-75	2	Lsp1
4.9967e-78	1.26267	0.985	0.645	1.04501e-73	2	RGD1559482
5.74885e-78	1.44816	0.758	0.296	1.20231e-73	2	Chi3l1
3.98654e-73	1.33498	0.967	0.691	8.33744e-69	2	S100a6
2.86966e-72	1.29662	0.964	0.733	6.00161e-68	2	Anxa2
2.10442e-68	0.894268	1	0.977	4.40119e-64	2	LOC100361457
2.97513e-68	1.09047	0.727	0.306	6.2222e-64	2	Trem1
9.02285e-68	1.99776	0.933	0.609	1.88704e-63	2	Slpi
1.3924e-63	1.16692	0.924	0.595	2.91207e-59	2	Gda
7.51053e-63	0.654332	0.985	0.701	1.57075e-58	2	Srgn
1.10662e-58	1.051	0.6	0.226	2.31438e-54	2	RGD1562667
2.04703e-51	1.02839	0.976	0.702	4.28116e-47	2	Cd14
3.01106e-50	1.18578	0.782	0.428	6.29733e-46	2	Bcat1
4.03941e-49	0.960653	0.406	0.106	8.44802e-45	2	Cfb
9.59916e-49	-2.9085	0.336	0.666	2.00757e-44	2	Apoe
3.92421e-48	0.856304	0.982	0.719	8.2071e-44	2	Prdx5
7.09658e-48	1.06961	0.894	0.575	1.48418e-43	2	Fcgr2b
1.44492e-45	0.981278	0.797	0.492	3.02191e-41	2	Metrnl
1.81792e-43	0.719765	0.973	0.76	3.802e-39	2	Gmfg
5.77605e-43	0.997208	0.679	0.335	1.208e-38	2	Ccr1
1.96849e-42	0.750624	0.358	0.09	4.11691e-38	2	Itgb7
2.23784e-42	0.940424	0.748	0.436	4.68021e-38	2	Snx10
3.84432e-42	1.09984	0.47	0.172	8.04e-38	2	Rtp3
4.21269e-42	0.521676	1	0.95	8.81041e-38	2	H3f3c
6.11139e-42	0.665395	1	0.977	1.27814e-37	2	Actb
1.15081e-40	0.998183	0.664	0.342	2.4068e-36	2	Upp1
6.59517e-40	1.56403	0.548	0.244	1.37931e-35	2	LOC691143
1.63987e-39	0.775444	0.809	0.525	3.42963e-35	2	Pkm
4.04985e-39	0.854945	0.73	0.418	8.46987e-35	2	Lrp1
4.22865e-39	0.892256	0.876	0.609	8.84379e-35	2	Hif1a
4.54664e-39	1.04659	0.782	0.448	9.50884e-35	2	Mnda
1.29689e-38	1.25164	0.367	0.108	2.71231e-34	2	LOC24906
2.02892e-37	0.807251	0.885	0.6	4.24328e-33	2	Glipr1
3.70277e-37	0.827076	0.755	0.45	7.74397e-33	2	Coro1a
5.42906e-37	0.674937	0.864	0.566	1.13543e-32	2	Fgr
1.9819e-36	0.870503	0.785	0.472	4.14494e-32	2	Slc28a2
5.59507e-36	0.772458	0.582	0.283	1.17015e-31	2	Lilrb3a
1.5721e-35	0.656341	0.982	0.81	3.28789e-31	2	Ptprc
3.15955e-35	1.05922	0.633	0.366	6.60788e-31	2	Cd59
1.53403e-34	0.533587	0.985	0.833	3.20826e-30	2	Tyrobp
2.57757e-34	0.696478	0.909	0.638	5.39073e-30	2	Hck
3.15585e-34	0.699281	0.424	0.168	6.60014e-30	2	Cd300c2
4.06446e-34	0.659293	0.909	0.669	8.50041e-30	2	AABR07044711.1
6.43044e-34	0.644204	0.982	0.812	1.34486e-29	2	Msn
6.70497e-34	0.66642	0.982	0.856	1.40228e-29	2	Sod2
1.35936e-33	-1.26624	0.285	0.592	2.84297e-29	2	Vat1
2.35476e-33	0.773128	0.985	0.769	4.92475e-29	2	Vim
6.44543e-33	0.893095	0.733	0.468	1.348e-28	2	Ccr5
9.66294e-32	0.949547	0.585	0.313	2.02091e-27	2	Crip1
2.19763e-31	-1.08251	0.088	0.43	4.59613e-27	2	Hmgn1
2.64448e-31	0.962015	0.636	0.371	5.53066e-27	2	Arl5c
4.22982e-31	0.638928	0.842	0.595	8.84624e-27	2	Ldha
1.40556e-30	0.644513	0.782	0.468	2.93958e-26	2	Cfp
3.04234e-29	1.14491	0.273	0.077	6.36274e-25	2	Prg4
7.54969e-29	0.673487	0.897	0.655	1.57894e-24	2	Hcls1
1.64188e-28	0.517323	0.991	0.865	3.43384e-24	2	Arhgdib
1.79606e-28	0.973019	0.615	0.346	3.75628e-24	2	Tgm2
1.94325e-28	0.796213	0.752	0.506	4.06411e-24	2	Anxa5
6.02169e-28	0.623601	0.939	0.719	1.25938e-23	2	Itgb2
6.17062e-28	0.66876	0.803	0.506	1.29052e-23	2	Ly6e
9.33762e-28	1.06239	0.715	0.444	1.95287e-23	2	Dusp2
9.53123e-28	0.622639	0.715	0.424	1.99336e-23	2	Clec4d
1.18033e-27	-1.3303	0.097	0.403	2.46854e-23	2	Ms4a7
1.59039e-27	0.720736	0.842	0.581	3.32614e-23	2	Cd44
2.02956e-27	0.493553	0.991	0.897	4.24461e-23	2	Pfn1
3.77721e-27	-1.04308	0.176	0.494	7.89966e-23	2	Hexb
6.54816e-27	0.369942	0.997	0.944	1.36948e-22	2	Rps9
6.88659e-27	-1.00971	0.212	0.535	1.44026e-22	2	Plscr1
1.65369e-26	0.480117	0.973	0.819	3.45853e-22	2	H3f3b
2.44149e-26	0.257545	0.876	0.621	5.10614e-22	2	Il1rn
5.43312e-26	0.513637	0.891	0.653	1.13628e-21	2	Glrx
1.43239e-25	0.562222	0.912	0.69	2.9957e-21	2	Lyn
1.80859e-25	0.53742	0.952	0.737	3.78249e-21	2	LOC108351137
1.93265e-25	0.842616	0.955	0.862	4.04195e-21	2	Hspa5
2.76271e-25	0.70275	0.706	0.44	5.77792e-21	2	Ehd1
2.82011e-25	-1.82804	0.164	0.447	5.89797e-21	2	Tmem176b
4.77785e-25	0.659398	0.691	0.454	9.9924e-21	2	Ptpn1
9.46242e-25	0.749254	0.594	0.358	1.97897e-20	2	Fyn
1.11779e-24	0.575519	0.776	0.558	2.33775e-20	2	Ezr
1.78166e-24	0.690186	0.515	0.256	3.72616e-20	2	RGD1565355
2.69235e-24	0.812328	0.394	0.182	5.63079e-20	2	Agpat4
2.95642e-24	-0.881277	0.133	0.438	6.18307e-20	2	Ppt1
3.54087e-24	0.587046	0.97	0.875	7.40537e-20	2	Hspa8
1.40827e-23	-1.98303	0.215	0.503	2.94526e-19	2	Rgs1
1.73837e-23	0.60896	0.673	0.419	3.63562e-19	2	Cd300le
5.21994e-23	0.512464	0.6	0.369	1.0917e-18	2	Tspo
9.60966e-23	0.767374	0.467	0.244	2.00976e-18	2	Ldlr
1.04278e-22	0.401115	0.961	0.802	2.18086e-18	2	Gng10
1.1828e-22	-0.766422	0.815	0.854	2.47371e-18	2	Cd63
2.0243e-22	-2.03909	0.215	0.476	4.23362e-18	2	Pf4
2.33469e-22	0.438374	0.991	0.845	4.88277e-18	2	Arpc1b
2.38723e-22	-1.34948	0.367	0.618	4.99266e-18	2	Ifitm1
2.60107e-22	0.8232	0.724	0.532	5.43988e-18	2	Pid1
3.70412e-22	0.422777	1	0.905	7.7468e-18	2	Rpl10
3.87492e-22	0.714779	0.733	0.552	8.10401e-18	2	Nfkb1
3.92215e-22	0.65611	0.933	0.81	8.20279e-18	2	Hsp90b1
4.98566e-22	0.575328	0.827	0.6	1.0427e-17	2	Ahnak
6.03017e-22	0.776281	0.797	0.574	1.26115e-17	2	Hopx
6.67636e-22	0.455533	0.936	0.713	1.39629e-17	2	Taldo1
1.06302e-21	0.571466	0.264	0.093	2.22319e-17	2	LOC681341
1.30235e-21	0.50427	0.679	0.428	2.72374e-17	2	Nfil3
1.6131e-21	0.526599	0.861	0.662	3.37365e-17	2	Nfkbiz
2.10855e-21	0.428528	0.994	0.893	4.40982e-17	2	Actr3
2.25506e-21	-1.06756	0.303	0.546	4.71623e-17	2	Lgals3bp
1.19356e-20	-0.879477	0.23	0.5	2.49621e-16	2	Slc25a4
1.41182e-20	0.442813	0.97	0.839	2.95267e-16	2	Lcp1
1.50659e-20	0.458919	0.915	0.719	3.15089e-16	2	Fyb1
2.82561e-20	-1.27667	0.118	0.368	5.90948e-16	2	Tmem176a
3.07686e-20	0.580464	0.361	0.172	6.43494e-16	2	AABR07018244.2
3.78334e-20	-0.798957	0.77	0.781	7.91248e-16	2	Scpep1
5.35717e-20	0.639263	0.655	0.466	1.1204e-15	2	Mrpl33
5.45126e-20	-0.652906	0.048	0.292	1.14008e-15	2	RGD1309104
6.92401e-20	-1.74219	0.224	0.478	1.44809e-15	2	Mrc1
8.71486e-20	0.398841	0.891	0.665	1.82263e-15	2	Igsf6
1.0474e-19	-0.542156	1	1	2.19054e-15	2	Cd68
1.86765e-19	0.270737	1	0.986	3.90601e-15	2	Mt-co3
2.85508e-19	0.543861	0.67	0.458	5.97112e-15	2	Zeb2
4.68597e-19	0.542958	0.661	0.446	9.80023e-15	2	AABR07051947.1
4.94705e-19	-3.67965	0.106	0.342	1.03463e-14	2	Bpifa1
5.30105e-19	0.532015	0.915	0.776	1.10866e-14	2	Pdia3
5.75555e-19	0.548484	0.945	0.837	1.20372e-14	2	Calr
5.77281e-19	0.506648	0.952	0.766	1.20733e-14	2	Bcl2a1
6.7494e-19	0.536459	0.37	0.174	1.41157e-14	2	Napsa
7.1771e-19	0.416336	0.342	0.152	1.50102e-14	2	Trem3
7.72411e-19	-0.912232	0.397	0.613	1.61542e-14	2	Tubb5
9.78023e-19	-0.776331	0.803	0.773	2.04544e-14	2	Ctsa
1.31417e-18	0.450326	0.945	0.812	2.74846e-14	2	Arpc5
1.92697e-18	0.534309	0.991	0.947	4.03006e-14	2	Nfkbia
1.92989e-18	0.539381	0.764	0.567	4.03618e-14	2	Capn2
2.0762e-18	0.389243	0.867	0.645	4.34217e-14	2	Nadk
2.46116e-18	0.481073	1	0.934	5.14728e-14	2	Lyz2
3.20949e-18	0.591116	0.773	0.54	6.71233e-14	2	Tgfbi
4.06307e-18	0.542389	0.342	0.154	8.49751e-14	2	Mefv
4.44813e-18	0.555298	0.582	0.39	9.30283e-14	2	Itgam
5.24518e-18	0.648201	0.621	0.402	1.09698e-13	2	Cst7
5.68184e-18	0.449504	0.588	0.387	1.1883e-13	2	LOC100359515
8.42606e-18	0.558503	0.93	0.799	1.76223e-13	2	Il1b
8.57412e-18	-2.83639	0.109	0.336	1.79319e-13	2	RT1-Db1
8.6886e-18	0.649387	0.448	0.256	1.81713e-13	2	Tnfrsf1b
1.28099e-17	-0.772585	0.276	0.514	2.67907e-13	2	Fam3c
1.51287e-17	-0.618795	0.073	0.302	3.16402e-13	2	Plekha1
2.11257e-17	-2.22084	0.539	0.721	4.41822e-13	2	Cst3
3.23972e-17	-0.854056	0.155	0.398	6.77554e-13	2	Tgfbr1
3.40708e-17	0.327045	0.991	0.899	7.12557e-13	2	Mt-nd5
3.50451e-17	0.519105	0.358	0.176	7.32933e-13	2	Dsg3
4.78444e-17	0.551542	0.658	0.474	1.00062e-12	2	Flna
5.79471e-17	0.467437	0.755	0.569	1.21191e-12	2	LOC108348287
7.21334e-17	-2.92665	0.276	0.484	1.5086e-12	2	Spp1
1.01232e-16	0.375731	0.988	0.86	2.11717e-12	2	Myl6
1.19616e-16	0.604849	0.836	0.645	2.50165e-12	2	Rab32
1.33254e-16	-2.06808	0.112	0.332	2.78687e-12	2	Col1a1
1.4765e-16	-2.32317	0.064	0.269	3.08796e-12	2	Sparc
1.48197e-16	-1.48073	0.852	0.768	3.09939e-12	2	Gpnmb
2.14899e-16	-2.1291	0.055	0.255	4.4944e-12	2	Igfbp4
2.165e-16	-1.00801	0.273	0.498	4.52789e-12	2	Scd2
2.20574e-16	0.608985	0.506	0.311	4.61309e-12	2	Mxd1
2.27113e-16	-0.848468	0.452	0.657	4.74985e-12	2	Aplp2
2.28188e-16	0.393852	0.706	0.515	4.77232e-12	2	Tnip1
2.34848e-16	-2.40966	0.197	0.421	4.91161e-12	2	RT1-Ba
2.50962e-16	0.449378	0.582	0.382	5.24862e-12	2	LOC691141
3.04707e-16	0.587295	0.767	0.564	6.37264e-12	2	Ccl3
4.82419e-16	0.826584	0.73	0.564	1.00893e-11	2	Hspa1b
6.51933e-16	-2.42485	0.182	0.404	1.36345e-11	2	RT1-Da
6.5456e-16	0.601366	0.452	0.272	1.36895e-11	2	Ing1
7.1295e-16	0.333792	0.955	0.819	1.49106e-11	2	Vasp
1.06772e-15	0.305031	0.921	0.768	2.23304e-11	2	Cebpb
1.13845e-15	0.434373	0.639	0.441	2.38094e-11	2	Lst1
1.7809e-15	0.31235	0.561	0.349	3.72458e-11	2	Themis2
2.0324e-15	0.385453	0.603	0.414	4.25057e-11	2	Nfam1
2.16731e-15	-0.800624	0.2	0.425	4.53271e-11	2	Il18
2.88238e-15	0.47833	0.267	0.12	6.0282e-11	2	Kcna3
2.90685e-15	0.399712	0.891	0.735	6.07939e-11	2	Srsf2
3.31099e-15	0.679495	0.339	0.18	6.92461e-11	2	LOC681325
3.79661e-15	-0.578138	0.173	0.416	7.94022e-11	2	Tspan3
3.91779e-15	0.55666	0.37	0.202	8.19366e-11	2	Slc39a14
5.12616e-15	0.358813	0.755	0.568	1.07209e-10	2	Vsir
5.72479e-15	0.999357	0.6	0.405	1.19728e-10	2	Acod1
7.33717e-15	-0.685519	0.164	0.387	1.5345e-10	2	Ifitm2
8.64145e-15	0.546439	0.291	0.14	1.80727e-10	2	LOC308990
9.45244e-15	-0.550897	0.127	0.348	1.97688e-10	2	Mertk
1.16155e-14	-0.820077	0.179	0.402	2.42926e-10	2	Sgk1
1.47735e-14	-0.686378	0.197	0.419	3.08974e-10	2	Dpp7
2.05759e-14	-0.656105	0.227	0.452	4.30324e-10	2	Ctnna1
2.5392e-14	0.464652	0.894	0.664	5.31048e-10	2	Lyc2
2.61853e-14	0.442683	0.921	0.695	5.4764e-10	2	Cotl1
3.29623e-14	0.440561	0.812	0.675	6.89373e-10	2	Pgam1
3.38763e-14	0.318959	0.897	0.691	7.08489e-10	2	Litaf
3.57148e-14	0.664989	0.621	0.481	7.46939e-10	2	Icam1
5.05333e-14	0.496571	0.6	0.419	1.05685e-09	2	Tlr2
7.06192e-14	0.252146	0.973	0.871	1.47693e-09	2	Eif1
8.65232e-14	0.404452	0.97	0.803	1.80955e-09	2	Slc25a5
1.00869e-13	-0.658412	0.109	0.308	2.10957e-09	2	Tmem37
1.04671e-13	0.319319	0.521	0.336	2.1891e-09	2	Pstpip2
1.10187e-13	0.598878	0.418	0.252	2.30445e-09	2	Rapgef2
1.32999e-13	-0.647045	0.873	0.795	2.78155e-09	2	Npc2
1.59792e-13	-0.606914	0.267	0.486	3.34189e-09	2	Cd81
1.61284e-13	0.428678	0.77	0.619	3.3731e-09	2	Rrbp1
1.90283e-13	0.4803	0.573	0.402	3.97958e-09	2	Ptk2b
2.00857e-13	0.296142	0.936	0.757	4.20072e-09	2	Rac2
2.10783e-13	0.441119	0.918	0.798	4.40832e-09	2	Tagln2
2.36557e-13	0.640795	0.627	0.474	4.94735e-09	2	Gyg1
2.82105e-13	0.416293	0.894	0.722	5.89994e-09	2	Wdr1
2.84989e-13	0.352029	0.945	0.771	5.96027e-09	2	Capzb
3.39441e-13	0.539731	0.445	0.28	7.09907e-09	2	Pak1ip1
3.49271e-13	0.379244	0.709	0.537	7.30464e-09	2	Smap2
3.61239e-13	0.433748	0.503	0.326	7.55494e-09	2	Rnf144b
3.73624e-13	-0.963425	0.091	0.276	7.81397e-09	2	Emp1
5.19393e-13	-0.768935	0.324	0.514	1.08626e-08	2	Abca1
5.40091e-13	0.499681	0.767	0.611	1.12955e-08	2	Pdia6
5.47733e-13	0.549993	0.648	0.486	1.14553e-08	2	Manf
5.82196e-13	-0.469718	0.136	0.348	1.21761e-08	2	Aco1
6.35469e-13	-0.457176	0.124	0.333	1.32902e-08	2	Dnajc10
6.45294e-13	0.586575	0.53	0.344	1.34957e-08	2	Olr1
7.19963e-13	0.50887	0.609	0.44	1.50573e-08	2	Samsn1
7.84612e-13	-0.590911	0.112	0.306	1.64094e-08	2	Fchsd2
9.41897e-13	-0.553365	0.891	0.818	1.96988e-08	2	Grn
1.02883e-12	-0.579095	0.073	0.251	2.15169e-08	2	Atm
1.17963e-12	0.406079	0.479	0.322	2.46709e-08	2	Mrpl52
1.19867e-12	0.458553	0.736	0.537	2.50689e-08	2	Nr4a1
1.26729e-12	0.443713	0.542	0.37	2.65041e-08	2	Slc2a1
1.41584e-12	0.342021	0.979	0.843	2.96109e-08	2	Mt-atp8
1.55319e-12	0.367416	0.63	0.458	3.24834e-08	2	Slc15a3
1.60902e-12	-0.675423	0.264	0.474	3.3651e-08	2	Cttnbp2nl
2.05914e-12	-2.2396	0.282	0.46	4.30649e-08	2	Cd74
2.08527e-12	0.516668	0.673	0.528	4.36112e-08	2	Tes
2.26531e-12	0.491624	0.391	0.235	4.73767e-08	2	AABR07059308.1
2.40603e-12	-0.602235	0.164	0.364	5.03197e-08	2	Abcg1
2.71408e-12	0.346543	0.609	0.43	5.67623e-08	2	Pik3ap1
2.85157e-12	-0.610439	0.382	0.566	5.96378e-08	2	Pttg1ip
3.28459e-12	0.380184	0.882	0.757	6.86939e-08	2	Eif4a1
5.20748e-12	0.496792	0.545	0.391	1.08909e-07	2	Mapk6
5.22707e-12	0.438641	0.6	0.427	1.09319e-07	2	Plbd1
5.54434e-12	0.535224	0.4	0.254	1.15954e-07	2	Dok2
6.5664e-12	0.459268	0.455	0.306	1.3733e-07	2	Unc119b
7.12387e-12	-0.753729	0.412	0.546	1.48989e-07	2	Pld3
7.57648e-12	0.515785	0.379	0.235	1.58454e-07	2	Exo5
7.76679e-12	-0.56455	0.345	0.543	1.62435e-07	2	Scp2
7.92045e-12	0.425395	0.779	0.599	1.65648e-07	2	Plek
9.02075e-12	0.584783	0.527	0.382	1.8866e-07	2	Peli1
9.59057e-12	-0.760955	0.306	0.5	2.00577e-07	2	Slamf9
1.02836e-11	0.524322	0.358	0.208	2.15072e-07	2	Timp1
1.31692e-11	0.443041	0.4	0.238	2.75421e-07	2	Sowahc
1.3212e-11	-1.76825	0.164	0.346	2.76316e-07	2	Cd83
1.34905e-11	0.450197	0.467	0.316	2.82139e-07	2	Gas7
1.40832e-11	-0.73815	0.342	0.522	2.94536e-07	2	Arl11
1.54739e-11	0.464636	0.588	0.456	3.23622e-07	2	RGD1563400
1.59575e-11	0.255453	0.588	0.422	3.33736e-07	2	Fbxl5
2.04794e-11	-0.564608	0.142	0.324	4.28306e-07	2	Plxna1
2.06931e-11	-0.721653	0.188	0.38	4.32776e-07	2	Ypel3
2.36812e-11	-0.43272	0.088	0.262	4.95269e-07	2	Manba
2.45134e-11	0.389648	0.573	0.431	5.12674e-07	2	Diaph1
2.80121e-11	0.352911	0.712	0.544	5.85845e-07	2	Sppl2a
2.93309e-11	0.357171	0.948	0.761	6.13427e-07	2	P4hb
3.11062e-11	0.39952	0.8	0.654	6.50556e-07	2	Atp2a2
3.44354e-11	0.410204	0.352	0.212	7.20182e-07	2	Ptger2
3.46312e-11	0.434613	0.367	0.217	7.24278e-07	2	Hivep2
3.97065e-11	-0.705009	0.297	0.486	8.30421e-07	2	Rgs10
4.38013e-11	0.259742	0.27	0.138	9.1606e-07	2	Oscar
4.61686e-11	-0.472461	0.173	0.369	9.6557e-07	2	Ccpg1
6.32184e-11	-0.392228	0.124	0.311	1.32215e-06	2	Acadm
7.61174e-11	0.279008	0.858	0.667	1.59192e-06	2	Pgk1
7.86611e-11	0.330692	0.724	0.575	1.64512e-06	2	Rbm25l1
7.99383e-11	-0.380418	0.106	0.284	1.67183e-06	2	Abhd4
8.49536e-11	0.309043	0.994	0.842	1.77672e-06	2	Gpx1
8.57858e-11	-0.486662	0.133	0.314	1.79412e-06	2	Rfc1
9.5368e-11	0.618378	0.321	0.178	1.99453e-06	2	Thbs1
1.06066e-10	-0.458436	0.194	0.392	2.21826e-06	2	Tbl1x
1.1847e-10	0.30319	0.915	0.772	2.47768e-06	2	Cap1
1.21586e-10	-0.566139	0.227	0.41	2.54286e-06	2	Rab13
1.40906e-10	0.311935	0.527	0.384	2.94691e-06	2	Polr1d
1.51293e-10	-0.453411	0.145	0.33	3.16414e-06	2	Nnt
1.74965e-10	0.387699	0.276	0.15	3.65921e-06	2	Slc30a1
1.97781e-10	0.330257	0.745	0.58	4.1364e-06	2	Cd302
2.06321e-10	0.428616	0.479	0.338	4.31499e-06	2	N4bp1
2.06425e-10	-0.41423	0.118	0.294	4.31717e-06	2	Ak3
2.16519e-10	0.285132	0.533	0.397	4.52828e-06	2	Msrb1
2.18071e-10	0.299065	0.285	0.152	4.56073e-06	2	Hps3
3.21656e-10	-0.457684	0.121	0.297	6.72712e-06	2	Slc48a1
3.2452e-10	0.289042	0.945	0.78	6.787e-06	2	Actr2
3.42285e-10	0.470851	0.342	0.21	7.15856e-06	2	Emp3
3.60842e-10	-0.664294	0.115	0.274	7.54664e-06	2	Pmepa1
4.04117e-10	-0.644841	0.142	0.316	8.45171e-06	2	Naaa
4.72367e-10	0.381646	0.53	0.396	9.87909e-06	2	Txnrd1
5.63508e-10	-0.763847	0.639	0.65	1.17852e-05	2	Lgmn
5.63669e-10	-0.528602	0.212	0.406	1.17886e-05	2	Pcmtd1
7.50418e-10	-0.540106	0.748	0.735	1.56942e-05	2	Tpp1
7.78757e-10	-0.396167	0.112	0.277	1.62869e-05	2	AABR07006269.1
7.95254e-10	0.607415	0.297	0.172	1.66319e-05	2	Ass1
8.54875e-10	-0.544106	0.145	0.314	1.78789e-05	2	Gstp1
8.56168e-10	0.274487	0.658	0.488	1.79059e-05	2	Ifrd1
1.04456e-09	0.328228	0.742	0.517	2.18458e-05	2	Msr1
1.064e-09	0.393081	0.576	0.435	2.22525e-05	2	Dse
1.21811e-09	-0.73748	0.336	0.49	2.54755e-05	2	Anxa3
1.25091e-09	0.298515	0.821	0.699	2.61614e-05	2	Rbm3
1.25563e-09	0.260179	0.994	0.925	2.62601e-05	2	Cfl1
1.33945e-09	0.437473	0.252	0.138	2.80132e-05	2	Myo1g
1.50941e-09	-0.525427	0.706	0.752	3.15679e-05	2	Tuba1b
1.60928e-09	-0.390813	0.161	0.336	3.36564e-05	2	Gga2
1.63502e-09	0.30745	0.8	0.633	3.41949e-05	2	Pitpna
1.66748e-09	0.410787	0.291	0.168	3.48736e-05	2	Cdc42ep4
1.88723e-09	-0.488112	0.23	0.406	3.94694e-05	2	Tnfsf12
1.98237e-09	0.47841	0.4	0.28	4.14593e-05	2	Blvra
2.12957e-09	0.528269	0.403	0.27	4.45379e-05	2	Enpp3
2.19702e-09	0.289896	0.827	0.703	4.59485e-05	2	Clic1
2.45258e-09	0.329482	0.661	0.519	5.12932e-05	2	Rnf13
2.59185e-09	-0.454387	0.155	0.324	5.42059e-05	2	Rgl1
2.81482e-09	0.321681	0.533	0.39	5.88691e-05	2	Irak3
2.82695e-09	0.259703	0.909	0.769	5.91228e-05	2	Capza1
2.98878e-09	0.401081	0.458	0.338	6.25073e-05	2	Rap1b
3.05016e-09	0.276784	0.691	0.548	6.3791e-05	2	Uqcrfs1
3.25349e-09	0.259946	0.979	0.869	6.80435e-05	2	Arpc2
3.40985e-09	0.443742	0.37	0.234	7.13135e-05	2	Zfand2a
3.51458e-09	0.33911	0.867	0.685	7.35038e-05	2	Tkt
3.69202e-09	0.447315	0.291	0.176	7.72149e-05	2	Slc2a6
3.8227e-09	0.328321	0.6	0.464	7.99479e-05	2	Ptpro
4.04709e-09	-0.439784	0.148	0.312	8.46408e-05	2	Tmem86a
4.0989e-09	0.326625	0.658	0.521	8.57243e-05	2	Sema4a
4.50473e-09	0.414057	0.376	0.254	9.4212e-05	2	Niban2
4.56858e-09	0.423048	0.5	0.356	9.55472e-05	2	Rassf4
4.65266e-09	0.350741	0.545	0.396	9.73057e-05	2	Pou2f2
5.18365e-09	-0.407044	0.115	0.267	0.000108411	2	Hexa
5.30544e-09	-0.500463	0.227	0.401	0.000110958	2	Cbx3
5.37733e-09	0.359431	0.603	0.464	0.000112461	2	Hebp1
5.43303e-09	0.343475	0.512	0.374	0.000113626	2	Mkks
5.75828e-09	0.436855	0.491	0.372	0.000120429	2	Pygl
5.87139e-09	0.365788	0.552	0.41	0.000122794	2	Xdh
6.61711e-09	0.263588	0.97	0.852	0.00013839	2	Rac1
7.01558e-09	-0.367442	0.161	0.33	0.000146724	2	Esd
7.03723e-09	0.361047	0.573	0.435	0.000147177	2	Eno1
7.15225e-09	-0.448443	0.127	0.282	0.000149582	2	Blnk
8.21265e-09	0.443831	0.279	0.168	0.000171759	2	F5
8.50284e-09	-0.544386	0.442	0.57	0.000177828	2	Rexo2
8.91944e-09	0.328464	0.761	0.638	0.000186541	2	Sec61g
8.92212e-09	-0.378611	0.191	0.368	0.000186597	2	Cyb5a
9.14652e-09	0.338178	0.285	0.168	0.00019129	2	Lilrc2
9.41373e-09	-0.594157	0.885	0.77	0.000196879	2	Ctss
9.48e-09	-0.370324	0.964	0.931	0.000198265	2	Itm2b
1.05214e-08	0.293138	0.742	0.594	0.000220045	2	Ptprj
1.06916e-08	-0.874328	0.739	0.738	0.000223604	2	Cfh
1.19338e-08	0.344712	0.764	0.59	0.000249584	2	Pnp
1.40529e-08	-0.628895	0.145	0.295	0.000293902	2	Mef2c
1.47252e-08	-0.369201	0.109	0.26	0.000307963	2	Ctsf
1.58527e-08	0.253518	0.736	0.582	0.000331543	2	Gng2
1.63591e-08	-0.304395	0.106	0.258	0.000342133	2	Gpat4
1.69626e-08	0.29352	0.552	0.412	0.000354755	2	Tpm4
1.78357e-08	0.277857	0.888	0.746	0.000373016	2	Rhog
1.86042e-08	0.329382	0.773	0.639	0.000389088	2	Serp1
1.93542e-08	-0.468282	0.845	0.849	0.000404773	2	RT1-CE4
2.0157e-08	0.525583	0.361	0.248	0.000421564	2	Creld2
2.08803e-08	0.326248	0.515	0.392	0.000436691	2	Tnfrsf21
2.31052e-08	-0.434822	0.206	0.376	0.000483222	2	Iscu
2.39726e-08	-0.399214	0.142	0.296	0.000501363	2	Cmtm3
2.41104e-08	-0.406826	0.652	0.701	0.000504245	2	Ndfip1
2.43956e-08	-0.670526	0.224	0.376	0.000510211	2	Spint2
2.53874e-08	0.252705	0.324	0.202	0.000530952	2	Tmem131
2.62849e-08	0.315301	0.545	0.431	0.000549722	2	Sec61b
2.97737e-08	0.344555	0.482	0.36	0.000622687	2	Mknk1
3.14063e-08	-0.508441	0.603	0.684	0.000656832	2	Atp6ap1
3.8726e-08	0.251997	0.709	0.556	0.000809915	2	Ube2l3
3.9302e-08	-0.401822	0.142	0.298	0.000821962	2	H2az2
3.97105e-08	0.266325	0.973	0.833	0.000830506	2	Laptm5
4.09583e-08	0.290141	0.667	0.54	0.000856602	2	Aprt
4.09933e-08	-0.546655	0.424	0.554	0.000857334	2	Rragc
4.64247e-08	0.497136	0.452	0.329	0.000970926	2	Nlrp3
4.7892e-08	0.286394	0.658	0.472	0.00100161	2	Lgals1
5.11641e-08	0.276001	0.348	0.218	0.00107005	2	Ccrl2
5.21002e-08	-0.347944	0.109	0.253	0.00108962	2	Cdipt
5.64421e-08	-0.341876	0.158	0.316	0.00118043	2	Slc50a1
5.92521e-08	0.332628	0.273	0.166	0.0012392	2	Tmed5
5.97434e-08	0.36477	0.555	0.432	0.00124947	2	Hip1
7.055e-08	-0.489272	0.676	0.69	0.00147548	2	Atp5if1
7.12406e-08	0.47723	0.415	0.308	0.00148993	2	Hyou1
7.26907e-08	-1.11833	0.124	0.26	0.00152025	2	Lyve1
7.30075e-08	-0.505769	0.209	0.362	0.00152688	2	Siglec10
7.81523e-08	-0.418811	0.191	0.35	0.00163448	2	Stxbp5
8.78787e-08	-0.479853	0.206	0.363	0.00183789	2	Itm2c
9.9128e-08	-0.373499	0.23	0.398	0.00207316	2	Pigt
1.02097e-07	0.40618	0.576	0.455	0.00213526	2	Ppp1r15a
1.06149e-07	-0.470784	0.282	0.451	0.00221999	2	Epsti1
1.0686e-07	0.272235	0.927	0.739	0.00223488	2	Prr13
1.07692e-07	-0.565144	0.406	0.555	0.00225227	2	Stx7
1.1202e-07	-0.508039	0.155	0.298	0.00234279	2	Gfpt1
1.12055e-07	0.276245	0.576	0.45	0.00234351	2	Amd1
1.14865e-07	0.263639	0.661	0.555	0.00240228	2	Chmp2a
1.22787e-07	-0.459756	0.415	0.551	0.00256796	2	LOC103689961
1.2312e-07	-0.450546	0.2	0.352	0.00257494	2	Rbbp7
1.28405e-07	-0.439689	0.218	0.377	0.00268546	2	Nek6
1.28582e-07	0.368341	0.794	0.635	0.00268917	2	Itgb1
1.37536e-07	0.293743	0.7	0.561	0.00287643	2	Rab5if
1.41091e-07	0.390065	0.358	0.25	0.00295078	2	Prkx
1.46345e-07	0.341962	0.491	0.388	0.00306067	2	Slc35b1
1.47802e-07	-0.357769	0.179	0.337	0.00309113	2	Tecr
1.4878e-07	-0.427209	0.582	0.68	0.00311159	2	Mrfap1
1.6187e-07	-0.429558	0.179	0.328	0.00338535	2	Lix1l
1.62448e-07	0.270346	0.703	0.581	0.00339743	2	Elk3
1.70869e-07	0.25533	0.8	0.588	0.00357355	2	G6pd
1.83517e-07	0.387986	0.418	0.316	0.00383808	2	Tars1
1.86674e-07	0.415796	0.485	0.376	0.0039041	2	Lmo2
1.97225e-07	-0.514904	0.688	0.717	0.00412476	2	Gns
2.25971e-07	-0.304559	0.133	0.278	0.00472595	2	Kif1c
2.45508e-07	0.313545	0.424	0.316	0.00513456	2	Abhd17b
2.52685e-07	0.311458	0.752	0.583	0.00528465	2	Rbpj
2.59428e-07	-0.329209	0.148	0.295	0.00542568	2	Cfap36
2.60267e-07	-0.336034	0.115	0.252	0.00544323	2	Smim14
2.67794e-07	-0.460422	0.436	0.55	0.00560064	2	Dnase2
2.73273e-07	0.314623	0.609	0.462	0.00571523	2	Itgal
2.74317e-07	-0.436662	0.221	0.378	0.00573707	2	Ckb
2.92941e-07	-0.336748	0.17	0.32	0.00612658	2	Abhd12
3.15004e-07	0.433713	0.285	0.182	0.00658799	2	Msmo1
3.33064e-07	-0.336866	0.197	0.348	0.00696571	2	Idh1
3.55759e-07	0.302783	0.524	0.42	0.00744035	2	Ifngr2
3.66639e-07	0.332639	0.267	0.162	0.00766789	2	Cflar
3.82322e-07	-0.415235	0.285	0.442	0.00799588	2	Gnpda1
3.98735e-07	0.314387	0.624	0.509	0.00833914	2	Pycard
4.04237e-07	-0.40238	0.245	0.408	0.00845422	2	Map4
4.15428e-07	-0.320137	0.121	0.258	0.00868827	2	Ttc3
4.94359e-07	-0.423646	0.221	0.38	0.010339	2	Impad1
5.1815e-07	-0.602925	0.367	0.506	0.0108366	2	Sqstm1
5.74592e-07	-0.35168	0.158	0.298	0.012017	2	Tuba1a
5.86035e-07	-0.404665	0.133	0.268	0.0122563	2	Tie1
6.05077e-07	-1.87681	0.191	0.294	0.0126546	2	Errfi1
6.06955e-07	-0.411635	0.679	0.702	0.0126938	2	M6pr
6.08856e-07	-0.464258	0.173	0.313	0.0127336	2	Akap9
6.91109e-07	0.29248	0.333	0.228	0.0144538	2	Csgalnact2
7.28815e-07	0.286239	0.679	0.558	0.0152424	2	Rab11a
7.58619e-07	0.344585	0.727	0.604	0.0158658	2	Mmp14
8.61586e-07	-0.5595	0.394	0.519	0.0180192	2	Creg1
8.7074e-07	-0.532842	0.261	0.408	0.0182107	2	Arid4a
8.72251e-07	-0.861364	0.994	0.968	0.0182422	2	AC134224.3
1.01995e-06	-0.326645	0.188	0.33	0.0213313	2	Galnt2
1.04019e-06	-0.263482	0.13	0.266	0.0217545	2	Itfg1
1.19356e-06	-0.303758	0.155	0.291	0.024962	2	Tceal8
1.45757e-06	0.309381	0.458	0.363	0.0304837	2	Dnajb11
1.4966e-06	-0.298891	0.13	0.26	0.0313	2	Rad50
1.58246e-06	0.301864	0.506	0.414	0.0330955	2	Maf
1.6996e-06	-0.407289	0.164	0.296	0.0355455	2	Plekha2
1.77221e-06	0.258001	0.303	0.201	0.0370639	2	Rap1gap2
1.80198e-06	0.256934	0.609	0.48	0.0376867	2	Fxyd5
1.86313e-06	-0.361179	0.23	0.38	0.0389655	2	Ctnnd1
2.09856e-06	-0.336669	0.164	0.3	0.0438894	2	Nck1
2.12921e-06	-0.437329	0.245	0.385	0.0445302	2	Hprt1
2.20871e-06	0.373176	0.473	0.378	0.0461929	2	Chic2
2.2983e-06	0.250573	0.776	0.663	0.0480665	2	Dynll1
2.73988e-06	-0.261929	0.145	0.278	0.0573017	2	Tnfrsf14
3.13335e-06	-0.309324	0.212	0.356	0.0655309	2	Fkbp3
3.27444e-06	0.290268	0.309	0.217	0.0684816	2	Rbm47
3.55605e-06	-0.353792	0.385	0.524	0.0743712	2	Kdelr1
3.97054e-06	0.406108	0.37	0.272	0.0830399	2	Fdps
4.00814e-06	-0.279025	0.155	0.288	0.0838263	2	Dpy30
4.3196e-06	-0.348068	0.452	0.581	0.09034	2	Sdhd
4.35811e-06	-0.968042	0.164	0.278	0.0911455	2	Tfrc
4.4293e-06	-0.304088	0.176	0.306	0.0926345	2	Fh
4.60453e-06	-0.547911	0.903	0.816	0.0962992	2	Glul
4.78341e-06	-0.34702	0.43	0.566	0.10004	2	Leprot
5.00956e-06	-0.348712	0.203	0.338	0.10477	2	Paics
5.03896e-06	-0.341459	0.285	0.424	0.105385	2	Parp1
5.28576e-06	0.352916	0.497	0.416	0.110546	2	Lrrfip1
5.78292e-06	0.265102	0.627	0.521	0.120944	2	Eif2s3y
6.37178e-06	-0.62925	0.218	0.328	0.133259	2	Apobec1
6.55439e-06	0.346032	0.833	0.752	0.137079	2	Tpr
7.7144e-06	0.451308	0.645	0.555	0.161339	2	Sdc4
7.85232e-06	-0.800906	0.809	0.842	0.164223	2	AC134224.1
7.95362e-06	-0.305359	0.239	0.38	0.166342	2	Prcp
8.8943e-06	-0.408654	0.282	0.419	0.186015	2	Mxd4
9.46907e-06	0.527318	0.291	0.202	0.198036	2	Hmgcs1
1.00475e-05	0.302066	0.458	0.37	0.210134	2	AABR07031521.1
1.08664e-05	-0.282282	0.155	0.278	0.227261	2	Emc1
1.10433e-05	-0.372866	0.415	0.544	0.230959	2	Tns3
1.11492e-05	0.268199	0.573	0.482	0.233175	2	Myo1f
1.14537e-05	0.268974	0.279	0.196	0.239544	2	Pram1
1.16633e-05	0.316237	0.706	0.628	0.243926	2	Ssr3
1.17344e-05	-0.395971	0.279	0.412	0.245412	2	Aph1b
1.22378e-05	-0.285886	0.227	0.37	0.255941	2	Hibadh
1.23098e-05	-0.344863	0.273	0.403	0.257447	2	Camk2d
1.26668e-05	0.280884	0.724	0.572	0.264913	2	Arl6ip5
1.38503e-05	-0.274577	0.173	0.3	0.289666	2	AABR07002683.1
1.52334e-05	0.336092	0.536	0.46	0.318592	2	AABR07048992.1
1.55746e-05	0.25762	0.345	0.257	0.325728	2	Nifk
1.58276e-05	0.299919	0.348	0.268	0.331019	2	E2f4
1.67063e-05	0.564427	0.433	0.354	0.349395	2	Cyp51
1.69804e-05	-0.833077	0.755	0.772	0.355129	2	Tax1bp1
1.81463e-05	-0.250393	0.139	0.26	0.379513	2	Supt16h
1.88636e-05	-0.384308	0.245	0.374	0.394513	2	Rnf181
1.9461e-05	0.256681	0.273	0.18	0.407007	2	Malt1
2.09785e-05	0.301242	0.461	0.38	0.438744	2	Brcc3
2.18019e-05	0.291201	0.542	0.456	0.455965	2	Lcp2
2.19508e-05	0.260112	0.491	0.406	0.459079	2	Hpcal1
2.25831e-05	-0.312343	0.209	0.334	0.472302	2	Washc3
2.30921e-05	-0.401037	0.955	0.907	0.482949	2	Sat1
2.33862e-05	0.271146	0.279	0.181	0.489099	2	Dusp5
2.39793e-05	-0.305902	0.233	0.363	0.501503	2	Rpl13a
2.48123e-05	-0.353579	0.3	0.44	0.518925	2	Hp1bp3
2.60422e-05	-0.299282	0.17	0.292	0.544646	2	Glo1
2.67353e-05	0.437418	0.339	0.262	0.559142	2	Dram1
2.88259e-05	-0.369698	0.206	0.326	0.602864	2	Ktn1
2.93694e-05	-0.28867	0.236	0.37	0.614233	2	Pgrmc1
3.19139e-05	-0.401615	0.848	0.765	0.667447	2	Lamp1
3.22344e-05	0.264998	0.306	0.224	0.67415	2	Bcl3
3.3471e-05	-0.411247	0.358	0.483	0.700012	2	Washc2c
3.73764e-05	-0.383077	0.506	0.603	0.78169	2	Ccni
3.75677e-05	0.269199	0.436	0.351	0.78569	2	Nolc1
3.89844e-05	-0.683547	0.652	0.637	0.815319	2	Ctsc
4.12114e-05	-0.288607	0.155	0.272	0.861895	2	Arhgap18
4.21096e-05	-0.401831	0.258	0.378	0.880681	2	Man1c1
4.2384e-05	-0.394595	0.239	0.359	0.886419	2	Cp
4.33021e-05	0.318374	0.606	0.54	0.90562	2	Cyfip1
4.51007e-05	0.353013	0.276	0.202	0.943237	2	LOC108348111
4.63077e-05	0.274607	0.542	0.452	0.968479	2	Sec11c
4.95451e-05	0.263538	0.491	0.4	1	2	Phyhd1
5.06134e-05	0.290646	0.376	0.286	1	2	Il4r
5.14808e-05	0.313121	0.494	0.416	1	2	Ostc
5.39731e-05	-0.269391	0.248	0.378	1	2	Lrrc8c
5.67159e-05	0.254881	0.276	0.198	1	2	Mapkapk3
6.08624e-05	-0.306541	0.27	0.398	1	2	Slamf8
6.21124e-05	-0.31605	0.167	0.28	1	2	Nbr1
6.4536e-05	-0.371062	0.242	0.361	1	2	Pcm1
6.47954e-05	-0.275365	0.182	0.299	1	2	Fkbp4
6.50697e-05	0.25056	0.4	0.318	1	2	Srebf2
7.12168e-05	0.268413	0.252	0.179	1	2	AC112062.1
7.43827e-05	-0.251045	0.17	0.286	1	2	Smarcd2
8.30969e-05	-0.809392	0.327	0.242	1	2	S100a9
8.36014e-05	0.310685	0.473	0.406	1	2	Hspa13
8.45682e-05	0.252205	0.352	0.274	1	2	Adam15
9.3361e-05	-0.279097	0.285	0.406	1	2	Mpc1
9.71626e-05	-0.2532	0.303	0.432	1	2	Mdh1
9.76262e-05	0.260376	0.376	0.298	1	2	Nbn
9.87974e-05	-0.407514	0.291	0.414	1	2	Tmem123
9.88957e-05	-0.260818	0.182	0.298	1	2	Aldh9a1
0.000101333	0.305731	0.476	0.396	1	2	Lhfpl2
0.000101864	-0.519627	0.197	0.298	1	2	Smc4
0.000103306	0.32515	0.352	0.274	1	2	Filip1l
0.000107819	-0.370518	0.458	0.546	1	2	Dbi
0.000114273	-0.263254	0.203	0.322	1	2	Zmynd11
0.000118998	-0.276999	0.261	0.384	1	2	Cat
0.000120777	-0.444591	0.706	0.665	1	2	Atp6v1a
0.000126352	-0.291173	0.212	0.332	1	2	Pdhb
0.000136292	-0.347015	0.455	0.551	1	2	Ppp1cc
0.000156599	-0.274332	0.148	0.252	1	2	Usp5
0.000171967	0.257173	0.309	0.227	1	2	Tle3
0.000185511	-0.386128	0.509	0.569	1	2	Folr2
0.000185647	0.494375	0.367	0.294	1	2	Idi1
0.000189136	-0.270737	0.252	0.369	1	2	Slc29a3
0.000190156	-0.329019	0.676	0.693	1	2	Ppia
0.000194642	0.258791	0.467	0.398	1	2	Gadd45b
0.000195677	-0.473679	0.348	0.462	1	2	Pea15
0.000208891	-0.342412	0.206	0.314	1	2	Hmgb1
0.000213926	0.303806	0.303	0.232	1	2	Hmgcr
0.000222263	-0.579024	0.294	0.39	1	2	Cfd
0.000222399	-0.560304	0.882	0.887	1	2	Ubc
0.000231037	-0.264916	0.467	0.554	1	2	Ndufc2
0.000232359	-0.723807	0.2	0.296	1	2	Fam111a
0.000242426	0.302427	0.394	0.322	1	2	Mitf
0.000259975	-0.358362	0.503	0.593	1	2	Shc1
0.000296903	-0.413526	0.276	0.39	1	2	Ccng1
0.000311476	0.360993	0.676	0.603	1	2	Gngt2
0.000313942	-0.256719	0.27	0.386	1	2	Idh2
0.000323664	-0.269296	0.361	0.472	1	2	Ndufs5
0.000330865	-0.462471	0.479	0.561	1	2	Atp6v1c1
0.000346391	-0.250988	0.224	0.336	1	2	Got1
0.000354862	-0.299248	0.185	0.282	1	2	Man1a1
0.000362364	0.251932	0.348	0.286	1	2	Ddx47
0.000383543	-0.44234	0.442	0.328	1	2	Tf
0.000388401	0.335587	0.264	0.2	1	2	Plagl2
0.00041771	-0.264016	0.215	0.326	1	2	Kidins220
0.000419288	-0.281514	0.203	0.308	1	2	Osbpl11
0.000435615	0.33057	0.3	0.241	1	2	Nr1h3
0.000454786	-0.34272	0.282	0.382	1	2	Herc1
0.000462614	0.348708	0.424	0.37	1	2	Dnajc3
0.00047883	0.302055	0.439	0.356	1	2	Insig1
0.000483017	-0.362034	0.67	0.76	1	2	Zfp36l2
0.000506665	-0.344266	0.342	0.46	1	2	Macf1
0.000575698	-0.650222	0.821	0.666	1	2	Pla2g7
0.000608552	-0.279626	0.248	0.359	1	2	Nr3c1
0.000614825	-0.28201	0.336	0.447	1	2	Ralbp1
0.000625035	-0.330715	0.215	0.317	1	2	Nrp2
0.00067327	-0.285405	0.221	0.324	1	2	Hbp1
0.000706847	-0.262305	0.185	0.289	1	2	Naa35
0.000732469	-0.300627	0.794	0.73	1	2	Ifi30
0.000784036	-0.372625	0.612	0.672	1	2	Bri3
0.00082784	-0.282603	0.279	0.389	1	2	Mia2
0.000829156	-0.251303	0.267	0.381	1	2	Ndufa5
0.000868595	0.360071	0.297	0.232	1	2	Sqle
0.00100133	-0.498149	0.47	0.535	1	2	Ncoa4
0.00104206	-0.329037	0.918	0.73	1	2	Ctsl
0.00106685	-0.722718	0.367	0.458	1	2	Resf1
0.00110092	-0.342474	0.527	0.58	1	2	Ndufa4
0.00114876	-0.265254	0.3	0.408	1	2	Ahcyl1
0.00126999	-0.261512	0.436	0.529	1	2	Suclg1
0.00129666	-0.250937	0.17	0.26	1	2	Mcart1
0.00131983	-0.605423	0.991	0.95	1	2	Ftl1
[truncated: 9,443 more rows]
