# Supplementary material for: Single-Cell Transcriptome Profiling Identifies Phagocytosis-Related Dual-Feature Cells in A Model of Acute Otitis Media in Rats
Source: Front Immunol. 2021 Oct 25;12:760954. doi: 10.3389/fimmu.2021.760954 (PMC8572853; doi:10.3389/fimmu.2021.760954)
Supplement: Supplementary Information 1 — Clustering strategies of all single cells from both normal and inflamed MEM. [file DataSheet_1.zip › Supplementary Tables/Table S8 MMS_correlation_gene_list/Table S8_5_MMS_sub_M1 correlation gene.xlsx]

## Sheet: com_sub_M1
M1_gene
Cd86
Cd83
Dnase1l3
Cdh17
Ccl17
Cd74
RT1-Db1
Bcl2a1
Ccdc146
Fgl2
RT1-Da
Aspa
Cxcl16
Cyp11b3
Irf8
Cd63
Ctss
C1qa
Slamf7
Otulinl
Cldn1
Tagln2
Lynx1
AABR07069128.1
RT1-Ba
Klra22
Ms4a4c
Prr15
Mmp12
Hepacam2
