# Supplementary material for: Single-Cell Transcriptome Profiling Identifies Phagocytosis-Related Dual-Feature Cells in A Model of Acute Otitis Media in Rats
Source: Front Immunol. 2021 Oct 25;12:760954. doi: 10.3389/fimmu.2021.760954 (PMC8572853; doi:10.3389/fimmu.2021.760954)
Supplement: Supplementary Information 1 — Clustering strategies of all single cells from both normal and inflamed MEM. [file DataSheet_1.zip › Supplementary Tables/Table S8 MMS_correlation_gene_list/Table S8_3_MMS_sub_epi correlation gene.xlsx]

## Sheet: com_sub_epi
Epi_gene
Epcam
Aldh1a3
Bpifa1
Slc34a2
Scgb1a1
Cxcl6
Msln
Slc26a4
Calcb
Psors1c2
Cftr
Kng1
Slc6a14
Sftpd
Wfdc2
Clu
Prss22
Tspan1
Vtcn1
Sh2d4a
Krt7
Has2
Stra6
Muc4
Gpx2
Cldn7
Rbp1
Cfi
Lamc2
Cldn4
Chia
