# Supplementary material for: Single-Cell Transcriptome Profiling Identifies Phagocytosis-Related Dual-Feature Cells in A Model of Acute Otitis Media in Rats
Source: Front Immunol. 2021 Oct 25;12:760954. doi: 10.3389/fimmu.2021.760954 (PMC8572853; doi:10.3389/fimmu.2021.760954)
Supplement: Supplementary Information 1 — Clustering strategies of all single cells from both normal and inflamed MEM. [file DataSheet_1.zip › Supplementary Tables/Table S8 MMS_correlation_gene_list/Table S8_2_MMS_sub_MKI67 correlation gene.xlsx]

## Sheet: com_sub_Mki67
Mki67_gene
Mki67
Ccnb1
Pclaf
Cenpf
Top2a
Tpx2
Kif23
Stmn1
Prc1
Ndc80
Nusap1
Cenpe
Ccna2
Bub1
Ube2c
Kif20b
Spc25
Cdk1
Hmmr
Kif2c
Nuf2
Kif4a
Pttg1
Cenpw
Kif22
Sgo2
Cenpa
Ncapg
Cep55
Kif11
Birc5
