# Supplementary material for: Single-Cell Transcriptome Profiling Identifies Phagocytosis-Related Dual-Feature Cells in A Model of Acute Otitis Media in Rats
Source: Front Immunol. 2021 Oct 25;12:760954. doi: 10.3389/fimmu.2021.760954 (PMC8572853; doi:10.3389/fimmu.2021.760954)
Supplement: Supplementary Information 1 — Clustering strategies of all single cells from both normal and inflamed MEM. [file DataSheet_1.zip › Supplementary Tables/Table S8 MMS_correlation_gene_list/Table S8_1_MMS_sub_macro correlation gene.xlsx]

## Sheet: com_sub_macro
Macro_gene
Cd68
Apoe
Gpnmb
Pld3
Smpdl3a
Lgmn
Ctsb
Vat1
Cybb
Folr2
Pla2g7
Ctsa
Pf4
Adgre1
Scpep1
Siglec10
Ms4a7
Cd63
Spp1
Tpp1
Abca1
Glul
Aif1
Fcer1g
Psap
Ctsd
Ctss
Csf1r
Tmem37
Mrc1
