# Supplementary material for: Single-Cell Transcriptome Profiling Identifies Phagocytosis-Related Dual-Feature Cells in A Model of Acute Otitis Media in Rats
Source: Front Immunol. 2021 Oct 25;12:760954. doi: 10.3389/fimmu.2021.760954 (PMC8572853; doi:10.3389/fimmu.2021.760954)
Supplement: Supplementary Information 1 — Clustering strategies of all single cells from both normal and inflamed MEM. [file DataSheet_1.zip › Supplementary Tables/Table S8 MMS_correlation_gene_list/Table S8_6_MMS_sub_M2 correlation gene.xlsx]

## Sheet: com_sub_M2
M2_gene
Mrc1
Pf4
Adgre1
Apoe
Lgmn
Dab2
Folr2
Glul
Ms4a7
Clec4a3
Cd163
Clec4a1
Tmem37
Ctsa
Ctsc
Plxna1
Cltc
Csf1r
Smpdl3a
Cndp1
Cfh
Scpep1
Slc43a2
Apobec1
Selenop
Ehd4
Lyve1
Ctsl
Snx5
Ncoa4
