# Supplementary material for: Single-Cell Transcriptome Profiling Identifies Phagocytosis-Related Dual-Feature Cells in A Model of Acute Otitis Media in Rats
Source: Front Immunol. 2021 Oct 25;12:760954. doi: 10.3389/fimmu.2021.760954 (PMC8572853; doi:10.3389/fimmu.2021.760954)
Supplement: Supplementary Information 1 — Clustering strategies of all single cells from both normal and inflamed MEM. [file DataSheet_1.zip › Supplementary Tables/Table S8 MMS_correlation_gene_list/Table S8_4_MMS_sub_osteoblastic correlation gene.xlsx]

## Sheet: com_sub_fibro
Fibro_gene
Col1a1
Col3a1
Rarres2
Thbs2
Mill1
Col12a1
Col8a1
Olfml3
Serpinh1
Prrx1
Col5a2
Sparc
Fbn1
Fstl1
Pdgfra
Sfrp1
Lox
Dcn
Mmp2
Cald1
Nsg1
Lum
Galnt16
Flnc
Nid1
Mxra8
Igfbp4
Fmo1
Col6a2
C1s
Mrgprf
