# Supplementary material for: Single-Cell Transcriptome Profiling Identifies Phagocytosis-Related Dual-Feature Cells in A Model of Acute Otitis Media in Rats
Source: Front Immunol. 2021 Oct 25;12:760954. doi: 10.3389/fimmu.2021.760954 (PMC8572853; doi:10.3389/fimmu.2021.760954)
Supplement: Supplementary Information 1 — Clustering strategies of all single cells from both normal and inflamed MEM. [file DataSheet_1.zip › Supplementary Tables/Table S5 Cell to Cell.xlsx]

## Sheet: Table S5_1 case_LRsig_count_1
	Lig	Rec	number
1	B_cell	B_cell	55
2	B_cell	DC	57
3	B_cell	Epi	58
4	B_cell	Fib	62
5	B_cell	Mac_1	68
6	B_cell	Mac_2	64
7	B_cell	Mac_3	33
8	B_cell	Neu_1	35
9	B_cell	Neu_2	37
10	B_cell	Neu_3	33
11	B_cell	Neu_4	34
12	B_cell	NK	29
13	B_cell	T_cell	28
14	DC	B_cell	55
15	DC	DC	44
16	DC	Epi	55
17	DC	Fib	51
18	DC	Mac_1	68
19	DC	Mac_2	65
20	DC	Mac_3	18
21	DC	Neu_1	9
22	DC	Neu_2	19
23	DC	Neu_3	14
24	DC	Neu_4	9
25	DC	NK	15
26	DC	T_cell	14
27	Epi	B_cell	55
28	Epi	DC	61
29	Epi	Epi	57
30	Epi	Fib	62
31	Epi	Mac_1	75
32	Epi	Mac_2	68
33	Epi	Mac_3	34
34	Epi	Neu_1	43
35	Epi	Neu_2	41
36	Epi	Neu_3	30
37	Epi	Neu_4	39
38	Epi	NK	28
39	Epi	T_cell	33
40	Fib	B_cell	59
41	Fib	DC	64
42	Fib	Epi	74
43	Fib	Fib	83
44	Fib	Mac_1	84
45	Fib	Mac_2	78
46	Fib	Mac_3	47
47	Fib	Neu_1	56
48	Fib	Neu_2	58
49	Fib	Neu_3	46
50	Fib	Neu_4	56
51	Fib	NK	47
52	Fib	T_cell	49
53	Mac_1	B_cell	70
54	Mac_1	DC	73
55	Mac_1	Epi	69
56	Mac_1	Fib	75
57	Mac_1	Mac_1	85
58	Mac_1	Mac_2	82
59	Mac_1	Mac_3	48
60	Mac_1	Neu_1	65
61	Mac_1	Neu_2	63
62	Mac_1	Neu_3	60
63	Mac_1	Neu_4	60
64	Mac_1	NK	43
65	Mac_1	T_cell	45
66	Mac_2	B_cell	64
67	Mac_2	DC	68
68	Mac_2	Epi	64
69	Mac_2	Fib	65
70	Mac_2	Mac_1	81
71	Mac_2	Mac_2	71
72	Mac_2	Mac_3	37
73	Mac_2	Neu_1	49
74	Mac_2	Neu_2	48
75	Mac_2	Neu_3	36
76	Mac_2	Neu_4	47
77	Mac_2	NK	34
78	Mac_2	T_cell	32
79	Mac_3	B_cell	30
80	Mac_3	DC	27
81	Mac_3	Epi	40
82	Mac_3	Fib	44
83	Mac_3	Mac_1	50
84	Mac_3	Mac_2	42
85	Mac_3	Mac_3	15
86	Mac_3	Neu_1	11
87	Mac_3	Neu_2	11
88	Mac_3	Neu_3	10
89	Mac_3	Neu_4	12
90	Mac_3	NK	13
91	Mac_3	T_cell	13
92	Neu_1	B_cell	24
93	Neu_1	DC	8
94	Neu_1	Epi	34
95	Neu_1	Fib	44
96	Neu_1	Mac_1	59
97	Neu_1	Mac_2	42
98	Neu_1	Mac_3	0
99	Neu_1	Neu_1	10
100	Neu_1	Neu_2	16
101	Neu_1	Neu_3	9
102	Neu_1	Neu_4	13
103	Neu_1	NK	5
104	Neu_1	T_cell	4
105	Neu_2	B_cell	36
106	Neu_2	DC	17
107	Neu_2	Epi	45
108	Neu_2	Fib	47
109	Neu_2	Mac_1	65
110	Neu_2	Mac_2	47
111	Neu_2	Mac_3	5
112	Neu_2	Neu_1	18
113	Neu_2	Neu_2	20
114	Neu_2	Neu_3	15
115	Neu_2	Neu_4	19
116	Neu_2	NK	6
117	Neu_2	T_cell	8
118	Neu_3	B_cell	30
119	Neu_3	DC	26
120	Neu_3	Epi	42
121	Neu_3	Fib	50
122	Neu_3	Mac_1	54
123	Neu_3	Mac_2	38
124	Neu_3	Mac_3	4
125	Neu_3	Neu_1	13
126	Neu_3	Neu_2	16
127	Neu_3	Neu_3	13
128	Neu_3	Neu_4	11
129	Neu_3	NK	6
130	Neu_3	T_cell	8
131	Neu_4	B_cell	26
132	Neu_4	DC	9
133	Neu_4	Epi	40
134	Neu_4	Fib	47
135	Neu_4	Mac_1	58
136	Neu_4	Mac_2	47
137	Neu_4	Mac_3	3
138	Neu_4	Neu_1	12
139	Neu_4	Neu_2	17
140	Neu_4	Neu_3	10
141	Neu_4	Neu_4	12
142	Neu_4	NK	7
143	Neu_4	T_cell	6
144	NK	B_cell	23
145	NK	DC	19
146	NK	Epi	33
147	NK	Fib	44
148	NK	Mac_1	36
149	NK	Mac_2	32
150	NK	Mac_3	9
151	NK	Neu_1	6
152	NK	Neu_2	7
153	NK	Neu_3	7
154	NK	Neu_4	6
155	NK	NK	15
156	NK	T_cell	12
157	T_cell	B_cell	22
158	T_cell	DC	13
159	T_cell	Epi	32
160	T_cell	Fib	45
161	T_cell	Mac_1	38
162	T_cell	Mac_2	27
163	T_cell	Mac_3	5
164	T_cell	Neu_1	3
165	T_cell	Neu_2	5
166	T_cell	Neu_3	4
167	T_cell	Neu_4	3
168	T_cell	NK	9
169	T_cell	T_cell	9

## Sheet: Table S5_2 nc_LRsig_count_1
	Lig	Rec	number
1	DC_1	DC_1	18
2	DC_1	DC_2	17
3	DC_1	Endo_lym	33
4	DC_1	Endo_peri	9
5	DC_1	Endo_vas	9
6	DC_1	Epi_bas	9
7	DC_1	Epi_cili	22
8	DC_1	Epi_iono	6
9	DC_1	Epi_s1	13
10	DC_1	Epi_s2	26
11	DC_1	Epi_top2a	15
12	DC_1	Fib_1	20
13	DC_1	Fib_2	10
14	DC_1	Fib_3	27
15	DC_1	Mac_1	26
16	DC_1	Mac_2	35
17	DC_1	Neu	18
18	DC_1	Tcell	7
19	DC_2	DC_1	18
20	DC_2	DC_2	22
21	DC_2	Endo_lym	32
22	DC_2	Endo_peri	13
23	DC_2	Endo_vas	10
24	DC_2	Epi_bas	12
25	DC_2	Epi_cili	25
26	DC_2	Epi_iono	16
27	DC_2	Epi_s1	19
28	DC_2	Epi_s2	28
29	DC_2	Epi_top2a	18
30	DC_2	Fib_1	17
31	DC_2	Fib_2	12
32	DC_2	Fib_3	19
33	DC_2	Mac_1	21
34	DC_2	Mac_2	33
35	DC_2	Neu	18
36	DC_2	Tcell	12
37	Endo_lym	DC_1	36
38	Endo_lym	DC_2	34
39	Endo_lym	Endo_lym	77
40	Endo_lym	Endo_peri	61
41	Endo_lym	Endo_vas	48
42	Endo_lym	Epi_bas	43
43	Endo_lym	Epi_cili	57
44	Endo_lym	Epi_iono	44
45	Endo_lym	Epi_s1	58
46	Endo_lym	Epi_s2	68
47	Endo_lym	Epi_top2a	59
48	Endo_lym	Fib_1	79
49	Endo_lym	Fib_2	60
50	Endo_lym	Fib_3	84
51	Endo_lym	Mac_1	63
52	Endo_lym	Mac_2	64
53	Endo_lym	Neu	34
54	Endo_lym	Tcell	17
55	Endo_peri	DC_1	12
56	Endo_peri	DC_2	12
57	Endo_peri	Endo_lym	59
58	Endo_peri	Endo_peri	29
59	Endo_peri	Endo_vas	25
60	Endo_peri	Epi_bas	14
61	Endo_peri	Epi_cili	27
62	Endo_peri	Epi_iono	9
63	Endo_peri	Epi_s1	21
64	Endo_peri	Epi_s2	25
65	Endo_peri	Epi_top2a	14
66	Endo_peri	Fib_1	46
67	Endo_peri	Fib_2	34
68	Endo_peri	Fib_3	60
69	Endo_peri	Mac_1	31
70	Endo_peri	Mac_2	37
71	Endo_peri	Neu	8
72	Endo_peri	Tcell	5
73	Endo_vas	DC_1	15
74	Endo_vas	DC_2	13
75	Endo_vas	Endo_lym	36
76	Endo_vas	Endo_peri	23
77	Endo_vas	Endo_vas	25
78	Endo_vas	Epi_bas	17
79	Endo_vas	Epi_cili	27
80	Endo_vas	Epi_iono	17
81	Endo_vas	Epi_s1	21
82	Endo_vas	Epi_s2	29
83	Endo_vas	Epi_top2a	15
84	Endo_vas	Fib_1	29
85	Endo_vas	Fib_2	21
86	Endo_vas	Fib_3	35
87	Endo_vas	Mac_1	24
88	Endo_vas	Mac_2	32
89	Endo_vas	Neu	12
90	Endo_vas	Tcell	7
91	Epi_bas	DC_1	23
92	Epi_bas	DC_2	17
93	Epi_bas	Endo_lym	48
94	Epi_bas	Endo_peri	21
95	Epi_bas	Endo_vas	23
96	Epi_bas	Epi_bas	38
97	Epi_bas	Epi_cili	47
98	Epi_bas	Epi_iono	37
99	Epi_bas	Epi_s1	44
100	Epi_bas	Epi_s2	48
101	Epi_bas	Epi_top2a	34
102	Epi_bas	Fib_1	53
103	Epi_bas	Fib_2	42
104	Epi_bas	Fib_3	60
105	Epi_bas	Mac_1	26
106	Epi_bas	Mac_2	36
107	Epi_bas	Neu	18
108	Epi_bas	Tcell	7
109	Epi_cili	DC_1	20
110	Epi_cili	DC_2	26
111	Epi_cili	Endo_lym	47
112	Epi_cili	Endo_peri	23
113	Epi_cili	Endo_vas	23
114	Epi_cili	Epi_bas	30
115	Epi_cili	Epi_cili	45
116	Epi_cili	Epi_iono	29
117	Epi_cili	Epi_s1	37
118	Epi_cili	Epi_s2	27
119	Epi_cili	Epi_top2a	40
120	Epi_cili	Fib_1	45
121	Epi_cili	Fib_2	46
122	Epi_cili	Fib_3	39
123	Epi_cili	Mac_1	31
124	Epi_cili	Mac_2	43
125	Epi_cili	Neu	17
126	Epi_cili	Tcell	11
127	Epi_iono	DC_1	14
128	Epi_iono	DC_2	15
129	Epi_iono	Endo_lym	44
130	Epi_iono	Endo_peri	21
131	Epi_iono	Endo_vas	18
132	Epi_iono	Epi_bas	24
133	Epi_iono	Epi_cili	34
134	Epi_iono	Epi_iono	14
135	Epi_iono	Epi_s1	22
136	Epi_iono	Epi_s2	21
137	Epi_iono	Epi_top2a	18
138	Epi_iono	Fib_1	32
139	Epi_iono	Fib_2	31
140	Epi_iono	Fib_3	35
141	Epi_iono	Mac_1	28
142	Epi_iono	Mac_2	37
143	Epi_iono	Neu	10
144	Epi_iono	Tcell	8
145	Epi_s1	DC_1	23
146	Epi_s1	DC_2	23
147	Epi_s1	Endo_lym	63
148	Epi_s1	Endo_peri	30
149	Epi_s1	Endo_vas	26
150	Epi_s1	Epi_bas	42
151	Epi_s1	Epi_cili	44
152	Epi_s1	Epi_iono	18
153	Epi_s1	Epi_s1	42
154	Epi_s1	Epi_s2	39
155	Epi_s1	Epi_top2a	30
156	Epi_s1	Fib_1	62
157	Epi_s1	Fib_2	50
158	Epi_s1	Fib_3	54
159	Epi_s1	Mac_1	36
160	Epi_s1	Mac_2	46
161	Epi_s1	Neu	22
162	Epi_s1	Tcell	14
163	Epi_s2	DC_1	32
164	Epi_s2	DC_2	28
165	Epi_s2	Endo_lym	63
166	Epi_s2	Endo_peri	29
167	Epi_s2	Endo_vas	29
168	Epi_s2	Epi_bas	46
169	Epi_s2	Epi_cili	37
170	Epi_s2	Epi_iono	22
171	Epi_s2	Epi_s1	37
172	Epi_s2	Epi_s2	33
173	Epi_s2	Epi_top2a	26
174	Epi_s2	Fib_1	56
175	Epi_s2	Fib_2	47
176	Epi_s2	Fib_3	58
177	Epi_s2	Mac_1	40
178	Epi_s2	Mac_2	54
179	Epi_s2	Neu	24
180	Epi_s2	Tcell	16
181	Epi_top2a	DC_1	19
182	Epi_top2a	DC_2	20
183	Epi_top2a	Endo_lym	51
184	Epi_top2a	Endo_peri	23
185	Epi_top2a	Endo_vas	16
186	Epi_top2a	Epi_bas	29
187	Epi_top2a	Epi_cili	44
188	Epi_top2a	Epi_iono	12
189	Epi_top2a	Epi_s1	22
190	Epi_top2a	Epi_s2	22
191	Epi_top2a	Epi_top2a	21
192	Epi_top2a	Fib_1	52
193	Epi_top2a	Fib_2	30
194	Epi_top2a	Fib_3	53
195	Epi_top2a	Mac_1	31
196	Epi_top2a	Mac_2	40
197	Epi_top2a	Neu	16
198	Epi_top2a	Tcell	7
199	Fib_1	DC_1	48
200	Fib_1	DC_2	28
201	Fib_1	Endo_lym	96
202	Fib_1	Endo_peri	65
203	Fib_1	Endo_vas	50
204	Fib_1	Epi_bas	63
205	Fib_1	Epi_cili	67
206	Fib_1	Epi_iono	45
207	Fib_1	Epi_s1	71
208	Fib_1	Epi_s2	70
209	Fib_1	Epi_top2a	67
210	Fib_1	Fib_1	99
211	Fib_1	Fib_2	83
212	Fib_1	Fib_3	109
213	Fib_1	Mac_1	64
214	Fib_1	Mac_2	65
215	Fib_1	Neu	26
216	Fib_1	Tcell	17
217	Fib_2	DC_1	34
218	Fib_2	DC_2	28
219	Fib_2	Endo_lym	85
220	Fib_2	Endo_peri	50
221	Fib_2	Endo_vas	43
222	Fib_2	Epi_bas	56
223	Fib_2	Epi_cili	68
224	Fib_2	Epi_iono	51
225	Fib_2	Epi_s1	64
226	Fib_2	Epi_s2	60
227	Fib_2	Epi_top2a	53
228	Fib_2	Fib_1	90
229	Fib_2	Fib_2	72
230	Fib_2	Fib_3	95
231	Fib_2	Mac_1	53
232	Fib_2	Mac_2	58
233	Fib_2	Neu	18
234	Fib_2	Tcell	16
235	Fib_3	DC_1	46
236	Fib_3	DC_2	31
237	Fib_3	Endo_lym	97
238	Fib_3	Endo_peri	75
239	Fib_3	Endo_vas	53
240	Fib_3	Epi_bas	61
241	Fib_3	Epi_cili	71
242	Fib_3	Epi_iono	40
243	Fib_3	Epi_s1	62
244	Fib_3	Epi_s2	63
245	Fib_3	Epi_top2a	65
246	Fib_3	Fib_1	106
247	Fib_3	Fib_2	98
248	Fib_3	Fib_3	97
249	Fib_3	Mac_1	74
250	Fib_3	Mac_2	70
251	Fib_3	Neu	27
252	Fib_3	Tcell	19
253	Mac_1	DC_1	27
254	Mac_1	DC_2	25
255	Mac_1	Endo_lym	59
256	Mac_1	Endo_peri	32
257	Mac_1	Endo_vas	21
258	Mac_1	Epi_bas	13
259	Mac_1	Epi_cili	34
260	Mac_1	Epi_iono	19
261	Mac_1	Epi_s1	30
262	Mac_1	Epi_s2	36
263	Mac_1	Epi_top2a	28
264	Mac_1	Fib_1	43
265	Mac_1	Fib_2	28
266	Mac_1	Fib_3	51
267	Mac_1	Mac_1	38
268	Mac_1	Mac_2	46
269	Mac_1	Neu	21
270	Mac_1	Tcell	12
271	Mac_2	DC_1	36
272	Mac_2	DC_2	30
273	Mac_2	Endo_lym	64
274	Mac_2	Endo_peri	35
275	Mac_2	Endo_vas	35
276	Mac_2	Epi_bas	29
277	Mac_2	Epi_cili	42
278	Mac_2	Epi_iono	30
279	Mac_2	Epi_s1	35
280	Mac_2	Epi_s2	40
281	Mac_2	Epi_top2a	32
282	Mac_2	Fib_1	54
283	Mac_2	Fib_2	39
284	Mac_2	Fib_3	62
285	Mac_2	Mac_1	43
286	Mac_2	Mac_2	49
287	Mac_2	Neu	23
288	Mac_2	Tcell	16
289	Neu	DC_1	15
290	Neu	DC_2	18
291	Neu	Endo_lym	24
292	Neu	Endo_peri	6
293	Neu	Endo_vas	8
294	Neu	Epi_bas	8
295	Neu	Epi_cili	18
296	Neu	Epi_iono	9
297	Neu	Epi_s1	10
298	Neu	Epi_s2	22
299	Neu	Epi_top2a	11
300	Neu	Fib_1	15
301	Neu	Fib_2	6
302	Neu	Fib_3	20
303	Neu	Mac_1	17
304	Neu	Mac_2	20
305	Neu	Neu	15
306	Neu	Tcell	6
307	Tcell	DC_1	7
308	Tcell	DC_2	11
309	Tcell	Endo_lym	10
310	Tcell	Endo_peri	1
311	Tcell	Endo_vas	1
312	Tcell	Epi_bas	1
313	Tcell	Epi_cili	15
314	Tcell	Epi_iono	2
315	Tcell	Epi_s1	5
316	Tcell	Epi_s2	10
317	Tcell	Epi_top2a	5
318	Tcell	Fib_1	7
319	Tcell	Fib_2	1
320	Tcell	Fib_3	14
321	Tcell	Mac_1	9
322	Tcell	Mac_2	15
323	Tcell	Neu	8
324	Tcell	Tcell	6

## Sheet: Table S5_3 case_path
	B_cell.TGFb	DC.TGFb	Epi.TGFb	Fib.TGFb	Mac_1.TGFb	Mac_2.TGFb	Mac_3.TGFb	Neu_1.TGFb	Neu_2.TGFb	Neu_3.TGFb	Neu_4.TGFb	NK.TGFb	T_cell.TGFb	B_cell.BMP	DC.BMP	Epi.BMP	Fib.BMP	Mac_1.BMP	Mac_2.BMP	Mac_3.BMP	Neu_1.BMP	Neu_2.BMP	Neu_3.BMP	Neu_4.BMP	NK.BMP	T_cell.BMP	B_cell.GDF	DC.GDF	Epi.GDF	Fib.GDF	Mac_1.GDF	Mac_2.GDF	Mac_3.GDF	Neu_1.GDF	Neu_2.GDF	Neu_3.GDF	Neu_4.GDF	NK.GDF	T_cell.GDF	B_cell.ACTIVIN	DC.ACTIVIN	Epi.ACTIVIN	Fib.ACTIVIN	Mac_1.ACTIVIN	Mac_2.ACTIVIN	T_cell.ACTIVIN	Epi.WNT	Fib.WNT	Epi.ncWNT
B_cell	1.84136e-07	7.46387e-08	3.08871e-08	1.02191e-08	1.61645e-06	5.07063e-08	0	1.34888e-08	1.36892e-08	3.66954e-09	5.47823e-09	0	0	0	0	0	0	0	0	0	0	0	0	0	0	0	0	0	0	0	0	0	0	0	0	0	0	0	0	2.97368e-11	1.84907e-11	4.13296e-11	8.04137e-11	9.60794e-10	7.40562e-11	0	3.01568e-12	6.03027e-12	0
DC	7.11778e-08	2.78827e-08	1.04765e-08	3.25717e-09	6.25183e-07	1.82797e-08	0	0	0	0	0	0	0	0	0	0	0	0	0	0	0	0	0	0	0	0	0	0	0	0	0	0	0	0	0	0	0	0	0	1.88153e-11	0	2.61505e-11	5.08802e-11	6.07923e-10	4.68576e-11	0	3.42433e-12	6.84743e-12	0
Epi	9.19708e-08	3.72662e-08	9.73999e-09	3.34063e-09	8.06735e-07	2.5285e-08	0	2.21423e-09	2.27442e-09	0	1.35351e-10	0	0	0	0	0	0	0	0	0	0	0	0	0	0	0	0	0	0	0	0	0	0	0	0	0	0	0	0	1.01078e-10	6.28514e-11	1.40483e-10	2.73332e-10	3.26582e-09	2.51723e-10	3.31247e-11	4.01285e-12	8.02427e-12	0
Fib	7.06583e-08	2.84673e-08	1.14658e-08	3.12948e-09	6.16576e-07	1.88225e-08	1.67149e-10	5.51286e-09	5.63757e-09	1.53096e-09	2.23647e-09	3.49832e-11	1.89761e-10	5.30984e-09	3.52012e-09	1.51892e-08	8.21453e-09	1.70691e-07	7.76398e-09	1.81411e-10	2.40734e-09	2.46307e-09	1.42306e-09	9.35394e-10	1.23129e-10	1.39976e-09	3.0303e-09	1.37587e-09	1.99607e-09	1.53131e-09	5.42183e-08	2.64466e-09	3.35504e-11	5.18787e-10	5.57852e-10	2.51684e-10	2.063e-10	1.83239e-11	4.25823e-10	1.4845e-10	9.23082e-11	2.06323e-10	4.0143e-10	4.7964e-09	3.69699e-10	4.86495e-11	1.91634e-12	3.83199e-12	8.08309e-08
Mac_1	1.74239e-06	7.06413e-07	2.89321e-07	9.71239e-08	1.53371e-05	4.82624e-07	4.73859e-09	1.39044e-07	1.42483e-07	5.59724e-08	5.64623e-08	1.15408e-09	5.96729e-09	0	0	0	0	0	0	0	0	0	0	0	0	0	0	0	0	0	0	0	0	0	0	0	0	0	0	1.59588e-09	9.92335e-10	2.21802e-09	4.31553e-09	5.15627e-08	3.97436e-09	5.22993e-10	5.2746e-11	1.05473e-10	0
Mac_2	1.01499e-07	4.11561e-08	1.67375e-08	5.67449e-09	8.95055e-07	2.10024e-08	0	0	0	0	0	0	0	0	0	0	0	0	0	0	0	0	0	0	0	0	0	0	0	0	0	0	0	0	0	0	0	0	0	1.71099e-10	1.06392e-10	2.37802e-10	4.62683e-10	5.52821e-09	4.26104e-10	3.95737e-11	1.38488e-11	2.76926e-11	0
Mac_3	0	0	0	0	6.34473e-09	0	0	0	0	0	0	0	0	0	0	0	0	0	0	0	0	0	0	0	0	0	0	0	0	0	0	0	0	0	0	0	0	0	0	0	0	0	0	0	0	0	3.99349e-12	7.98554e-12	0
Neu_1	1.18668e-08	7.39692e-10	0	0	1.1404e-07	0	0	0	0	0	0	0	0	0	0	0	0	0	0	0	0	0	0	0	0	0	0	0	0	0	0	0	0	0	0	0	0	0	0	0	0	0	0	0	0	0	5.49637e-11	1.09908e-10	0
Neu_2	2.7679e-08	7.47216e-09	0	5.12699e-10	2.42982e-07	0	0	0	0	0	0	0	0	0	0	0	0	0	0	0	0	0	0	0	0	0	0	0	0	0	0	0	0	0	0	0	0	0	0	0	0	0	0	0	0	0	5.29862e-11	1.05953e-10	0
Neu_3	2.69905e-09	0	0	0	4.57013e-08	0	0	0	0	0	0	0	0	0	0	0	0	0	0	0	0	0	0	0	0	0	0	0	0	0	0	0	0	0	0	0	0	0	0	0	0	0	0	0	0	0	3.42949e-11	6.85774e-11	0
Neu_4	4.79696e-09	3.0389e-10	0	0	4.14596e-08	0	0	0	0	0	0	0	0	0	0	0	0	0	0	0	0	0	0	0	0	0	0	0	0	0	0	0	0	0	0	0	0	0	0	0	0	0	0	0	0	0	2.10523e-11	4.2097e-11	0
NK	0	0	0	0	2.59315e-09	0	0	0	0	0	0	0	0	0	0	0	0	0	0	0	0	0	0	0	0	0	0	0	0	0	0	0	0	0	0	0	0	0	0	0	0	0	0	0	0	0	2.76144e-12	5.52188e-12	0
T_cell	0	0	0	0	3.23466e-09	0	0	0	0	0	0	0	0	0	0	0	0	0	0	0	0	0	0	0	0	0	0	0	0	0	0	0	0	0	0	0	0	0	0	1.56743e-11	0	1.61697e-11	4.23862e-11	5.06436e-10	0	0	4.1265e-12	8.25151e-12	0
[truncated: 409 more columns]

## Sheet: Table S5_4 nc_path
	DC_1.TGFb	Endo_lym.TGFb	Endo_peri.TGFb	Endo_vas.TGFb	Epi_bas.TGFb	Epi_cili.TGFb	Epi_iono.TGFb	Epi_s1.TGFb	Epi_s2.TGFb	Epi_top2a.TGFb	Fib_1.TGFb	Fib_2.TGFb	Fib_3.TGFb	Mac_1.TGFb	Mac_2.TGFb	DC_1.BMP	DC_2.BMP	Endo_lym.BMP	Endo_peri.BMP	Endo_vas.BMP	Epi_bas.BMP	Epi_cili.BMP	Epi_iono.BMP	Epi_s1.BMP	Epi_s2.BMP	Epi_top2a.BMP	Fib_1.BMP	Fib_2.BMP	Fib_3.BMP	Mac_1.BMP	Mac_2.BMP	DC_1.GDF	DC_2.GDF	Endo_lym.GDF	Endo_peri.GDF	Endo_vas.GDF	Epi_bas.GDF	Epi_cili.GDF	Epi_iono.GDF	Epi_s1.GDF	Epi_s2.GDF	Epi_top2a.GDF	Fib_1.GDF	Fib_2.GDF	Fib_3.GDF	Mac_1.GDF	Mac_2.GDF	Neu.GDF	Tcell.GDF
DC_1	0	0	0	0	0	0	0	0	0	0	0	0	0	2.72784e-07	1.14579e-06	0	0	0	0	0	0	5.29735e-12	0	0	0	0	0	0	0	0	0	0	0	0	0	0	0	0	0	0	0	0	0	0	0	0	0	0	0
DC_2	0	0	0	0	0	0	0	0	0	0	0	0	0	2.72517e-08	1.14418e-07	0	0	0	0	0	0	7.26543e-13	0	0	0	0	0	0	0	0	0	0	0	0	0	0	0	0	0	0	0	0	0	0	0	0	0	0	0
Endo_lym	1.06946e-07	1.212e-07	0	1.18172e-07	0	0	0	0	0	0	1.08866e-06	2.55725e-08	6.45102e-07	9.178e-07	2.71185e-06	4.42509e-08	0	2.11121e-06	1.12176e-06	1.25987e-07	2.16424e-07	2.33863e-08	5.08422e-08	3.42255e-06	3.72929e-07	1.56255e-07	2.47398e-06	1.87265e-06	2.64419e-06	3.84712e-07	3.27198e-07	0	0	0	0	0	0	0	0	0	0	0	0	0	0	0	0	0	0
Endo_peri	0	0	0	0	0	0	0	0	0	0	1.91349e-07	0	1.88479e-07	4.06257e-07	1.29498e-06	0	0	1.60467e-06	5.72071e-07	7.02228e-08	0	9.4996e-09	0	2.21288e-06	2.01908e-07	1.29409e-08	1.36931e-06	9.69611e-07	2.2714e-06	1.3304e-07	3.12604e-07	0	0	0	0	0	0	0	0	0	0	0	0	0	0	0	0	0	0
Endo_vas	2.39796e-07	3.70405e-07	3.43254e-08	2.032e-07	0	1.4537e-08	0	1.19886e-07	8.99172e-08	6.93159e-08	1.89053e-06	4.19261e-07	1.27795e-06	1.68282e-06	5.03652e-06	0	0	8.7523e-09	0	0	0	2.22947e-11	0	0	0	0	0	0	0	0	0	0	0	0	0	0	0	0	0	0	0	0	0	0	0	0	0	0	0
Epi_bas	2.94511e-07	4.44178e-07	0	3.25426e-07	0	0	0	0	0	0	3.26576e-06	6.24068e-07	1.98517e-06	2.32808e-06	6.66501e-06	0	0	0	0	0	0	1.90879e-11	0	0	0	0	0	0	0	0	0	0	0	0	0	0	0	0	0	0	0	0	0	0	0	0	0	0	0
Epi_cili	0	0	0	0	0	0	0	0	0	0	0	0	0	0	8.66815e-08	0	0	0	0	0	0	1.75242e-12	0	0	0	0	0	0	0	0	0	0	0	0	0	0	0	0	0	0	0	0	0	0	0	0	0	0	0
Epi_iono	1.36423e-08	2.05751e-08	0	0	0	0	0	0	0	0	8.48169e-08	0	8.19527e-08	1.01791e-07	3.10231e-07	0	0	9.42732e-08	4.04721e-08	0	0	4.23277e-11	0	1.07336e-07	0	0	4.69213e-08	0	1.10321e-07	4.18155e-09	1.01315e-08	0	0	0	0	0	0	0	0	0	0	0	0	0	0	0	0	0	0
Epi_s1	0	0	0	0	0	0	0	0	0	0	0	0	0	7.75615e-08	2.17968e-06	0	0	3.62142e-06	1.92389e-06	1.26421e-07	0	1.84455e-08	0	5.86954e-06	6.1581e-07	1.94334e-07	3.79743e-06	3.21142e-06	4.53527e-06	4.99471e-07	4.41373e-07	0	0	0	0	0	0	0	0	0	0	0	0	0	0	0	0	0	0
Epi_s2	8.94769e-08	1.39233e-07	0	7.58217e-08	0	5.42426e-09	0	0	1.62572e-08	2.58644e-08	7.04415e-07	1.1951e-07	4.18509e-07	5.94084e-07	1.75941e-06	0	0	2.05679e-07	9.44903e-08	0	0	8.99703e-11	0	2.65555e-07	0	0	6.81582e-08	0	2.57572e-07	3.92735e-09	1.50552e-08	0	0	0	0	0	0	0	0	0	0	0	0	0	0	0	0	0	0
Epi_top2a	0	0	0	0	0	0	0	0	0	0	2.3924e-07	0	1.60158e-07	2.76447e-07	8.14345e-07	0	0	9.48845e-08	3.62906e-08	0	0	4.1984e-11	0	2.05089e-09	0	0	0	0	9.89247e-08	0	3.42949e-09	0	0	0	0	0	0	0	0	0	0	0	0	0	0	0	0	0	0
Fib_1	2.21288e-06	3.28349e-06	1.53634e-07	2.18379e-06	6.25655e-07	1.94659e-07	0	1.35923e-06	7.50927e-07	6.38582e-07	1.7187e-05	4.86197e-06	1.05587e-05	1.20935e-05	3.35469e-05	2.06186e-06	8.69184e-08	4.65278e-05	2.35047e-05	5.95015e-06	7.45566e-06	1.29329e-06	1.60545e-06	7.83893e-05	8.81474e-06	3.92728e-06	6.36658e-05	4.86812e-05	6.74359e-05	1.24551e-05	1.21856e-05	2.17669e-08	6.00685e-10	6.84634e-08	3.91649e-08	1.1151e-08	2.04458e-08	1.60873e-07	2.51014e-09	1.29746e-07	1.32284e-08	8.73237e-09	2.58677e-07	9.78986e-08	1.68581e-07	5.12947e-08	9.53988e-08	2.16219e-10	6.99855e-10
Fib_2	4.30277e-07	9.3474e-07	0	4.75445e-07	0	0	0	0	0	1.0095e-07	4.86684e-06	9.55593e-07	2.97478e-06	3.44625e-06	1.00049e-05	3.79752e-07	0	1.54435e-05	7.62166e-06	1.93946e-06	2.31283e-06	4.21663e-07	5.23402e-07	2.54335e-05	2.87453e-06	1.28044e-06	2.07574e-05	1.58722e-05	2.1881e-05	3.40747e-06	3.94457e-06	0	0	0	0	0	0	0	0	0	0	0	0	0	0	0	0	0	0
Fib_3	9.22199e-07	1.45226e-06	0	1.04802e-06	0	8.14323e-08	0	4.89016e-07	2.99103e-07	3.29288e-07	7.73992e-06	1.84268e-06	4.8357e-06	5.33243e-06	1.48113e-05	9.68193e-07	3.98555e-08	2.36318e-05	1.20414e-05	2.87186e-06	3.67411e-06	6.25511e-07	7.99587e-07	3.98665e-05	4.55531e-06	2.01233e-06	3.25084e-05	2.49e-05	3.37981e-05	6.24585e-06	5.98214e-06	0	0	0	0	0	0	0	0	0	0	0	0	0	0	0	0	0	0
Mac_1	1.42241e-07	1.64519e-07	0	1.20534e-07	0	0	0	0	0	2.94504e-08	1.10815e-06	1.84633e-07	6.56224e-07	1.10888e-06	3.49225e-06	0	0	8.07893e-08	1.52146e-08	0	0	4.29616e-11	0	6.87384e-09	0	0	0	0	4.1474e-08	0	1.43774e-09	0	0	0	0	0	0	0	0	0	0	0	0	0	0	0	0	0	0
Mac_2	6.74092e-07	9.26733e-07	1.6385e-07	6.76243e-07	3.92515e-07	5.99412e-08	4.21315e-08	4.39453e-07	2.10457e-07	1.99577e-07	4.68008e-06	1.32499e-06	2.77534e-06	3.43307e-06	9.4917e-06	0	0	3.08412e-08	1.41683e-08	0	0	2.48008e-11	0	4.99801e-08	3.78497e-09	0	1.74052e-08	7.38926e-09	3.86218e-08	1.55109e-09	3.75822e-09	0	0	0	0	0	0	0	0	0	0	0	0	0	0	0	0	0	0
Neu	0	0	0	0	0	0	0	0	0	0	0	0	0	0	0	0	0	0	0	0	0	1.73576e-13	0	0	0	0	0	0	0	0	0	0	0	0	0	0	0	0	0	0	0	0	0	0	0	0	0	0	0
Tcell	0	0	0	0	0	0	0	0	0	0	0	0	0	0	0	0	0	0	0	0	0	5.32968e-13	0	0	0	0	0	0	0	0	0	0	0	0	0	0	0	0	0	0	0	0	0	0	0	0	0	0	0
[truncated: 667 more columns]
